# Supplementary material for: Author Correction: Test-time augmentation for deep learning-based cell segmentation on microscopy images
Source: Sci Rep. 2021 Feb 2;11:3327. doi: 10.1038/s41598-021-81801-8 (PMC7854706; doi:10.1038/s41598-021-81801-8)
Supplement: Supplementary file 1 — Supplementary Table 1. [file 41598_2021_81801_MOESM1_ESM.xlsx]

## Sheet: Tissue5_deltas
image	epoch 1	2	3	4	5	6	7	8	9	10	11	12	13	14	15	16	17	18	19	20	21	22	23	24	25	26	27	28	29	30	31	32	33	34	35	36	37	38	39	40	41	42	43	44	45	46	47	48	49
1e488c42eb1a54a3e8412b1f12cde530f950f238d71078f2ede6a85a02168e1f_s00	-0.001	-0.024	0.01	-0.006	-0.013	-0.004	-0.011	-0.044	-0.001	0.043	0.093	0.027	0.006	-0.003	-0.007	0.002	0.004	0.024	-0.013	0.018	-0.04	-0.008	-0.007	-0.034	0.005	0.02	0.001	0.01	0.005	-0.015	-0.01	-0.015	0	-0.047	0.008	-0.005	0.004	-0.009	-0.001	-0.004	0.002	-0.009	0.03	0.017	0.009	0.015	-0.017	0.018	-0.008
472b1c5ff988dadc209faea92499bc07f305208dbda29d16262b3d543ac91c71_s00	0.002	-0.008	-0.011	-0.009	-0.018	-0.006	-0.005	-0.012	-0.013	0.006	0.013	0.012	0.009	0.013	0.009	0.006	0.015	0.017	0.001	0.029	0.016	0.026	0.015	0.046	0.026	0.013	0.02	0.006	0.008	0.015	0.002	0.019	0.007	0.019	0.006	0.019	0.015	0.013	0.009	0.014	0.013	0.001	0.024	0.026	0.018	0.011	0.01	0.02	0.02
c8e79ff4ac55f4b772057de28e539727b7f4f2a3de73bf7a082a0ace86d609eb_s00	-0.01	0.002	-0.006	-0.014	-0.015	-0.017	-0.014	-0.013	0.001	-0.017	-0.016	-0.013	-0.015	-0.016	-0.016	-0.013	-0.011	-0.015	-0.01	-0.014	-0.008	-0.01	-0.009	-0.013	-0.013	-0.013	-0.014	-0.014	-0.017	-0.013	-0.014	-0.01	-0.013	-0.005	-0.001	-0.005	-0.005	-0.008	-0.005	-0.012	-0.002	-0.009	-0.007	-0.003	-0.013	-0.005	-0.008	-0.011	-0.009
6c67b78e8164801059375ed9a607f61e67a7ae347e92e36a7f20514224541d56_s00	0.001	0.004	-0.001	0.001	0.007	0.007	0.003	0.006	0.003	0.003	0.009	0	0.002	0.006	0.001	0.004	0.004	0.011	0.005	0.004	0.004	0.01	0.006	0.004	0.002	0.011	0.005	0.008	0.007	0.01	0.002	0.005	0.007	0.019	0.004	0.008	0.011	0	0.01	0.012	0.008	0.009	0.016	0.01	0.011	0.012	0.013	0.007	0.01
img00010_s01	0.024	0.002	-0.007	-0.001	0.002	0.015	0.042	0.016	0.025	0.031	0.038	0.04	0.027	0.009	-0.003	0.002	0.03	0.021	0.053	0.034	0.028	0.012	0.026	0.051	-0.013	0.034	0.046	0.045	0	0.035	0.012	0.017	0.017	0.021	0	0.054	0.032	0.023	0.011	0.046	0.042	0.051	0.058	0.013	0.014	0.053	0.037	0.062	0.029
68_01_Caption_p1_s01	0.004	0.015	0.005	0.015	0.012	0.009	0.008	0	0.009	0.013	0	0.018	0.013	-0.008	0.026	0.014	0.023	0.002	0.024	0.036	0.01	0.047	0.019	0.018	-0.014	0.039	0.029	0.024	-0.01	0.003	0.049	0.007	0.001	0.026	0.001	0.033	0.004	-0.004	0.024	0.012	-0.001	0.015	-0.01	-0.008	0.005	0.027	-0.037	-0.004	-0.004
1d02c4b5921e916b9ddfb2f741fd6cf8d0e571ad51eb20e021c826b5fb87350e_s00	-0.002	0	0.004	-0.007	0.011	0.001	-0.006	-0.005	-0.001	-0.005	0.004	0.002	0.001	-0.005	0	-0.008	0.003	-0.006	0	0.007	0.005	0.007	-0.002	0	0.007	0	-0.002	0.001	0.006	0.004	0.007	0.003	0	-0.011	0.004	0.002	0	0.001	0.005	0.001	0.009	0.003	-0.001	-0.006	-0.003	-0.007	0	-0.008	0.001
82_01_Caption_p32_03_s00	-0.014	-0.014	-0.008	0.004	-0.004	0.003	-0.006	-0.004	0.01	-0.009	0.025	0.002	0.004	-0.009	-0.006	-0.035	0.047	-0.011	0.015	0.014	-0.003	-0.014	-0.007	-0.059	-0.008	0.02	-0.046	-0.046	-0.045	0.007	0.014	-0.029	-0.017	0.006	-0.007	-0.019	0	-0.001	-0.001	-0.004	-0.023	-0.007	0.014	0.002	0.01	-0.016	0.004	-0.007	0.007
0d3640c1f1b80f24e94cc9a5f3e1d9e8db7bf6af7d4aba920265f46cadc25e37_s00	-0.001	0.012	-0.014	0.003	-0.009	-0.024	-0.019	0.025	-0.001	-0.009	0.025	0.013	-0.001	0.002	0.005	0.023	-0.002	-0.016	0.008	0.005	0.013	0.005	0	0.004	0.022	-0.007	-0.005	0.008	0.016	-0.01	0	0.01	0.002	0.012	0.026	0.01	0	0.009	0.006	0.002	0.004	0.001	-0.001	0.004	-0.009	0.003	0.009	0.004	0.001
a31deaf0ac279d5f34fb2eca80cc2abce6ef30bd64e7aca40efe4b2ba8e9ad3d_s00	-0.002	-0.004	-0.002	-0.005	-0.001	-0.002	0.003	-0.002	0	0.001	-0.006	-0.004	-0.002	-0.001	0	0.003	-0.003	0.002	-0.007	-0.014	-0.005	-0.007	0	-0.002	-0.004	-0.004	0.008	0.004	-0.002	0	-0.003	-0.001	0.002	-0.002	0.003	0.001	-0.006	0.002	-0.006	-0.008	0.002	0.004	0.002	-0.002	0.004	0.008	0.007	-0.001	0.007
f5effed21f671bbf4551ecebb7fe95f3be1cf09c16a60afe64d2f0b95be9d1eb_s00	0.004	-0.001	0.007	0.005	0.007	0.013	0.006	0.005	0.004	0.018	0.008	0.013	0.014	0.002	-0.003	-0.004	0.009	0	-0.007	-0.004	0.008	0.004	-0.004	0.005	-0.003	0.01	0.01	0	-0.001	-0.015	-0.01	-0.007	-0.009	-0.005	0.011	0.002	0.004	0.003	-0.003	-0.003	-0.015	-0.007	-0.003	-0.004	-0.003	-0.012	-0.003	-0.008	-0.002
00ae65c1c6631ae6f2be1a449902976e6eb8483bf6b0740d00530220832c6d3e_s00	0.001	-0.013	0.001	-0.004	-0.029	0.005	-0.001	-0.01	-0.003	-0.005	0.001	0.003	-0.001	-0.001	0.001	0	0	-0.004	-0.004	-0.004	0.002	-0.002	0.002	-0.001	-0.013	0.001	0.002	0.002	-0.005	0.001	-0.003	0.001	-0.002	0.001	0.002	0	0.002	-0.001	-0.001	-0.005	-0.001	0.004	-0.002	0.002	0.003	0.004	-0.002	0	0.001
1631352dbafb8a90f11219fffd3bea368a30bc3bad3bbe0e84e19bd720df4945_s00	-0.003	0.003	0.002	-0.007	-0.024	-0.021	0.006	-0.005	0.002	0.015	0.007	0.007	0.004	-0.001	0.002	0.005	0.006	0	-0.003	0.019	0.023	0.013	0.021	0	0.011	0.003	-0.015	0.001	-0.003	-0.008	-0.006	-0.003	0.008	0.009	-0.002	0.004	0.012	0.022	0.016	0.007	-0.005	0.036	-0.017	-0.004	-0.002	0.004	0.004	0.005	-0.004
4d14a3629b6af6de86d850be236b833a7bfcbf6d8665fd73c6dc339e06c14607_s00	0.002	0	0.001	0.005	0.006	0.005	0.007	0.008	0.001	0.001	0.005	0.01	0	0.005	0.007	0.01	0.006	0.011	0.004	0.008	0.011	0.011	0.011	0.005	0.005	0.017	0.013	0.008	0.016	0.009	0.014	0.016	0.012	0.014	0.008	0.017	0.015	0.016	0.018	0.011	0.014	0.014	0.014	0.009	0.017	0.015	0.02	0.016	0.018
TCGA-DK-A2I6-01A-01-TS1_s00	0.003	-0.003	0.021	0.007	-0.016	0.016	0.008	0.009	0.017	0.016	0.018	0.029	0.014	0.018	0.005	0.022	0.009	0.009	0.003	0.005	0.028	0.008	0.018	0.019	0.007	0.009	0.004	0.012	-0.004	0.019	0.032	0.006	0.012	0.023	0.011	0.014	0.012	0	0.015	0.016	0.013	0.021	0.025	0.01	0.019	0.007	0.031	0.009	0.016
B16-62734_1_2048_slide_p407_06_s00	0.004	0.036	0.031	0.035	0.029	0.023	0.03	0.031	0.038	0.067	0.041	0.077	0.028	-0.002	0.031	0.076	0.068	0.022	0.043	0.019	0.018	0.016	0.029	0.024	0.04	0.001	0.04	0	0.015	0.009	0.008	0.006	0.004	0.022	0.004	0.007	0.028	0.021	0.024	0.031	0.035	0.052	0.032	0.024	0.033	0.022	0.021	-0.004	0.025
68_01_Caption_p1_s00	0.014	0.012	0.016	0.026	0.028	0.046	0.03	0.026	0.03	0.007	0.047	0.015	0.013	-0.018	0.019	0.029	0.03	0.027	0.002	0.035	0.014	0.022	0.045	0.031	0.016	0.04	0.03	0.02	0.007	0.014	0.027	0.026	-0.006	0.043	0.008	0.02	0.093	0.071	0.017	0.03	0.015	0.013	0.018	0.018	0.023	0.014	0.072	0.007	0.013
68_01_Caption_p1_s10	0.007	0.004	0.002	0.015	0.021	0.015	0.016	0.002	0.02	0.008	0.017	0.014	0.015	0.008	0.008	0.008	0.02	0.011	0.004	0.022	0.015	0.01	0.007	0.037	0.021	0.013	-0.001	0.014	0.028	0.038	0.025	0.017	0.022	-0.001	0.003	0	0.022	0.008	0.042	0.017	0.023	0.015	0.008	0.014	0.02	0.027	-0.041	0.042	0.019
Eosinophilic_variant_of_chromophobe_renal_cell_carcinoma_--_intermed_mag_07_s00	0.016	0.018	-0.002	0.001	-0.009	-0.001	-0.002	0.005	0.016	0.015	0.003	0.009	0.008	0.01	0.009	0.007	0	0	0.005	0.011	-0.01	-0.004	0.02	0.01	0.008	0.001	-0.006	0.003	0.011	0.015	0.007	0.002	0.013	0.019	0.02	0.004	0.009	0.008	0.004	-0.002	-0.02	0.013	0.011	0.011	-0.013	-0.003	-0.007	0.008	0.01
442c4eb0185698fe7d148c108a46f74abd399aecda2f4f22981a1671cd95dd7d_s00	0.004	-0.006	0.014	-0.007	-0.011	0.029	0.001	-0.009	0.001	-0.016	-0.007	-0.004	-0.003	-0.012	-0.003	-0.009	-0.012	-0.005	-0.003	-0.004	-0.002	-0.001	-0.053	-0.013	0.006	0.004	-0.008	-0.001	-0.022	-0.012	0.001	-0.004	-0.004	-0.002	-0.005	-0.011	-0.003	0.003	-0.006	-0.008	-0.016	-0.001	-0.006	-0.006	-0.008	-0.007	0.003	-0.001	0
img00010_s00	0.004	0.004	0.005	0.003	-0.008	-0.002	-0.024	0.01	-0.01	-0.004	0.015	0.016	0.006	0.027	0.015	0.011	0.012	0.008	0.017	-0.007	-0.033	0.014	0.016	0.001	0.026	0.073	-0.016	0.012	0.007	0.008	-0.006	0.018	0.021	-0.036	0.003	-0.016	0.019	0.007	-0.018	0.019	0.014	-0.001	0.06	0.011	0.003	0.03	0.006	0.02	0.027
TCGA-21-5784-01Z-00-DX1_s00	0.006	0.006	0.012	0.01	0.016	0.009	0.016	0.012	0.006	0.012	0.02	0.023	0.01	0.025	0.016	0.019	0.016	0.009	0.012	0.012	0.014	0.023	0.03	0.032	0.024	0.024	0.022	0.022	0.019	0.023	0.039	0.025	0.024	0.035	0.043	0.037	0.034	0.029	0.026	0.031	0.045	0.039	0.047	0.033	0.043	0.038	0.055	0.035	0.042
0121d6759c5adb290c8e828fc882f37dfaf3663ec885c663859948c154a443ed_s00	0	0.003	-0.004	0.001	-0.002	0.001	-0.001	-0.004	-0.001	-0.001	-0.001	0	-0.004	-0.006	-0.003	-0.006	-0.003	-0.01	-0.003	-0.002	-0.002	-0.002	-0.001	-0.006	-0.007	-0.008	-0.005	-0.011	-0.005	-0.009	-0.004	-0.003	-0.007	-0.002	-0.007	-0.019	-0.004	-0.003	-0.013	-0.007	-0.001	0.001	-0.005	-0.006	-0.004	-0.007	-0.015	0	-0.001
bb61fc17daf8bdd4e16fdcf50137a8d7762bec486ede9249d92e511fcb693676_s00	-0.001	-0.017	-0.008	-0.007	-0.04	-0.001	0.004	-0.001	0.011	0.037	0.008	0.004	-0.011	0	-0.006	-0.002	0.005	-0.011	-0.008	0.01	0.003	-0.009	0.047	-0.005	0.007	-0.003	0.009	-0.001	-0.003	-0.004	-0.001	0.003	0.004	-0.001	0.002	0.003	-0.009	-0.008	-0.007	0	-0.016	0.002	0.003	0	0.002	0.009	-0.001	-0.003	-0.008
33a5b0ff232b425796ee6a9dd5b516ff9aad54ca723b4ec490bf5cd9b2e2a731_s00	0.002	0.001	-0.001	0.01	0.008	-0.001	-0.001	0.003	-0.001	0.002	-0.004	0.012	0.004	-0.005	0.006	0.009	0.007	0.01	0.006	-0.013	0.001	0.015	-0.005	0.003	-0.013	0.01	0.011	0.019	0.008	0.018	0.011	0.031	0.009	0.014	0.025	0.02	0.008	0.012	0.017	0.015	0.019	0	-0.011	0.014	0.002	-0.003	0.005	0	0.003
04_3_s00	0.005	0.022	-0.011	-0.017	-0.072	-0.1	-0.029	0.011	-0.025	-0.027	-0.014	-0.02	0.139	-0.004	-0.046	0.031	0.046	0.11	0.135	0.055	-0.039	0.03	-0.007	0.018	-0.052	-0.056	0.008	-0.086	0.105	0.142	-0.036	0.016	0.12	0.138	0.036	-0.011	0.068	0.138	-0.021	0.042	-0.002	0.079	0.071	0.1	0.141	0.111	0.161	-0.053	0.017
img00010_s10	0.005	0.016	0.013	0.006	0.006	0.016	-0.017	0.006	0.013	-0.012	-0.021	-0.003	-0.025	0.013	0	0.031	0.047	-0.005	-0.033	-0.014	0.01	-0.001	0.015	-0.032	0.006	0.024	0.037	0.012	0.031	0.005	-0.004	0.013	0.003	-0.024	-0.003	0.005	0.014	0.018	0.009	-0.01	0.01	0.058	0.013	0.015	0.005	0.035	0.005	0.037	0.006
brownie4_03_s00	0.002	0.003	0.006	0.009	0.003	-0.013	0	0.003	0.003	0.003	0.004	0.012	0.002	0.011	0.003	0.022	0.002	0.005	0.047	0.024	-0.015	0.033	0.017	0.043	0.012	0.05	0.006	0.035	0.035	0.021	0.074	0.033	0.051	0.072	0.034	0.049	0.058	0.04	0.024	0.052	0.029	0.064	0.015	0.048	0.057	0.061	0.031	0.054	0.028
2dd3356f2dcf470aec4003800744dfec6490e75d88011e1d835f4f3d60f88e7a_s00	0.004	0	0.013	0.005	0.008	0.011	0.003	0.002	0.003	0.004	0.011	0.01	0.006	0.004	0.004	0.004	0.009	0.002	0.007	0.013	0.011	0.011	0.015	0.015	0.003	0.012	0.013	0.014	0.009	0.012	0.006	0.019	0.007	0.019	0.018	0.02	0.015	0.01	0.016	0.017	0.015	0.017	0.014	0.015	0.019	0.012	0.014	0.015	0.011
0bf33d3db4282d918ec3da7112d0bf0427d4eafe74b3ee0bb419770eefe8d7d6_s00	-0.013	0.009	-0.027	-0.014	-0.007	-0.034	-0.01	0.017	0.003	0.017	0.026	-0.006	-0.005	0.011	0	0.015	0.005	-0.006	-0.003	-0.012	0.02	-0.003	0.006	0.001	0.008	-0.006	0.01	-0.012	0.011	0.012	-0.001	0	0.005	0.016	-0.003	-0.014	0.002	0.009	0.012	0.013	0.009	-0.004	-0.003	0.011	0	-0.001	0.004	0.004	0.007
4e92129f4e8066d6f560d6022cd343a2245939aa49d8b06cddbd9bfc7e7eeb0e_s00	-0.005	-0.004	0.004	-0.004	0.001	-0.004	-0.003	-0.004	-0.007	-0.015	-0.007	-0.005	0.005	-0.001	0.003	0.003	-0.003	-0.009	-0.003	0.01	-0.002	0.003	0.009	0.003	-0.001	-0.011	-0.008	-0.005	-0.004	-0.004	0.001	-0.004	-0.008	-0.011	-0.003	-0.002	-0.007	-0.009	-0.001	0	-0.004	0.002	0.011	0.001	-0.004	0	-0.004	-0.007	-0.006
01_3_s00	0.009	-0.017	0.004	0.046	0.007	0.008	0.017	0.004	0.003	0.005	0.01	0.006	0.002	-0.005	-0.001	0.001	0.003	0	-0.002	-0.004	0.004	0	0.007	0.001	0	-0.002	0.008	-0.009	-0.007	-0.002	0	-0.004	-0.004	-0.009	-0.001	0.002	0	-0.008	0.005	-0.006	-0.004	-0.004	-0.005	-0.004	-0.007	-0.001	0.022	-0.01	-0.004
68_01_Caption_p1_s11	0.005	0.005	0.005	0.011	0.013	0.012	0.007	-0.002	0.013	0.008	0.014	0.013	0.013	-0.004	0.016	0.017	0.025	0.011	0.005	0.022	0.003	0.03	0.026	0.019	0.013	0.013	0.03	0.015	0.032	0.01	0.029	0.02	0.051	0.019	0.025	0.044	0.022	0.017	0.045	0.028	0.007	0.024	0.021	0.017	0.035	0.019	0.016	0.018	0.026
136000dc18fa6def2d6c98d4d0b2084d13c22eaffe82e26c665bcaa2a9e51261_s00	0.003	0.008	-0.003	-0.004	-0.003	-0.015	-0.004	0.01	0	0.002	-0.002	0.001	0.008	0.005	-0.005	0.001	0.005	0.004	0.005	0.002	0.004	0.005	0.001	0.007	0.006	0.01	0.013	0.008	0.007	0.007	0.01	0.006	0.009	0.006	0.007	0.013	0.014	0.008	0.005	0.001	0.01	0.003	0.001	0.007	0.001	0.007	0.01	0.019	0.004
img00010_s11	0.007	0.017	0.005	0.012	-0.012	-0.004	-0.035	0.008	-0.006	-0.057	0.032	0.018	0.032	0.012	0.021	0.007	0.02	0.023	0.027	0.029	-0.049	0.006	0.013	0.042	-0.037	0.016	0.022	0.007	0.008	-0.012	-0.024	-0.006	-0.015	-0.003	0.02	0.017	0.026	0.051	-0.009	-0.015	0.003	-0.007	-0.01	-0.012	0.031	0.05	0.033	0.045	0.038
4193474b2f1c72f735b13633b219d9cabdd43c21d9c2bb4dfc4809f104ba4c06_s00	0.008	0.016	0.012	0.007	0.047	0.013	0.015	0.024	0	-0.001	0.039	0.041	0.051	0.03	-0.008	0.01	-0.01	-0.027	0.022	-0.022	0.061	0.013	0.023	-0.002	0.025	0.011	0.055	-0.009	0.016	0.025	0.034	0.012	-0.014	0.039	0.02	0.013	0.05	0.008	0.031	0.043	0.01	-0.009	0.018	0.015	0.006	0.045	0.031	0.024	0.017
[truncated: 151 more columns]

## Sheet: Tissue5_noTTA
image	epoch 1	2	3	4	5	6	7	8	9	10	11	12	13	14	15	16	17	18	19	20	21	22	23	24	25	26	27	28	29	30	31	32	33	34	35	36	37	38	39	40	41	42	43	44	45	46	47	48	49
1e488c42eb1a54a3e8412b1f12cde530f950f238d71078f2ede6a85a02168e1f_s00	0.494	0.546	0.556	0.552	0.614	0.606	0.695	0.75	0.755	0.639	0.591	0.752	0.794	0.787	0.763	0.809	0.766	0.759	0.792	0.797	0.837	0.769	0.808	0.821	0.736	0.756	0.804	0.791	0.797	0.805	0.81	0.818	0.8	0.814	0.829	0.816	0.793	0.8	0.805	0.804	0.769	0.779	0.665	0.799	0.794	0.797	0.799	0.781	0.786
472b1c5ff988dadc209faea92499bc07f305208dbda29d16262b3d543ac91c71_s00	0.59	0.406	0.526	0.606	0.52	0.536	0.524	0.534	0.522	0.592	0.637	0.571	0.62	0.551	0.657	0.565	0.553	0.511	0.547	0.537	0.528	0.536	0.571	0.576	0.588	0.519	0.505	0.552	0.617	0.591	0.553	0.571	0.564	0.559	0.553	0.535	0.554	0.537	0.548	0.558	0.603	0.585	0.526	0.55	0.558	0.589	0.511	0.569	0.566
c8e79ff4ac55f4b772057de28e539727b7f4f2a3de73bf7a082a0ace86d609eb_s00	0.804	0.638	0.671	0.803	0.845	0.739	0.765	0.789	0.821	0.806	0.835	0.843	0.87	0.839	0.876	0.866	0.872	0.852	0.859	0.865	0.854	0.837	0.855	0.851	0.862	0.858	0.86	0.871	0.873	0.872	0.86	0.861	0.871	0.828	0.832	0.851	0.859	0.859	0.846	0.874	0.855	0.861	0.857	0.866	0.864	0.868	0.867	0.868	0.866
6c67b78e8164801059375ed9a607f61e67a7ae347e92e36a7f20514224541d56_s00	0.744	0.779	0.801	0.795	0.809	0.811	0.813	0.818	0.829	0.826	0.829	0.835	0.819	0.82	0.827	0.828	0.825	0.815	0.827	0.838	0.825	0.818	0.828	0.822	0.832	0.821	0.809	0.82	0.824	0.813	0.819	0.811	0.812	0.805	0.816	0.802	0.82	0.829	0.812	0.815	0.82	0.817	0.83	0.816	0.821	0.826	0.817	0.821	0.821
img00010_s01	0.55	0.511	0.568	0.606	0.581	0.578	0.573	0.596	0.584	0.571	0.593	0.59	0.617	0.656	0.632	0.59	0.61	0.622	0.586	0.607	0.608	0.631	0.59	0.617	0.652	0.59	0.618	0.561	0.609	0.602	0.642	0.637	0.632	0.633	0.648	0.609	0.58	0.621	0.625	0.596	0.571	0.601	0.572	0.64	0.646	0.571	0.644	0.588	0.612
68_01_Caption_p1_s01	0.526	0.647	0.656	0.632	0.707	0.722	0.689	0.724	0.716	0.722	0.726	0.712	0.703	0.7	0.721	0.715	0.714	0.737	0.732	0.723	0.671	0.691	0.746	0.696	0.769	0.638	0.706	0.745	0.778	0.766	0.712	0.755	0.758	0.755	0.761	0.713	0.753	0.75	0.742	0.73	0.734	0.737	0.757	0.753	0.732	0.738	0.579	0.748	0.75
1d02c4b5921e916b9ddfb2f741fd6cf8d0e571ad51eb20e021c826b5fb87350e_s00	0.897	0.901	0.877	0.911	0.903	0.883	0.853	0.909	0.887	0.882	0.9	0.904	0.91	0.893	0.911	0.904	0.906	0.901	0.894	0.91	0.897	0.907	0.892	0.919	0.9	0.886	0.861	0.893	0.881	0.902	0.888	0.885	0.877	0.904	0.881	0.889	0.887	0.859	0.881	0.913	0.857	0.878	0.905	0.901	0.902	0.899	0.893	0.872	0.88
82_01_Caption_p32_03_s00	0.391	0.384	0.223	0.478	0.22	0.174	0.38	0.349	0.291	0.331	0.406	0.371	0.391	0.449	0.4	0.508	0.406	0.408	0.323	0.379	0.403	0.512	0.389	0.383	0.387	0.403	0.436	0.481	0.493	0.402	0.373	0.415	0.434	0.351	0.419	0.381	0.384	0.429	0.491	0.462	0.388	0.408	0.377	0.379	0.459	0.434	0.492	0.432	0.388
0d3640c1f1b80f24e94cc9a5f3e1d9e8db7bf6af7d4aba920265f46cadc25e37_s00	0.759	0.764	0.636	0.818	0.825	0.757	0.663	0.73	0.812	0.819	0.83	0.834	0.857	0.81	0.858	0.826	0.853	0.87	0.853	0.851	0.85	0.857	0.867	0.854	0.836	0.863	0.858	0.855	0.85	0.861	0.865	0.841	0.854	0.798	0.836	0.832	0.83	0.803	0.842	0.863	0.857	0.857	0.832	0.849	0.85	0.865	0.855	0.846	0.857
a31deaf0ac279d5f34fb2eca80cc2abce6ef30bd64e7aca40efe4b2ba8e9ad3d_s00	0.823	0.824	0.783	0.814	0.808	0.786	0.77	0.806	0.798	0.808	0.814	0.807	0.819	0.785	0.815	0.803	0.811	0.808	0.816	0.827	0.805	0.805	0.793	0.806	0.813	0.804	0.776	0.799	0.803	0.8	0.798	0.8	0.785	0.801	0.788	0.783	0.808	0.805	0.806	0.811	0.797	0.799	0.806	0.814	0.806	0.812	0.798	0.809	0.797
f5effed21f671bbf4551ecebb7fe95f3be1cf09c16a60afe64d2f0b95be9d1eb_s00	0.836	0.777	0.778	0.803	0.809	0.809	0.801	0.814	0.833	0.824	0.855	0.831	0.836	0.861	0.858	0.858	0.857	0.871	0.882	0.875	0.847	0.873	0.879	0.857	0.887	0.875	0.85	0.874	0.874	0.883	0.885	0.874	0.879	0.857	0.858	0.858	0.859	0.867	0.873	0.856	0.89	0.882	0.874	0.86	0.88	0.872	0.836	0.867	0.858
00ae65c1c6631ae6f2be1a449902976e6eb8483bf6b0740d00530220832c6d3e_s00	0.79	0.659	0.749	0.824	0.766	0.783	0.78	0.822	0.807	0.789	0.825	0.822	0.836	0.796	0.831	0.802	0.816	0.811	0.802	0.827	0.792	0.823	0.806	0.833	0.825	0.788	0.759	0.792	0.785	0.803	0.78	0.789	0.78	0.803	0.776	0.783	0.781	0.759	0.786	0.806	0.769	0.791	0.814	0.808	0.792	0.806	0.803	0.773	0.786
1631352dbafb8a90f11219fffd3bea368a30bc3bad3bbe0e84e19bd720df4945_s00	0.745	0.714	0.705	0.793	0.764	0.776	0.768	0.799	0.782	0.755	0.813	0.81	0.819	0.803	0.822	0.802	0.814	0.817	0.809	0.804	0.778	0.809	0.786	0.831	0.804	0.798	0.799	0.809	0.792	0.825	0.801	0.808	0.784	0.807	0.806	0.804	0.787	0.753	0.784	0.811	0.79	0.764	0.842	0.82	0.813	0.804	0.806	0.77	0.812
4d14a3629b6af6de86d850be236b833a7bfcbf6d8665fd73c6dc339e06c14607_s00	0.734	0.756	0.771	0.763	0.769	0.777	0.773	0.776	0.784	0.79	0.79	0.791	0.791	0.785	0.788	0.787	0.793	0.789	0.796	0.783	0.786	0.779	0.789	0.794	0.796	0.78	0.774	0.792	0.785	0.784	0.774	0.767	0.772	0.771	0.778	0.757	0.772	0.776	0.768	0.783	0.779	0.78	0.789	0.784	0.781	0.786	0.78	0.779	0.775
TCGA-DK-A2I6-01A-01-TS1_s00	0.742	0.525	0.74	0.684	0.528	0.566	0.614	0.564	0.588	0.707	0.726	0.724	0.751	0.708	0.772	0.765	0.775	0.758	0.781	0.76	0.645	0.742	0.775	0.749	0.783	0.749	0.742	0.768	0.772	0.775	0.723	0.757	0.732	0.757	0.754	0.755	0.767	0.779	0.754	0.766	0.778	0.738	0.76	0.771	0.751	0.766	0.719	0.781	0.739
B16-62734_1_2048_slide_p407_06_s00	0.335	0.739	0.611	0.652	0.792	0.731	0.734	0.812	0.772	0.777	0.797	0.746	0.734	0.756	0.752	0.769	0.787	0.756	0.754	0.751	0.733	0.752	0.731	0.741	0.731	0.764	0.803	0.771	0.773	0.746	0.776	0.764	0.774	0.745	0.763	0.743	0.757	0.779	0.808	0.753	0.804	0.76	0.76	0.769	0.751	0.765	0.749	0.771	0.753
68_01_Caption_p1_s00	0.523	0.631	0.626	0.62	0.656	0.644	0.646	0.674	0.65	0.692	0.658	0.685	0.645	0.683	0.684	0.668	0.66	0.693	0.707	0.66	0.655	0.675	0.65	0.638	0.642	0.65	0.671	0.703	0.721	0.719	0.681	0.686	0.692	0.686	0.709	0.691	0.622	0.657	0.678	0.664	0.692	0.682	0.694	0.677	0.688	0.686	0.532	0.675	0.708
68_01_Caption_p1_s10	0.553	0.643	0.64	0.626	0.674	0.667	0.661	0.702	0.688	0.694	0.689	0.693	0.667	0.686	0.699	0.69	0.691	0.71	0.715	0.698	0.667	0.698	0.711	0.682	0.663	0.642	0.71	0.717	0.701	0.693	0.707	0.719	0.695	0.718	0.711	0.691	0.706	0.711	0.676	0.702	0.684	0.707	0.74	0.713	0.715	0.7	0.61	0.685	0.719
Eosinophilic_variant_of_chromophobe_renal_cell_carcinoma_--_intermed_mag_07_s00	0.612	0.759	0.763	0.83	0.846	0.843	0.806	0.829	0.806	0.82	0.828	0.829	0.842	0.837	0.84	0.836	0.829	0.829	0.833	0.83	0.853	0.851	0.835	0.837	0.861	0.827	0.831	0.84	0.855	0.844	0.835	0.841	0.839	0.823	0.819	0.85	0.844	0.857	0.841	0.853	0.872	0.832	0.837	0.83	0.859	0.856	0.855	0.844	0.844
442c4eb0185698fe7d148c108a46f74abd399aecda2f4f22981a1671cd95dd7d_s00	0.604	0.647	0.717	0.679	0.778	0.733	0.826	0.825	0.794	0.828	0.844	0.854	0.812	0.848	0.827	0.842	0.824	0.822	0.837	0.847	0.834	0.845	0.852	0.812	0.841	0.853	0.863	0.841	0.858	0.864	0.841	0.858	0.866	0.831	0.861	0.861	0.867	0.851	0.861	0.863	0.847	0.856	0.843	0.846	0.85	0.842	0.858	0.846	0.848
img00010_s00	0.736	0.754	0.765	0.779	0.777	0.793	0.762	0.784	0.803	0.759	0.781	0.808	0.821	0.748	0.796	0.797	0.8	0.806	0.798	0.781	0.772	0.793	0.818	0.796	0.766	0.756	0.789	0.815	0.819	0.829	0.821	0.783	0.765	0.809	0.797	0.811	0.798	0.805	0.826	0.8	0.82	0.777	0.761	0.748	0.791	0.802	0.756	0.805	0.751
TCGA-21-5784-01Z-00-DX1_s00	0.582	0.615	0.626	0.645	0.642	0.648	0.656	0.664	0.671	0.669	0.672	0.665	0.664	0.658	0.665	0.666	0.667	0.683	0.684	0.681	0.665	0.669	0.666	0.662	0.667	0.662	0.674	0.684	0.68	0.674	0.661	0.675	0.677	0.665	0.658	0.664	0.675	0.674	0.678	0.672	0.671	0.66	0.661	0.673	0.659	0.676	0.631	0.67	0.668
0121d6759c5adb290c8e828fc882f37dfaf3663ec885c663859948c154a443ed_s00	0.77	0.742	0.679	0.717	0.743	0.678	0.653	0.731	0.705	0.683	0.722	0.73	0.749	0.707	0.743	0.726	0.752	0.727	0.716	0.752	0.744	0.739	0.706	0.774	0.742	0.716	0.694	0.731	0.725	0.756	0.728	0.718	0.696	0.718	0.727	0.773	0.724	0.69	0.742	0.795	0.71	0.719	0.752	0.741	0.747	0.745	0.782	0.727	0.733
bb61fc17daf8bdd4e16fdcf50137a8d7762bec486ede9249d92e511fcb693676_s00	0.733	0.657	0.619	0.788	0.619	0.687	0.804	0.748	0.805	0.678	0.826	0.833	0.841	0.813	0.836	0.8	0.814	0.815	0.806	0.813	0.732	0.818	0.76	0.84	0.803	0.793	0.787	0.818	0.808	0.813	0.806	0.803	0.806	0.792	0.804	0.804	0.775	0.785	0.81	0.817	0.793	0.792	0.824	0.816	0.812	0.808	0.813	0.788	0.812
33a5b0ff232b425796ee6a9dd5b516ff9aad54ca723b4ec490bf5cd9b2e2a731_s00	0.698	0.734	0.8	0.731	0.77	0.816	0.821	0.827	0.792	0.788	0.822	0.805	0.799	0.828	0.814	0.816	0.819	0.792	0.817	0.804	0.831	0.817	0.806	0.82	0.801	0.815	0.823	0.814	0.812	0.822	0.8	0.797	0.815	0.801	0.811	0.794	0.833	0.812	0.812	0.817	0.807	0.82	0.813	0.817	0.819	0.806	0.81	0.824	0.823
04_3_s00	0.692	0.519	0.522	0.629	0.583	0.52	0.631	0.496	0.66	0.575	0.333	0.547	0.389	0.565	0.65	0.567	0.378	0.443	0.441	0.575	0.375	0.548	0.272	0.558	0.553	0.551	0.446	0.661	0.453	0.335	0.606	0.542	0.183	0.45	0.53	0.561	0.454	0.29	0.544	0.551	0.489	0.255	0.519	0.415	0.423	0.45	0.26	0.557	0.461
img00010_s10	0.629	0.647	0.65	0.631	0.669	0.696	0.717	0.708	0.66	0.736	0.751	0.741	0.769	0.718	0.734	0.659	0.684	0.745	0.781	0.744	0.716	0.742	0.714	0.769	0.726	0.708	0.707	0.73	0.706	0.727	0.742	0.7	0.717	0.768	0.73	0.72	0.733	0.731	0.74	0.738	0.722	0.691	0.739	0.701	0.731	0.692	0.706	0.711	0.729
brownie4_03_s00	0.554	0.595	0.595	0.608	0.62	0.605	0.584	0.625	0.646	0.64	0.645	0.634	0.664	0.678	0.665	0.663	0.68	0.662	0.643	0.693	0.532	0.729	0.735	0.608	0.68	0.684	0.74	0.716	0.671	0.664	0.655	0.713	0.726	0.678	0.699	0.648	0.684	0.715	0.731	0.68	0.691	0.666	0.668	0.721	0.659	0.667	0.729	0.664	0.688
2dd3356f2dcf470aec4003800744dfec6490e75d88011e1d835f4f3d60f88e7a_s00	0.704	0.732	0.741	0.728	0.73	0.74	0.765	0.754	0.752	0.751	0.755	0.752	0.726	0.756	0.739	0.754	0.74	0.752	0.748	0.751	0.75	0.747	0.754	0.743	0.752	0.751	0.757	0.747	0.752	0.754	0.76	0.747	0.764	0.752	0.751	0.746	0.749	0.769	0.752	0.749	0.747	0.747	0.744	0.744	0.743	0.739	0.748	0.746	0.751
0bf33d3db4282d918ec3da7112d0bf0427d4eafe74b3ee0bb419770eefe8d7d6_s00	0.825	0.749	0.679	0.777	0.77	0.753	0.681	0.781	0.778	0.779	0.764	0.763	0.849	0.799	0.834	0.805	0.813	0.822	0.825	0.836	0.812	0.843	0.806	0.826	0.824	0.829	0.786	0.84	0.817	0.809	0.827	0.814	0.795	0.771	0.818	0.821	0.806	0.77	0.803	0.812	0.815	0.817	0.797	0.826	0.835	0.828	0.79	0.835	0.824
4e92129f4e8066d6f560d6022cd343a2245939aa49d8b06cddbd9bfc7e7eeb0e_s00	0.75	0.762	0.745	0.788	0.784	0.781	0.795	0.804	0.807	0.795	0.819	0.824	0.814	0.808	0.82	0.809	0.82	0.82	0.799	0.812	0.796	0.814	0.813	0.811	0.822	0.809	0.805	0.825	0.821	0.821	0.809	0.815	0.812	0.824	0.823	0.817	0.799	0.789	0.808	0.82	0.807	0.801	0.82	0.82	0.817	0.82	0.819	0.802	0.82
01_3_s00	0.559	0.785	0.784	0.656	0.754	0.785	0.786	0.788	0.755	0.762	0.777	0.765	0.721	0.765	0.749	0.74	0.741	0.766	0.762	0.753	0.766	0.765	0.763	0.775	0.772	0.788	0.781	0.786	0.785	0.762	0.793	0.784	0.787	0.802	0.796	0.795	0.8	0.808	0.794	0.78	0.808	0.796	0.794	0.79	0.788	0.788	0.777	0.798	0.808
68_01_Caption_p1_s11	0.733	0.772	0.784	0.78	0.784	0.77	0.791	0.812	0.806	0.815	0.809	0.809	0.812	0.785	0.814	0.806	0.803	0.81	0.822	0.808	0.735	0.786	0.78	0.776	0.796	0.757	0.782	0.813	0.798	0.812	0.785	0.8	0.756	0.8	0.795	0.762	0.801	0.799	0.777	0.802	0.803	0.798	0.808	0.804	0.791	0.809	0.53	0.807	0.81
136000dc18fa6def2d6c98d4d0b2084d13c22eaffe82e26c665bcaa2a9e51261_s00	0.85	0.822	0.705	0.815	0.805	0.769	0.699	0.79	0.769	0.797	0.775	0.782	0.821	0.791	0.815	0.795	0.801	0.781	0.789	0.815	0.799	0.803	0.795	0.808	0.815	0.777	0.745	0.777	0.791	0.793	0.773	0.779	0.769	0.784	0.79	0.772	0.78	0.777	0.792	0.819	0.792	0.795	0.808	0.789	0.8	0.809	0.771	0.806	0.797
img00010_s11	0.53	0.553	0.555	0.556	0.583	0.605	0.605	0.589	0.564	0.598	0.583	0.603	0.576	0.559	0.57	0.563	0.564	0.58	0.558	0.562	0.6	0.599	0.579	0.554	0.628	0.588	0.555	0.586	0.586	0.61	0.62	0.615	0.613	0.595	0.582	0.571	0.573	0.559	0.61	0.616	0.592	0.595	0.624	0.619	0.569	0.569	0.571	0.559	0.571
4193474b2f1c72f735b13633b219d9cabdd43c21d9c2bb4dfc4809f104ba4c06_s00	0.503	0.349	0.407	0.451	0.325	0.404	0.389	0.406	0.436	0.434	0.419	0.379	0.405	0.373	0.493	0.421	0.474	0.457	0.432	0.548	0.359	0.465	0.436	0.479	0.382	0.457	0.424	0.454	0.447	0.395	0.414	0.411	0.455	0.386	0.368	0.392	0.384	0.401	0.396	0.435	0.409	0.46	0.356	0.4	0.422	0.426	0.46	0.387	0.381
[truncated: 151 more columns]

## Sheet: Tissue15_cv1_deltas
image	epoch 1	2	3	4	5	6	7	8	9	10	11	12	13	14	15	16	17	18	19	20	21	22	23	24	25	26	27	28	29	30	31	32	33	34	35	36	37	38	39	40	41	42	43	44	45	46	47	48	49
af6b6173c59450bc76b2cc461cf233921fbfdb6feb8dd6da03a0d44193221fd0_s00	0	-0.011	0.019	0	0.012	0.007	0.004	-0.002	0.004	0.018	0.005	0.006	-0.009	-0.003	0.003	0	0	0.011	0.004	0.005	0.007	0.005	-0.004	-0.005	-0.006	-0.007	0.006	0.009	-0.009	-0.003	-0.008	0.001	-0.013	0.008	0.005	0.002	-0.002	0	0.004	0.023	-0.007	0.006	-0.004	0.011	0.008	0.001	-0.002	-0.004	0.021
arpad_set02_04_s00	-0.009	0	0.012	-0.001	0.014	-0.006	0.014	0.013	0.016	0.019	0.014	0.009	0.012	0.011	0.032	0.016	0.042	0.009	0.02	0.031	0.023	0.028	0.013	0.019	0.018	0.04	0.021	0.021	0.017	0.031	0.015	0.02	0.011	0.034	0.014	0.01	0.013	0.027	0.031	0.013	0.012	0.001	0.012	0.046	0.008	0.009	0.009	0.016	0.037
68_01_Caption_p33_s10	0.007	-0.001	-0.01	-0.008	-0.014	-0.002	0	-0.006	-0.005	-0.002	0.003	-0.002	-0.003	-0.003	-0.008	0.001	-0.008	-0.012	0.008	0	-0.008	-0.01	0.011	-0.003	-0.01	-0.013	0.001	-0.006	0.004	0.055	0.014	-0.003	0.004	0.003	-0.009	0.02	0.012	0.001	0.038	0.004	0.015	0.015	0.009	0.005	0.023	0.014	0.008	0	0.019
B15-32768_3_1_x40_z0_i35j065_s20	0.001	0.004	0.012	-0.001	-0.015	0.006	-0.001	-0.012	0.004	-0.039	0.007	-0.018	-0.006	-0.025	-0.014	-0.016	0.011	-0.017	-0.026	0.012	-0.012	-0.008	0.032	-0.011	0.024	0.021	0.04	0.01	0.046	0.018	0.003	0.024	0.006	0.01	0.029	-0.021	0.025	-0.002	0.021	0.008	0.002	-0.023	-0.005	0.001	0.051	-0.004	0.009	0.009	0.048
Eosinophilic_variant_of_chromophobe_renal_cell_carcinoma_--_intermed_mag_05_s00	0.021	0.014	-0.005	-0.004	0	-0.007	0.011	-0.004	0.014	0.023	0.019	0.017	0.015	0.026	0.011	0.034	0.016	0.01	0.009	0.031	0.001	-0.004	-0.009	0.011	0.005	0.006	0.014	0.022	0.016	0.008	-0.008	0.001	0.023	0.022	0.008	-0.007	0.012	0.003	-0.009	0.005	0.034	0.005	0.009	0.017	-0.004	-0.008	0	-0.018	0.001
TCGA-B0-5698-01Z-00-DX1_s00	0.006	0.013	0.012	0.003	0	0.005	0.004	-0.001	0.005	-0.007	0.005	-0.003	0	-0.002	0.006	0.001	0.013	-0.001	0.008	0.001	0.01	0.015	0.008	0.016	0.005	0.019	0.02	0.016	0.002	0.02	0.017	0.017	0.027	0.01	0.015	0.026	0.025	0.017	0.026	0.035	0.017	0.035	0.026	0.02	0.032	0.028	0.032	0.029	0
0e21d7b3eea8cdbbed60d51d72f4f8c1974c5d76a8a3893a7d5835c85284132e_s00	-0.003	-0.001	-0.002	-0.001	0	0	0.002	0.005	0.001	0.008	0.012	0.01	0.011	0.004	0.004	0.013	0.01	0.004	0.013	0.008	0.011	0.008	0.001	0.005	0.007	0.007	0.002	0.006	0.004	0.009	0.002	0.005	0.016	0.012	0.01	0.013	0.015	0.02	0.003	0.004	0.036	0.013	0.006	0.004	0.013	0.005	0.009	0.007	0.009
image009_02_s00	-0.002	0	-0.004	-0.002	-0.002	-0.002	0.002	-0.001	-0.004	-0.004	-0.003	-0.004	-0.003	-0.005	-0.005	-0.006	-0.002	-0.003	0.001	-0.005	-0.004	0.002	-0.004	-0.006	-0.006	-0.003	-0.004	0.003	0.001	0.003	-0.005	-0.002	-0.003	-0.003	-0.001	0.002	0.001	0	0	-0.003	-0.002	0.003	-0.002	-0.001	-0.001	-0.002	-0.001	-0.003	0.002
img00008_s10	0.004	0.033	-0.008	0.017	0.007	0.006	0.006	-0.001	-0.004	-0.004	0.013	-0.003	0.011	-0.005	0.004	0.007	-0.002	0.009	0.016	0.006	-0.004	0.014	0.01	0.006	0.02	0.007	0.022	0.02	0.008	0.029	0.007	0.028	0.009	0.032	0.028	0.017	0.032	0.03	0.016	0.032	0.028	0.033	0.027	0.012	0.036	0.031	0.033	0.047	0.052
03_4_s00	-0.02	-0.022	-0.028	-0.005	-0.005	-0.026	-0.025	-0.026	-0.026	-0.025	-0.033	-0.036	-0.018	-0.028	-0.035	-0.02	-0.018	-0.015	-0.024	-0.017	-0.028	-0.017	-0.007	-0.021	-0.014	-0.019	-0.017	-0.015	-0.014	-0.014	-0.006	-0.017	-0.017	-0.022	-0.018	-0.024	-0.02	-0.018	-0.021	-0.014	-0.018	-0.02	-0.012	-0.017	-0.012	-0.015	-0.021	-0.013	-0.016
set01_image015_04_s00	0.005	0.001	-0.005	-0.008	0.007	-0.005	-0.001	-0.002	-0.005	-0.009	-0.008	-0.007	-0.009	-0.008	-0.015	0.008	0.004	-0.001	0.009	0.003	0.026	0.018	-0.013	0.013	0.014	-0.002	-0.01	-0.012	-0.011	0.006	0	-0.008	0.021	0.003	-0.001	0	0.002	-0.009	0.012	0.004	-0.01	0.003	0.009	0.008	-0.006	-0.007	-0.006	0.008	-0.014
B15-32768_3_1_x40_z0_i35j065_s10	0.005	0.01	0.01	0.001	0.017	0.003	-0.003	0.009	0.004	-0.024	0.003	-0.007	-0.008	-0.021	-0.013	-0.008	-0.01	-0.01	0.003	0.009	-0.009	-0.014	0.001	-0.003	-0.022	0.026	-0.014	0.003	-0.003	-0.007	0	0.004	0.003	0.02	0.003	0.001	0.027	0	0.008	0.004	-0.004	0.001	0.001	0.004	-0.01	-0.002	0.008	0.01	0.01
B15-32768_3_1_x40_z0_i33j069_s22	0.019	0.019	-0.022	-0.028	0.016	0.028	0.07	-0.003	-0.001	0.008	0.02	0.009	0.037	0.054	-0.013	0.03	0.06	0.033	0.038	-0.015	0.015	0.073	0.015	0.052	0.042	0.065	0.05	0.019	0.021	0.032	0.03	0.03	0.05	-0.013	-0.024	0.032	-0.017	-0.009	-0.013	0.036	-0.064	0.025	0.038	0.01	-0.012	0.047	0.034	0.041	-0.009
B15-32768_3_1_x40_z0_i35j065_s22	0	0	-0.005	-0.005	0.006	0.002	-0.004	0.004	0	-0.002	-0.009	0.011	-0.006	0.007	-0.002	0.006	-0.006	0.008	-0.024	0.03	-0.016	-0.002	0.043	0	0.045	0.014	0.016	0.025	0.003	0.039	0.021	0.032	0.013	0.007	0.018	0.028	0.006	0.012	0.03	0.013	0.016	0.002	0.018	-0.006	0.046	0.048	0.052	0.013	0.039
B16-62734_1_2048_slide_p410_01_s00	0.011	0.007	0.005	0.008	0.025	0.018	0.045	0.014	0.027	0.03	0.014	0.036	0.048	0.04	0.029	0.033	0.06	0.06	0.062	0.021	0.045	0.051	0.032	0.047	0.04	0.044	0.023	0.051	0.039	0.046	0.03	0.044	0.058	0.04	0.057	0.049	0.044	0.026	0.021	0.033	0.042	0.044	0.048	0.017	0.029	0.025	0.036	0	0.015
7f55678298adb736987d9fb5d1d2daefb08fe5bf4d81b2380bedf9449f79cc38_s00	-0.001	-0.005	0.001	0.004	-0.008	0.013	-0.003	0.001	-0.006	-0.011	-0.006	-0.012	-0.006	-0.017	-0.01	-0.02	-0.012	-0.018	-0.017	-0.027	-0.008	-0.029	-0.016	-0.006	-0.01	-0.008	-0.005	-0.004	-0.009	-0.009	-0.008	-0.005	-0.015	-0.015	-0.006	-0.012	0	-0.007	-0.01	0	-0.007	-0.007	-0.009	-0.015	-0.008	0.002	-0.001	-0.011	-0.005
106452624_02_s00	-0.004	-0.011	-0.011	-0.004	0.007	-0.008	-0.003	0.008	0	-0.002	-0.001	-0.004	0	-0.006	0.002	-0.003	0.004	-0.009	-0.005	-0.011	-0.008	-0.007	-0.001	-0.015	-0.009	-0.006	-0.004	0.009	0.009	0	-0.005	-0.007	0.002	0.001	-0.002	0.001	0.004	-0.005	-0.001	-0.002	0.022	0.004	-0.001	-0.007	0.001	-0.008	-0.01	-0.01	-0.01
img00008_s11	-0.001	-0.012	0.003	-0.002	-0.006	-0.003	0.005	0.008	0.011	0.016	0.007	-0.004	0.014	0.017	0.006	0.027	0.003	-0.021	0.014	0.009	0.011	-0.021	0.008	0.002	-0.03	0.006	-0.015	-0.016	0.01	0.018	-0.005	-0.011	0.016	0.011	-0.001	0.005	-0.006	0.013	0.022	0.006	0.017	0.018	-0.001	0.048	-0.005	0.005	0.022	0.009	0.034
set04_image_13_s00	-0.009	0.014	-0.008	0.004	0.03	0.006	-0.018	0.001	0	0.015	-0.002	-0.004	0.001	-0.005	-0.005	0	0.013	-0.009	0.003	0.004	0.005	-0.003	0.007	-0.003	0.014	0.004	-0.004	-0.002	-0.012	-0.008	0.01	0.007	0.01	0.011	-0.036	-0.001	-0.001	-0.006	0.003	-0.002	-0.01	0	0.013	-0.001	0.006	-0.015	0.003	0.002	-0.006
B15-32768_3_1_x40_z0_i35j065_s01	-0.003	0.004	0.003	-0.004	0.001	-0.004	0	0.004	-0.003	0.022	-0.005	0.01	0.004	-0.005	0.016	-0.008	0.011	-0.009	-0.014	0.007	-0.016	-0.019	0.005	0.002	0.011	-0.006	0.002	-0.005	0.002	-0.029	-0.018	0.009	-0.012	-0.013	-0.027	-0.01	-0.004	-0.005	0.011	0.002	0.022	-0.029	0.007	0.034	-0.002	-0.012	0.018	-0.001	0.041
image015_s00	-0.007	-0.002	0.004	0.014	-0.002	0.001	-0.002	0.008	0.014	0.005	0.019	-0.001	0.01	0.018	-0.006	-0.001	0.029	-0.005	0.009	0.005	0.005	0.014	0.001	-0.002	0.001	0.027	0	0.031	0.006	0.017	0.011	0.021	0.009	0.016	0.029	0.022	0.021	0.048	0.025	0.015	0.05	0.013	0.026	-0.01	0.029	0.031	0.009	-0.005	0.041
B15-32768_3_1_x40_z0_i33j069_s11	0.001	0.009	0.008	0.001	0.016	0.006	-0.01	0.057	0.006	0.032	-0.007	0.043	0.102	-0.014	0.122	-0.003	0.06	-0.009	0.066	0.043	0.08	-0.013	0.062	-0.028	-0.006	0.138	0.019	0.084	0.072	-0.001	-0.064	-0.029	-0.021	0.023	-0.031	-0.015	-0.008	-0.046	0.063	-0.017	0.09	0.039	0.022	0.019	0.034	-0.025	-0.001	-0.001	0.02
Leydig-cell-5_s00	-0.013	-0.016	-0.01	-0.004	-0.01	-0.007	-0.003	0	-0.007	-0.009	0.001	-0.009	-0.008	-0.014	-0.011	-0.017	0	-0.014	-0.01	-0.01	-0.007	-0.023	-0.015	-0.017	-0.012	-0.005	-0.003	-0.01	-0.005	-0.01	-0.017	-0.004	-0.005	-0.014	-0.009	-0.008	-0.008	-0.005	-0.011	-0.012	-0.007	-0.017	-0.007	0.005	-0.001	-0.007	-0.008	-0.006	-0.016
68_01_Caption_p33_s11	0.009	0.003	0.008	0	0	0.01	0.002	0.003	0.004	0.003	-0.01	0.002	0.004	0.008	0.004	-0.004	0.008	0.003	0	-0.005	0.008	0.009	0.012	-0.006	-0.005	0.007	-0.006	-0.019	-0.021	-0.021	0.006	-0.005	0.001	0.006	-0.013	-0.001	0.003	-0.013	-0.012	0	-0.015	0.004	-0.01	0.002	-0.02	0.003	0.01	0.008	0.003
1d9eacb3161f1e2b45550389ecf7c535c7199c6b44b1c6a46303f7b965e508f1_s00	0.001	-0.023	-0.021	-0.018	-0.011	-0.005	-0.017	-0.009	-0.005	-0.008	-0.015	-0.016	-0.014	-0.016	-0.016	-0.015	-0.007	-0.01	-0.01	-0.009	-0.004	-0.01	-0.008	-0.011	-0.015	-0.013	-0.013	0.002	-0.009	-0.013	-0.011	-0.011	-0.012	-0.008	-0.016	-0.01	-0.003	-0.011	-0.01	-0.014	-0.013	-0.012	-0.015	-0.013	-0.013	-0.015	-0.015	-0.012	-0.016
5d75a63972ef643efd7c42f20668b167f2af43635d6263962d84e62e7609ab51_s00	-0.003	-0.006	0.023	-0.007	-0.003	-0.007	-0.004	0	0.008	0.006	0.004	-0.006	-0.003	0.002	0	-0.008	-0.001	0.003	-0.003	0.002	0.001	-0.001	0.005	0.004	-0.005	-0.005	0.001	-0.014	0.002	0.007	0.005	0.001	-0.003	-0.001	0.003	-0.001	-0.004	-0.007	0.008	-0.001	0.009	-0.001	0.004	0	0.001	0.001	-0.001	0.006	0
B15-32768_3_1_x40_z0_i35j065_s11	0	0.003	-0.007	-0.006	-0.011	-0.002	-0.003	-0.004	-0.004	-0.023	-0.004	0.002	-0.015	-0.022	-0.007	-0.014	-0.037	-0.008	-0.013	-0.011	-0.02	-0.007	-0.013	-0.007	-0.006	0.005	-0.036	0.002	0.019	0.004	0.01	-0.016	0.009	0.014	-0.006	-0.009	-0.007	0.009	0.012	-0.011	0.012	-0.001	-0.003	-0.016	-0.006	0	-0.006	0.016	0.002
3934a094e8537841e973342c7f8880606f7a2712b14930340d6f6c2afe178c25_s00	0.003	0.001	0.004	0.007	0.006	0.009	0.005	0.008	0.007	0.013	0.002	0.013	0.016	0.013	0.004	0.002	0.013	0.013	0.012	0.007	0.01	0.017	0.01	0.017	0.004	0.005	0.006	0.004	0.015	0.021	0.01	0.008	0.003	0.015	0.014	0.011	0.017	0.004	0.011	0.018	0.019	0.019	0.021	0.016	0.017	0.019	0.021	0.013	0.018
TCGA-G9-6336-01Z-00-DX1_s00	0.001	0.004	-0.01	0.004	-0.007	0	-0.006	0.001	0.002	0	0.007	0.003	0.013	0.02	-0.001	0.012	0.018	0.009	0.001	-0.01	0.004	0.006	0.01	0.008	0.004	0.003	0	0.009	-0.005	-0.009	-0.027	0.009	-0.003	0.007	-0.003	-0.008	0.004	0.005	0.01	0.028	0.011	0.015	-0.003	0.01	0.006	0.001	0.003	0.023	0.01
02_3_s00	-0.001	-0.009	-0.016	0.001	0.002	-0.015	0.004	-0.005	0.003	0.004	0.021	0.013	0.016	0.008	0.002	0.013	0.008	0.007	0	-0.019	0.005	-0.006	0.008	0.015	-0.009	0.02	0.015	-0.012	-0.003	0.003	0.003	0.01	0.008	-0.019	0.016	0.006	0.014	-0.009	-0.005	-0.009	-0.013	0.012	0.014	0.003	0.011	0.007	-0.002	-0.001	0.003
6ab24e7e1f6c9fdd371c5edae1bbb20abeeb976811f8ab2375880b4483860f4d_s00	0.006	0.004	-0.002	0.01	0.006	0	0.008	0.017	0.008	0.006	0.01	0.012	0.01	0.013	0.006	0.005	0.012	0.017	0.002	0.006	0.004	0.017	0.025	0.011	0.014	0.029	0.057	0.01	0.018	0.019	0.019	0.03	0.023	0.02	0.031	0.017	0.025	0.031	0.008	0.014	0.034	0.013	0.013	0.005	0.018	0.01	0.017	0.014	0.015
B15-32768_3_1_x40_z0_i35j065_s21	0.001	0.004	-0.005	0.005	-0.01	-0.001	0.001	0.001	0.004	-0.007	-0.003	0.013	-0.003	-0.023	0.011	-0.004	0.011	-0.003	0.023	0.008	0.014	-0.008	0.038	-0.001	-0.02	0.021	-0.018	-0.006	0.025	0.008	0.001	0.026	0.005	0.002	-0.003	0.015	0.031	0.017	0.025	-0.006	0	0.009	0.019	0	0.02	0.008	-0.003	0.003	0.022
B15-32768_3_1_x40_z0_i33j069_s02	0.005	0.009	0.002	0.01	0.012	0.009	0.006	-0.034	0.007	-0.036	0.043	0.03	0.014	0.001	0.026	0.044	0.045	0.005	0.038	0.003	0.02	-0.027	0.016	-0.003	0.022	0.016	0.003	-0.014	0.028	0.003	0.053	0.052	0.013	0.007	0.012	0.047	0.012	-0.002	0.016	-0.027	-0.007	0.022	0	0.035	0.014	-0.002	-0.005	0.01	-0.017
96984c_200x_01_s00	0.003	-0.003	-0.004	-0.014	0	-0.012	-0.005	-0.013	-0.001	-0.006	-0.014	0.006	-0.013	-0.012	-0.007	-0.006	-0.002	-0.002	-0.004	0.004	-0.004	0.008	-0.011	0.004	0.003	0.009	-0.005	-0.008	-0.007	0.003	-0.011	0.01	0.001	0.004	0.001	0.011	0.014	-0.006	0.007	0	0.027	-0.007	0.008	0.003	0.016	0.001	0	-0.002	0.011
04_7_s00	-0.005	-0.009	0	-0.005	-0.016	-0.004	-0.01	-0.009	0	-0.011	-0.001	-0.009	0.008	-0.005	0.002	0.005	0.003	0.005	-0.007	-0.01	-0.005	-0.007	-0.002	-0.016	-0.003	-0.011	-0.005	-0.001	-0.01	-0.004	0.005	-0.004	0.002	-0.004	-0.011	-0.004	-0.01	0	-0.006	0.017	-0.013	-0.003	-0.003	-0.008	0.008	-0.003	-0.01	0.002	0.005
c1afe66cd139f996fd984f5f2622903730ec2f1192d90608154f07f7ef6cdb4b_s00	-0.002	-0.001	-0.012	-0.011	0.001	-0.006	-0.003	-0.011	-0.013	-0.001	0.015	0.004	-0.004	-0.008	-0.004	0.001	-0.004	-0.014	-0.031	0.009	0	-0.005	0.003	-0.02	-0.01	-0.003	-0.004	-0.006	-0.007	0.005	-0.001	0.001	0.035	0.007	-0.005	0.015	0.002	0.013	0.005	0.006	0.007	0.01	0.007	0.036	0.018	0.006	0.012	0.009	-0.009
74a7785530687a11ecd073e772f90912d9967d02407a192bfab282c35f55ab94_s00	0.002	0.001	-0.013	0.003	0.011	0.001	0.018	-0.009	0.003	0.006	-0.004	0.002	0.002	0.002	0.007	0.028	0	-0.003	-0.001	-0.001	0.002	-0.002	-0.005	-0.002	-0.002	0	0.003	0.016	0.007	0.014	0.001	-0.002	0.021	0.004	0.016	0.001	0.009	0.031	0.003	0.006	0.073	0.012	0.007	0.008	0.007	0.005	0.019	0.007	0.015
03_2_s00	-0.004	-0.004	0.002	-0.005	0.004	-0.01	-0.005	0.007	0.002	-0.001	0.005	-0.008	0.001	0.012	-0.006	-0.006	0.01	0	0.002	0.004	0.002	0.001	-0.002	-0.003	-0.009	0.001	0.002	-0.01	-0.015	-0.015	-0.015	-0.002	-0.016	-0.008	0.002	-0.004	-0.004	-0.005	-0.013	-0.003	0.002	-0.001	-0.011	-0.006	-0.013	-0.02	-0.001	-0.015	-0.003
44afae184c89e6ba55985b4d341acc1ae1e8b6ef96312064e0e6e630e022b078_s00	0.003	-0.004	-0.005	-0.004	0.003	-0.001	0.005	0.002	-0.004	-0.002	-0.01	0.005	0.005	-0.001	0.006	0.011	0.004	0.003	0	0.002	0.002	-0.008	-0.01	0.003	0.007	0.011	0.002	0.008	-0.009	-0.006	-0.008	-0.002	-0.003	0.007	0.014	0.011	-0.002	0.006	0.008	0.004	0.011	0.01	0.01	0.005	0.01	0.011	0.006	0.014	0.011
ad473063dab4bf4f2461d9a99a9c0166d4871f156516d9e0a523484e7cf2258d_s00	0.001	0.004	-0.001	0.004	0.004	0.006	0.001	-0.001	-0.003	0.003	0.002	-0.002	0.002	0.003	0	0.007	0	0.006	-0.004	0.002	0.003	-0.001	0	0.003	0.004	0.001	0	0.001	-0.001	-0.002	0.001	-0.001	0.013	-0.003	0.006	0	0.003	-0.002	0.009	-0.007	0.007	0.003	0.001	0.002	-0.001	-0.004	-0.004	0	0.003
b83d1d77935b6cfd44105b54600ffc4b6bd82de57dec65571bcb117fa8398ba3_s00	0.004	-0.013	-0.028	-0.011	0.014	-0.002	-0.01	0	-0.008	0.004	-0.013	-0.01	-0.013	-0.01	-0.015	-0.011	-0.002	-0.011	-0.013	-0.007	-0.009	-0.011	-0.011	-0.014	-0.016	-0.009	-0.008	-0.009	-0.008	-0.007	-0.009	-0.014	-0.012	-0.011	-0.015	-0.006	-0.003	-0.014	-0.011	-0.021	-0.009	-0.006	-0.008	-0.013	-0.008	-0.013	-0.012	-0.011	-0.016
68_01_Caption_p33_s01	0.004	0.001	0.004	-0.001	-0.007	-0.004	-0.002	-0.005	-0.003	0.003	0.004	0.005	0.005	-0.001	0.002	0.002	0.006	0.005	0.002	0.01	-0.001	0.012	0.015	0.01	0.006	0.011	0.013	0.001	0.024	0.023	0.006	0	0.016	0.004	0.015	0.006	0.007	0.013	0.02	0	-0.015	0.001	0.009	0.008	0.025	0.01	0.014	0.005	-0.001
353ab00e964f71aa720385223a9078b770b7e3efaf5be0f66e670981f68fe606_s00	-0.007	-0.01	-0.019	-0.006	-0.003	-0.007	-0.001	0.008	0.004	0.014	0.008	0.008	0.012	0.011	0.013	0.003	0.018	0.005	0.007	-0.001	0.003	0.016	0.013	0.008	0.004	0.019	0.014	0.004	0.016	0.021	0.011	0.021	0.014	0.019	0.02	0.022	0.017	0.003	0.012	0.013	0.013	0.015	0.017	0.018	0.001	0.002	0.009	0.005	0.012
673baf65ae5c571d6be452eb41e79ef3fc2eb3fd238e621c6b7621763b429989_s00	0.01	-0.004	-0.015	0	-0.021	-0.001	-0.001	0.021	0.006	-0.03	0.033	-0.018	0.015	0.011	0.017	-0.016	-0.02	0.005	-0.025	0.017	0.018	-0.003	0.013	0.002	0.001	0.039	0.015	-0.027	0.003	0.027	0.036	0.044	-0.004	0.032	-0.005	0.024	-0.005	-0.019	0.001	0.005	-0.011	0.032	0.001	0.052	0.018	0.002	0.01	0.021	0.006
68_01_Caption_p33_s00	0.005	0.003	0.013	0	-0.008	0.006	0.003	-0.004	-0.002	-0.005	-0.006	0.001	0.002	-0.002	-0.003	-0.006	-0.006	-0.001	0	-0.016	-0.006	0.001	0.007	-0.007	0.002	-0.001	0.003	-0.007	0.011	-0.01	0.002	0.002	0.01	-0.01	0.004	0.01	-0.002	-0.002	0.015	0.015	-0.056	0.001	0.001	0.004	0.033	0.002	-0.003	0.008	0.026
B15-32768_3_1_x40_z0_i35j065_s02	0.002	0.007	0	-0.004	0.004	0.004	0.001	0.003	0.004	-0.007	-0.001	-0.019	-0.005	-0.017	-0.011	0.012	0.008	-0.025	0.027	0.018	-0.007	0.006	0.004	0.005	0.009	-0.004	0.037	0.006	0.009	0.01	0	0.005	-0.008	-0.004	0.023	0.021	0.007	0.02	0.004	0.004	0.033	0.038	0.006	0.002	0.02	0.019	0.009	0.018	-0.016
10_2_s00	-0.01	-0.001	0.014	-0.016	-0.005	-0.034	-0.007	-0.031	-0.004	-0.003	-0.012	0.001	0.002	-0.022	0.006	0.009	-0.002	0.027	0.039	0.008	-0.005	0.015	0.003	0.006	0.017	-0.01	0.013	0.04	0.042	0.004	0.054	0.001	-0.014	0.014	0.018	0.008	0.025	-0.004	0.044	0.019	0.067	0.021	0.013	-0.007	0.047	0.008	0.044	0.044	0.027
2c61fdcb36fd1b2944895af6204279e9f6c164ba894198b40c8b7a3c9bf500ea_s00	-0.007	-0.005	-0.003	-0.006	0.006	0.001	-0.002	0.004	-0.002	-0.001	-0.004	-0.004	-0.004	-0.008	-0.004	-0.005	-0.003	0.004	-0.005	-0.006	0.002	-0.006	0.002	-0.001	0.001	-0.007	-0.003	0.006	0.006	0.001	-0.007	0.001	-0.003	0.002	-0.005	0.004	-0.005	0	-0.005	-0.001	0.01	0.001	-0.004	-0.003	-0.005	0	0	-0.002	-0.003
B15-32768_3_1_x40_z0_i33j069_s20	0.014	0.025	0.005	0.024	0.035	0.047	0.006	-0.005	0.023	0.059	0.034	0.008	0.021	0.049	0.063	0.022	0.066	0.052	0.055	0.006	0.021	0.043	0.015	0.04	0.061	0.008	0.032	0.091	0.039	0.084	0.079	0.087	0.077	0.019	0.042	0.079	0.02	0.087	0.134	0.07	0.177	0.08	0.054	0.053	0.109	0.084	0.065	0.036	0.017
B15-32768_3_1_x40_z0_i35j065_s00	-0.003	0.002	-0.016	0.003	0.009	0.007	0	0.022	-0.005	0.01	-0.002	0.001	0.019	0.021	0.029	0.002	0.03	0.028	-0.003	0.035	0.025	-0.001	0.04	0.003	0.021	0.021	0.013	0.034	0.04	0.018	0.004	0.037	0.004	0.01	0.012	0.025	0.027	0.037	0.031	-0.011	-0.014	0.005	0.003	-0.004	0.009	0.02	-0.002	-0.019	0.036
img00008_s01	0.011	0.02	-0.021	-0.001	0.001	0.01	-0.001	0.001	0.008	-0.003	0.012	0.005	0.002	0.008	-0.003	0.005	0.009	0.025	0.011	-0.003	-0.008	0.018	0.029	0.026	0.025	0.041	0.038	0.032	-0.002	0.018	0.046	0.064	0.028	0.014	0.051	0.024	0.037	0.027	0.048	0.019	0.007	0.036	-0.024	-0.003	0.005	0.033	0.01	0.012	0.019
B15-32768_3_1_x40_z0_i33j069_s12	0.004	0.022	-0.009	0.033	-0.047	0.009	0.019	0.048	0.01	0.014	0.048	0.012	0.003	0.021	-0.01	-0.053	0.05	0.006	0.041	0.144	0.107	-0.026	0.013	0.026	0.051	0.029	-0.015	-0.01	0.033	-0.009	-0.019	-0.022	0.001	-0.043	0.014	-0.006	0.028	0.034	0.018	-0.009	0.06	0.009	0.01	0.03	0.024	0.012	0.04	0.021	0.056
TCGA-G2-A2EK-01A-02-TSB_s00	0.011	0.023	-0.008	0.028	0.021	0.017	0.016	0	0.023	0.018	0.006	0.018	0.021	0.019	0.031	0.002	0.003	0.05	0.031	0.049	0.031	0.036	0.032	0.055	0.026	0.026	0.01	0.038	0.028	0.033	0.051	0.032	0.035	0.033	0.032	0.024	0.012	0.031	0.051	0.026	0.052	0.026	0.026	0.039	0.037	0.042	0.025	0.056	0.035
55f98f43c152aa0dc8bea513f8ba558cc57494b81ae4ee816977816e79629c50_s00	0.002	0.004	-0.032	-0.005	-0.007	-0.001	0.002	0.007	0.007	0.005	0.009	-0.003	0.003	0.016	0.006	-0.008	0.004	0.01	-0.011	-0.001	-0.001	0.008	0.005	0.016	0.002	0.008	0.014	-0.014	0.018	0.001	0.004	0.014	-0.005	-0.006	0.003	0.009	0.013	-0.002	0.008	0.003	0.023	-0.001	0.018	-0.006	0.008	0.006	0.002	0.002	-0.007
11_1_s00	-0.003	0.001	-0.008	0.004	0.009	0.004	0.003	-0.005	-0.001	-0.006	0.006	-0.008	-0.003	-0.001	0.001	-0.007	-0.008	-0.005	-0.008	0	-0.011	-0.016	-0.009	-0.01	-0.01	-0.015	-0.001	-0.017	-0.021	-0.01	-0.01	-0.005	-0.01	-0.019	-0.018	-0.009	-0.013	-0.01	-0.023	-0.013	-0.005	-0.014	-0.008	-0.01	-0.015	-0.017	-0.017	-0.019	-0.016
08_3_s00	-0.006	0	-0.013	0.01	0.009	-0.007	0.004	-0.004	-0.002	0.003	-0.003	-0.005	0.011	0.004	0.008	0.002	0.008	0.007	0.002	0.003	-0.006	0.005	0.004	0.012	0.004	0.012	0.014	0.003	0.023	0.009	0.005	0.017	0.01	0.015	0.005	0.004	0	0.012	0.018	0.022	0.005	0.019	0.008	0.021	0.01	0.014	0.016	0.024	0.021
TCGA-49-4488-01Z-00-DX1_s00	0	0.001	-0.006	0.009	0.006	0.005	0.017	0.011	0.019	-0.001	0.017	0.019	0.009	0.011	0.013	0.009	0.008	0.013	0.009	0.006	0.007	0.016	0.015	0.005	-0.004	0.006	-0.002	0.007	0.021	0.013	0.017	0.011	0.008	0.009	0.014	0.015	0.022	0.017	0.024	0.03	0.009	0.021	0.017	0.015	0.014	0.025	0.021	0.016	0.012
img00008_s00	0.004	0.019	0	0.011	0	0.009	0.005	0.004	0.006	0.001	0.012	-0.001	0.012	-0.009	0.003	0.007	-0.025	-0.006	0.035	0.017	0.037	-0.002	0.02	0.009	0.024	0.039	0.013	-0.024	0.044	-0.007	0.041	0.005	-0.011	-0.004	0.034	-0.022	0.003	0.052	0.017	0.015	-0.031	0.047	0.035	0.045	0.004	0.007	0.058	0.038	0.041
ef3ef194e5657fda708ecbd3eb6530286ed2ba23c88efb9f1715298975c73548_s00	-0.003	-0.006	-0.005	0.001	-0.013	0.003	0.002	0.002	0.001	-0.003	0.002	0.006	0.001	0.004	0.002	0.006	0.004	0.021	0.004	0.002	0.005	0.005	0.005	0.005	0.007	0.01	0.003	0.005	0.007	0.004	0.004	0.003	0.005	0.001	0.008	0.002	0.01	0.01	0.004	0.009	0.009	0.006	0.005	0.006	0.007	0.001	0.008	0.003	0.003
07_2_s00	0.003	-0.003	-0.004	-0.003	-0.008	-0.014	-0.004	-0.001	0.002	-0.004	0	-0.006	0.008	0.006	0.007	-0.003	0.011	0.005	0.002	-0.001	0.005	-0.001	-0.004	0.013	0.001	0.007	0.021	0.002	0.004	0.008	0.007	0.01	0.003	0.021	0.005	0.017	0.009	0.011	0.008	0.019	-0.001	0.008	0.006	0.013	0.009	0.006	0.004	0.012	0.003
arpad_set02_08_s00	-0.003	-0.008	-0.001	-0.011	-0.005	-0.003	-0.013	0.001	-0.004	0.001	0.006	-0.008	-0.011	0.013	0.01	-0.008	0.018	0.001	0.007	0.011	-0.013	0.002	0.024	0.019	0.013	-0.004	0.014	0.012	0.037	0.018	0.011	0.013	0.014	0.007	0.003	-0.005	0.005	-0.002	0.023	0.006	0.017	0.008	0	0.015	-0.001	0.012	0.021	0.021	0.02
5_01_s00	-0.01	-0.012	-0.001	0.002	-0.005	-0.003	-0.003	-0.005	-0.005	-0.004	-0.005	-0.004	-0.005	-0.008	-0.006	-0.005	-0.004	-0.013	-0.004	-0.011	-0.006	-0.007	-0.001	-0.012	-0.006	-0.013	-0.004	-0.009	-0.012	-0.006	-0.006	-0.003	-0.007	-0.007	-0.013	-0.012	-0.008	-0.003	-0.007	-0.001	0.006	-0.003	-0.007	-0.004	-0.009	-0.007	-0.008	-0.008	-0.008
B15-32768_3_1_x40_z0_i33j069_s10	0.016	0.022	0.028	0.024	0.027	0.007	0.01	0.019	0	0.013	0.005	0.007	0.025	0.023	-0.021	0.03	0.049	0.05	0.02	-0.005	0.048	0.009	0.03	0.03	0.005	0.03	0.04	0.048	0.05	0.046	0.011	0.02	0.037	0.034	0.054	0.024	0.028	0.061	-0.02	0.026	-0.023	0.046	0.053	0.05	0.036	0.019	0.027	0.039	0.025
image011_01_s00	-0.002	0.005	-0.01	0.001	-0.008	0.01	0.003	-0.009	0.001	-0.011	0.002	0.001	-0.003	0.004	0.048	0.035	0.038	0.009	0.026	0.021	0.018	0.046	0.027	0.012	0.007	0.015	0.024	0.001	0.007	0.013	0.012	-0.006	0.011	0.008	-0.022	0.02	0.005	-0.01	-0.012	-0.029	-0.014	-0.015	-0.016	0.005	0.01	0.019	-0.005	0.007	-0.002
01_1_s00	-0.006	0.006	-0.027	-0.006	-0.013	-0.014	-0.014	-0.006	-0.004	0.002	0.003	-0.007	0.013	0.002	0.015	0.002	0.022	0.016	0.008	0.002	0.005	0.015	0.013	0.016	0.01	0.011	0.021	0.012	0.026	0.012	0.021	0.016	0.011	0.011	0.006	0.009	0.018	0.017	0.014	0.042	0.039	0.036	0.027	0.026	0.029	0.027	0.037	0.023	0.013
853a4c67900c411abd04467f7bc7813d3c58a5f565c8b0807e13c6e6dea21344_s00	-0.001	-0.002	-0.01	-0.003	0	0.006	-0.026	0.006	0.004	0.011	-0.004	0.005	0.001	0.007	0.029	0.022	0.003	0.015	0.009	0.002	0.017	0.007	0.01	-0.003	0.007	0.019	0.003	0.016	0.001	0	0.017	0.019	0.031	0.005	0.007	0.007	0.007	0.012	0.014	0.007	0.007	0.018	0.016	0.024	0.015	0.019	0.01	0.017	0.016
f952cc65376009cfad8249e53b9b2c0daaa3553e897096337d143c625c2df886_s00	0.003	0.004	0.011	0.015	0.015	0.011	0.019	0.008	0.012	0.01	0.017	0.011	0.014	0.009	0.004	0.014	0.013	0.014	0.017	0.016	0.012	0.006	0.013	0.017	0.017	0.019	0.026	0.02	0.015	0.024	0.015	0.013	0.017	0.013	0.014	0.012	0.018	0.02	0.012	0.015	0.022	0.017	0.016	0.012	0.012	0.015	0.022	0.019	0.023
4590d7d47f521df62f3bcb0bf74d1bca861d94ade614d8afc912d1009d607b94_s00	-0.005	-0.01	0	-0.004	-0.021	-0.003	0.001	0	-0.001	-0.006	-0.005	-0.001	0	-0.001	-0.003	0.001	-0.002	-0.012	-0.002	0.005	-0.004	0	0	-0.004	0.003	0	-0.005	0.004	-0.006	-0.002	-0.003	-0.004	0.001	-0.012	-0.002	0	-0.001	-0.001	-0.004	0.002	0.003	-0.006	-0.002	-0.005	0.003	-0.004	0.004	-0.002	0.001
set04_image_11_s00	-0.001	-0.001	-0.024	-0.008	-0.008	-0.006	-0.005	-0.001	0.002	0	0.002	0.001	0.004	0.001	0.006	0.001	0.001	0.003	-0.005	-0.003	-0.001	-0.005	0.006	0.01	0.003	0.008	0.014	0.008	0.013	0.003	0.019	0.002	0.016	-0.002	0.003	0.004	0.002	0	0.005	0.011	-0.009	0.002	0.002	0	0.001	0.006	0.001	0.009	0.002
B15-32768_3_1_x40_z0_i33j069_s01	0.007	0.007	-0.012	0.005	0.028	0.012	0.011	0.008	0.013	0.002	0.017	0.004	0.034	-0.002	0.067	0	-0.007	0.041	0.03	0.051	0.015	0.007	0.044	0.016	0.018	0.034	0.008	0.005	0.022	0.038	-0.014	0.029	0.018	0.002	-0.002	0.002	-0.002	0.035	0.026	0.004	0.045	0.012	-0.009	0.009	0.009	0.009	0.036	0.006	0.024
B15-32768_3_1_x40_z0_i33j069_s21	0.006	0.017	-0.015	-0.032	-0.009	-0.001	0.031	-0.011	0.008	0.014	0.007	-0.026	0.019	-0.003	-0.003	0.003	-0.046	-0.003	0.009	0.013	-0.072	-0.014	-0.031	-0.001	-0.01	-0.008	-0.043	0.029	0.007	-0.049	-0.001	-0.028	-0.007	-0.012	-0.041	-0.089	0.061	-0.036	-0.031	0.01	0.014	-0.015	-0.007	0.052	-0.001	-0.032	-0.014	-0.105	-0.002
B15-32768_3_1_x40_z0_i35j065_s12	0	0.007	0	0	-0.005	0.001	-0.002	-0.004	-0.005	-0.004	-0.001	0.023	0.023	0.002	0.029	0.003	0.018	0.014	0.009	0.024	-0.003	0.007	0.021	0.014	0.024	0.026	0.005	-0.005	0.04	0.022	0.002	-0.011	0.022	0.008	0.017	0.007	-0.009	-0.005	-0.004	0.011	0.042	0.011	0.009	0.018	0.016	0.014	-0.004	0.005	0.008
TCGA-18-5592-01Z-00-DX1_s00	-0.006	-0.01	-0.008	0.001	-0.002	-0.005	-0.006	0.004	0	-0.004	-0.006	-0.003	-0.008	-0.002	-0.009	0	0.005	0.008	0.005	-0.001	0.009	0.01	0.009	0.005	0	0.008	0.002	-0.003	0.005	0.003	0.016	0.007	0.006	-0.003	0.006	0.003	0.009	-0.008	0.002	0.013	-0.005	0.011	0.007	0.012	0.011	0.02	0.013	0.011	0.005
B15-32768_3_1_x40_z0_i33j069_s00	0.011	0.018	0.017	0.023	-0.022	0	0.014	-0.024	-0.011	0.026	0.011	-0.007	0.009	-0.003	-0.026	0.012	-0.03	-0.008	-0.006	-0.08	0.032	-0.003	-0.04	0.022	-0.008	-0.013	-0.004	0.053	-0.008	-0.015	-0.014	-0.014	-0.029	-0.087	-0.033	-0.001	-0.047	-0.026	-0.049	0.008	0.032	-0.029	-0.004	-0.004	0.017	0.005	-0.077	-0.051	0.005
cbca32daaae36a872a11da4eaff65d1068ff3f154eedc9d3fc0c214a4e5d32bd_s00	0.001	-0.004	0.003	0.008	0.008	-0.005	-0.001	0.004	-0.001	-0.005	-0.004	-0.004	-0.002	-0.004	-0.002	0.004	-0.002	-0.002	0.007	-0.004	-0.008	0.011	-0.02	-0.018	-0.003	0.008	0.001	0	0.008	0.014	0.009	-0.007	0.017	0	0.001	-0.012	0	-0.007	-0.011	-0.002	-0.001	0.001	-0.005	0.001	-0.002	-0.005	0.004	0.006	-0.004
Hurthle_cell_carcinoma_--_high_mag_02_s00	0.004	0.002	-0.007	-0.001	-0.003	0.004	0.002	0.009	0.003	0.002	0.006	0.001	0.003	0.002	-0.003	0.003	0.002	0.01	0.003	-0.004	0.006	0.005	0.002	0.006	0.01	0.006	0.006	0.004	0.016	0.016	0.013	0.007	0.011	0.004	0.007	0.006	0.005	-0.001	0.007	0.004	0.004	0.002	0.01	0.006	0.008	0.008	0.003	0.008	0.008
[truncated: 151 more columns]

## Sheet: Tissue15_cv1_noTTA
image	epoch 1	2	3	4	5	6	7	8	9	10	11	12	13	14	15	16	17	18	19	20	21	22	23	24	25	26	27	28	29	30	31	32	33	34	35	36	37	38	39	40	41	42	43	44	45	46	47	48	49
af6b6173c59450bc76b2cc461cf233921fbfdb6feb8dd6da03a0d44193221fd0_s00	0.788	0.804	0.585	0.809	0.778	0.785	0.739	0.739	0.72	0.739	0.738	0.744	0.763	0.741	0.723	0.77	0.734	0.745	0.744	0.743	0.737	0.732	0.73	0.733	0.745	0.74	0.742	0.744	0.75	0.737	0.737	0.73	0.742	0.747	0.734	0.738	0.733	0.732	0.736	0.719	0.752	0.732	0.738	0.732	0.743	0.727	0.739	0.745	0.728
arpad_set02_04_s00	0.819	0.751	0.816	0.865	0.78	0.844	0.815	0.842	0.759	0.79	0.814	0.827	0.825	0.813	0.839	0.828	0.781	0.854	0.815	0.846	0.853	0.757	0.843	0.846	0.857	0.835	0.82	0.847	0.828	0.833	0.821	0.815	0.852	0.853	0.866	0.86	0.841	0.835	0.842	0.849	0.857	0.85	0.842	0.81	0.854	0.843	0.834	0.84	0.831
68_01_Caption_p33_s10	0.552	0.578	0.63	0.586	0.62	0.6	0.588	0.61	0.584	0.647	0.628	0.642	0.602	0.623	0.651	0.667	0.64	0.65	0.6	0.653	0.621	0.662	0.658	0.659	0.672	0.653	0.646	0.665	0.651	0.611	0.637	0.656	0.661	0.614	0.654	0.6	0.649	0.654	0.602	0.609	0.464	0.623	0.622	0.657	0.634	0.641	0.647	0.639	0.638
B15-32768_3_1_x40_z0_i35j065_s20	0.369	0.429	0.55	0.505	0.592	0.381	0.429	0.56	0.463	0.62	0.431	0.683	0.586	0.554	0.649	0.545	0.63	0.58	0.583	0.617	0.551	0.508	0.655	0.541	0.642	0.571	0.63	0.613	0.634	0.587	0.586	0.636	0.574	0.528	0.608	0.615	0.587	0.627	0.607	0.474	0.615	0.626	0.59	0.547	0.586	0.606	0.651	0.601	0.654
Eosinophilic_variant_of_chromophobe_renal_cell_carcinoma_--_intermed_mag_05_s00	0.637	0.711	0.675	0.68	0.716	0.783	0.826	0.824	0.831	0.843	0.841	0.844	0.832	0.849	0.817	0.85	0.85	0.86	0.892	0.836	0.883	0.881	0.859	0.884	0.879	0.849	0.86	0.867	0.852	0.877	0.89	0.876	0.852	0.86	0.875	0.885	0.886	0.847	0.877	0.859	0.86	0.833	0.853	0.855	0.842	0.848	0.831	0.897	0.831
TCGA-B0-5698-01Z-00-DX1_s00	0.62	0.58	0.606	0.635	0.646	0.626	0.652	0.664	0.651	0.652	0.654	0.652	0.654	0.661	0.649	0.664	0.646	0.649	0.655	0.649	0.642	0.637	0.617	0.629	0.626	0.628	0.619	0.638	0.612	0.638	0.621	0.647	0.631	0.651	0.588	0.635	0.628	0.628	0.629	0.62	0.575	0.617	0.635	0.62	0.618	0.627	0.621	0.622	0.626
0e21d7b3eea8cdbbed60d51d72f4f8c1974c5d76a8a3893a7d5835c85284132e_s00	0.712	0.741	0.651	0.74	0.76	0.728	0.785	0.841	0.829	0.783	0.839	0.784	0.825	0.82	0.831	0.777	0.803	0.84	0.783	0.836	0.831	0.806	0.814	0.838	0.799	0.812	0.823	0.762	0.811	0.824	0.841	0.845	0.746	0.799	0.833	0.835	0.795	0.785	0.845	0.839	0.694	0.817	0.837	0.847	0.8	0.793	0.795	0.824	0.797
image009_02_s00	0.749	0.822	0.837	0.845	0.865	0.867	0.877	0.884	0.888	0.891	0.893	0.89	0.891	0.896	0.891	0.898	0.892	0.896	0.888	0.893	0.896	0.892	0.898	0.902	0.899	0.9	0.899	0.892	0.893	0.893	0.899	0.896	0.899	0.897	0.901	0.894	0.89	0.895	0.895	0.899	0.894	0.892	0.899	0.898	0.896	0.899	0.898	0.9	0.897
img00008_s10	0.616	0.636	0.664	0.646	0.668	0.667	0.67	0.718	0.703	0.719	0.703	0.715	0.71	0.727	0.71	0.717	0.711	0.701	0.698	0.708	0.725	0.707	0.715	0.707	0.714	0.709	0.676	0.698	0.733	0.702	0.709	0.694	0.719	0.71	0.689	0.721	0.726	0.681	0.732	0.698	0.671	0.696	0.709	0.714	0.723	0.714	0.708	0.707	0.678
03_4_s00	0.659	0.638	0.333	0.644	0.585	0.693	0.734	0.768	0.757	0.784	0.793	0.797	0.772	0.785	0.789	0.788	0.788	0.777	0.785	0.775	0.788	0.779	0.775	0.787	0.789	0.788	0.777	0.786	0.784	0.779	0.77	0.781	0.794	0.79	0.79	0.793	0.795	0.794	0.795	0.78	0.786	0.795	0.786	0.795	0.795	0.795	0.802	0.796	0.8
set01_image015_04_s00	0.693	0.774	0.743	0.743	0.82	0.861	0.883	0.871	0.897	0.89	0.9	0.856	0.905	0.884	0.862	0.885	0.895	0.886	0.893	0.862	0.876	0.885	0.867	0.889	0.868	0.891	0.871	0.874	0.88	0.881	0.894	0.891	0.868	0.871	0.881	0.893	0.877	0.875	0.871	0.883	0.907	0.876	0.89	0.888	0.877	0.871	0.866	0.886	0.882
B15-32768_3_1_x40_z0_i35j065_s10	0.478	0.535	0.644	0.614	0.688	0.487	0.537	0.676	0.572	0.727	0.519	0.741	0.685	0.647	0.743	0.635	0.716	0.695	0.664	0.738	0.683	0.621	0.745	0.655	0.761	0.654	0.723	0.722	0.757	0.723	0.702	0.726	0.695	0.661	0.715	0.697	0.7	0.706	0.739	0.598	0.719	0.701	0.699	0.648	0.719	0.695	0.72	0.708	0.749
B15-32768_3_1_x40_z0_i33j069_s22	0.48	0.502	0.427	0.61	0.535	0.581	0.578	0.679	0.657	0.695	0.708	0.682	0.744	0.711	0.795	0.688	0.697	0.747	0.776	0.658	0.792	0.679	0.751	0.714	0.718	0.714	0.71	0.818	0.714	0.734	0.737	0.702	0.706	0.763	0.758	0.737	0.779	0.714	0.752	0.71	0.714	0.731	0.702	0.758	0.767	0.707	0.699	0.743	0.719
B15-32768_3_1_x40_z0_i35j065_s22	0.49	0.51	0.629	0.588	0.624	0.488	0.533	0.632	0.567	0.669	0.541	0.69	0.688	0.621	0.7	0.628	0.719	0.631	0.637	0.663	0.646	0.59	0.679	0.615	0.662	0.662	0.686	0.684	0.696	0.635	0.643	0.674	0.651	0.64	0.662	0.641	0.643	0.677	0.665	0.564	0.634	0.672	0.664	0.637	0.651	0.642	0.663	0.671	0.684
B16-62734_1_2048_slide_p410_01_s00	0.378	0.608	0.795	0.711	0.764	0.72	0.752	0.79	0.751	0.845	0.793	0.845	0.813	0.819	0.827	0.87	0.822	0.844	0.833	0.861	0.853	0.825	0.873	0.845	0.867	0.863	0.885	0.844	0.86	0.857	0.872	0.857	0.83	0.858	0.849	0.857	0.854	0.875	0.839	0.844	0.82	0.847	0.837	0.843	0.877	0.879	0.865	0.904	0.882
7f55678298adb736987d9fb5d1d2daefb08fe5bf4d81b2380bedf9449f79cc38_s00	0.761	0.783	0.574	0.791	0.796	0.795	0.795	0.8	0.807	0.81	0.822	0.813	0.807	0.818	0.809	0.827	0.814	0.83	0.822	0.832	0.812	0.838	0.82	0.815	0.817	0.814	0.811	0.814	0.829	0.821	0.814	0.816	0.818	0.816	0.819	0.824	0.81	0.814	0.826	0.789	0.812	0.819	0.823	0.816	0.818	0.797	0.803	0.827	0.807
106452624_02_s00	0.73	0.768	0.666	0.765	0.743	0.785	0.786	0.783	0.795	0.792	0.793	0.788	0.789	0.801	0.791	0.791	0.787	0.8	0.791	0.788	0.796	0.799	0.783	0.806	0.8	0.783	0.794	0.777	0.769	0.78	0.792	0.795	0.775	0.77	0.788	0.783	0.78	0.781	0.772	0.79	0.722	0.773	0.786	0.798	0.77	0.773	0.781	0.791	0.778
img00008_s11	0.73	0.717	0.728	0.719	0.734	0.708	0.728	0.754	0.706	0.781	0.726	0.792	0.725	0.736	0.76	0.75	0.764	0.826	0.826	0.812	0.747	0.827	0.829	0.815	0.824	0.806	0.826	0.828	0.833	0.797	0.832	0.791	0.809	0.773	0.787	0.761	0.784	0.8	0.776	0.767	0.753	0.75	0.808	0.778	0.806	0.777	0.785	0.787	0.758
set04_image_13_s00	0.377	0.501	0.225	0.483	0.503	0.464	0.64	0.667	0.707	0.664	0.714	0.697	0.718	0.725	0.657	0.697	0.729	0.718	0.709	0.693	0.704	0.722	0.652	0.724	0.661	0.731	0.714	0.715	0.677	0.711	0.686	0.701	0.691	0.704	0.691	0.711	0.711	0.722	0.702	0.738	0.57	0.715	0.723	0.723	0.698	0.722	0.715	0.705	0.719
B15-32768_3_1_x40_z0_i35j065_s01	0.48	0.525	0.548	0.568	0.586	0.539	0.572	0.588	0.602	0.581	0.597	0.575	0.614	0.622	0.589	0.639	0.598	0.636	0.648	0.6	0.645	0.653	0.621	0.661	0.616	0.64	0.655	0.635	0.633	0.679	0.669	0.64	0.659	0.637	0.686	0.676	0.652	0.656	0.631	0.639	0.597	0.668	0.655	0.658	0.668	0.663	0.623	0.654	0.59
image015_s00	0.526	0.576	0.631	0.632	0.673	0.635	0.649	0.644	0.662	0.67	0.668	0.666	0.664	0.653	0.674	0.665	0.644	0.678	0.672	0.66	0.684	0.676	0.658	0.676	0.666	0.607	0.668	0.622	0.644	0.641	0.668	0.65	0.641	0.631	0.588	0.647	0.64	0.569	0.577	0.656	0.493	0.624	0.659	0.641	0.577	0.579	0.607	0.614	0.483
B15-32768_3_1_x40_z0_i33j069_s11	0.331	0.317	0.484	0.423	0.527	0.333	0.394	0.558	0.425	0.584	0.422	0.595	0.55	0.556	0.571	0.538	0.564	0.557	0.582	0.639	0.536	0.526	0.642	0.553	0.633	0.555	0.611	0.611	0.591	0.635	0.693	0.654	0.586	0.63	0.624	0.638	0.681	0.689	0.622	0.499	0.534	0.598	0.58	0.537	0.617	0.668	0.658	0.638	0.678
Leydig-cell-5_s00	0.607	0.616	0.382	0.528	0.484	0.593	0.586	0.575	0.612	0.617	0.603	0.564	0.62	0.623	0.599	0.627	0.601	0.623	0.619	0.629	0.627	0.638	0.619	0.642	0.609	0.626	0.621	0.62	0.597	0.624	0.642	0.63	0.624	0.627	0.616	0.621	0.623	0.605	0.596	0.637	0.604	0.643	0.622	0.613	0.617	0.616	0.616	0.624	0.577
68_01_Caption_p33_s11	0.642	0.688	0.72	0.706	0.748	0.736	0.717	0.732	0.709	0.758	0.766	0.742	0.728	0.728	0.749	0.767	0.741	0.742	0.735	0.746	0.727	0.736	0.744	0.756	0.755	0.729	0.747	0.763	0.77	0.754	0.738	0.741	0.747	0.733	0.761	0.745	0.738	0.76	0.761	0.745	0.7	0.738	0.76	0.751	0.765	0.742	0.741	0.744	0.749
1d9eacb3161f1e2b45550389ecf7c535c7199c6b44b1c6a46303f7b965e508f1_s00	0.616	0.618	0.415	0.701	0.677	0.647	0.77	0.788	0.826	0.761	0.804	0.818	0.831	0.809	0.812	0.828	0.827	0.84	0.843	0.85	0.836	0.849	0.835	0.847	0.846	0.835	0.843	0.783	0.853	0.86	0.856	0.858	0.84	0.842	0.859	0.853	0.837	0.845	0.858	0.847	0.827	0.861	0.865	0.858	0.855	0.865	0.856	0.862	0.851
5d75a63972ef643efd7c42f20668b167f2af43635d6263962d84e62e7609ab51_s00	0.754	0.759	0.458	0.788	0.776	0.777	0.801	0.78	0.785	0.793	0.792	0.822	0.8	0.79	0.806	0.825	0.801	0.799	0.822	0.822	0.817	0.814	0.812	0.809	0.824	0.832	0.826	0.838	0.823	0.813	0.817	0.822	0.834	0.833	0.821	0.827	0.82	0.839	0.802	0.834	0.812	0.829	0.823	0.835	0.83	0.832	0.841	0.816	0.833
B15-32768_3_1_x40_z0_i35j065_s11	0.443	0.463	0.54	0.517	0.575	0.452	0.488	0.597	0.524	0.661	0.501	0.664	0.66	0.612	0.696	0.593	0.706	0.66	0.647	0.696	0.667	0.576	0.701	0.612	0.702	0.64	0.693	0.695	0.689	0.644	0.637	0.674	0.639	0.624	0.668	0.655	0.685	0.655	0.67	0.567	0.633	0.65	0.647	0.633	0.668	0.64	0.686	0.643	0.697
3934a094e8537841e973342c7f8880606f7a2712b14930340d6f6c2afe178c25_s00	0.762	0.785	0.752	0.805	0.813	0.788	0.819	0.801	0.81	0.801	0.814	0.807	0.8	0.809	0.818	0.809	0.81	0.802	0.811	0.81	0.814	0.797	0.802	0.799	0.82	0.82	0.803	0.794	0.798	0.792	0.812	0.82	0.791	0.8	0.798	0.815	0.804	0.79	0.8	0.798	0.754	0.795	0.804	0.794	0.784	0.796	0.78	0.808	0.794
TCGA-G9-6336-01Z-00-DX1_s00	0.31	0.372	0.34	0.583	0.618	0.514	0.648	0.67	0.673	0.575	0.714	0.63	0.696	0.707	0.677	0.71	0.734	0.71	0.656	0.632	0.653	0.638	0.663	0.663	0.615	0.675	0.635	0.674	0.599	0.687	0.69	0.678	0.654	0.623	0.652	0.694	0.636	0.673	0.606	0.622	0.541	0.637	0.665	0.689	0.612	0.635	0.671	0.593	0.597
02_3_s00	0.244	0.457	0.275	0.591	0.681	0.474	0.661	0.703	0.719	0.677	0.695	0.664	0.723	0.713	0.71	0.673	0.712	0.718	0.703	0.671	0.714	0.718	0.676	0.694	0.699	0.674	0.711	0.685	0.63	0.706	0.696	0.708	0.678	0.665	0.693	0.72	0.686	0.707	0.691	0.704	0.583	0.696	0.704	0.709	0.681	0.694	0.69	0.687	0.689
6ab24e7e1f6c9fdd371c5edae1bbb20abeeb976811f8ab2375880b4483860f4d_s00	0.804	0.852	0.863	0.872	0.87	0.894	0.884	0.867	0.883	0.874	0.877	0.877	0.87	0.879	0.867	0.878	0.856	0.87	0.879	0.872	0.871	0.859	0.849	0.882	0.857	0.87	0.836	0.862	0.865	0.853	0.871	0.844	0.822	0.85	0.856	0.858	0.851	0.85	0.861	0.886	0.856	0.864	0.884	0.873	0.877	0.885	0.88	0.873	0.873
B15-32768_3_1_x40_z0_i35j065_s21	0.293	0.329	0.451	0.4	0.47	0.298	0.335	0.461	0.371	0.508	0.351	0.546	0.484	0.468	0.504	0.415	0.492	0.46	0.416	0.489	0.422	0.412	0.492	0.419	0.539	0.435	0.51	0.513	0.526	0.445	0.472	0.474	0.456	0.452	0.501	0.473	0.443	0.485	0.472	0.384	0.469	0.471	0.468	0.435	0.484	0.466	0.513	0.495	0.555
B15-32768_3_1_x40_z0_i33j069_s02	0.477	0.51	0.489	0.653	0.505	0.469	0.576	0.61	0.637	0.653	0.564	0.651	0.703	0.67	0.699	0.628	0.719	0.681	0.671	0.676	0.69	0.659	0.748	0.678	0.665	0.684	0.737	0.766	0.674	0.722	0.646	0.688	0.689	0.671	0.728	0.67	0.707	0.726	0.71	0.633	0.688	0.671	0.751	0.68	0.741	0.725	0.753	0.705	0.672
96984c_200x_01_s00	0.599	0.668	0.741	0.747	0.748	0.778	0.745	0.778	0.699	0.787	0.807	0.739	0.786	0.8	0.794	0.801	0.791	0.783	0.8	0.764	0.787	0.772	0.793	0.786	0.786	0.747	0.798	0.795	0.806	0.777	0.79	0.768	0.757	0.76	0.775	0.737	0.751	0.736	0.745	0.778	0.662	0.758	0.743	0.755	0.734	0.741	0.76	0.775	0.737
04_7_s00	0.648	0.679	0.276	0.674	0.648	0.654	0.699	0.706	0.719	0.672	0.706	0.661	0.696	0.717	0.694	0.647	0.686	0.689	0.683	0.692	0.692	0.694	0.651	0.697	0.659	0.688	0.691	0.658	0.653	0.688	0.678	0.697	0.649	0.683	0.665	0.698	0.693	0.668	0.681	0.688	0.6	0.685	0.705	0.699	0.66	0.667	0.677	0.677	0.656
c1afe66cd139f996fd984f5f2622903730ec2f1192d90608154f07f7ef6cdb4b_s00	0.837	0.856	0.871	0.867	0.846	0.868	0.85	0.852	0.855	0.865	0.836	0.851	0.864	0.865	0.854	0.85	0.861	0.882	0.875	0.853	0.868	0.859	0.873	0.886	0.87	0.866	0.874	0.866	0.868	0.864	0.865	0.86	0.788	0.862	0.874	0.846	0.866	0.844	0.858	0.87	0.835	0.859	0.863	0.839	0.852	0.846	0.843	0.86	0.849
74a7785530687a11ecd073e772f90912d9967d02407a192bfab282c35f55ab94_s00	0.356	0.45	0.468	0.466	0.467	0.463	0.433	0.479	0.444	0.463	0.476	0.474	0.487	0.473	0.473	0.478	0.473	0.476	0.473	0.479	0.475	0.475	0.473	0.477	0.475	0.481	0.473	0.445	0.459	0.461	0.475	0.472	0.431	0.471	0.454	0.477	0.464	0.42	0.46	0.471	0.351	0.456	0.467	0.458	0.461	0.465	0.448	0.462	0.45
03_2_s00	0.635	0.747	0.491	0.741	0.701	0.715	0.756	0.759	0.773	0.742	0.766	0.739	0.78	0.765	0.776	0.732	0.75	0.769	0.762	0.743	0.767	0.756	0.74	0.758	0.75	0.742	0.758	0.763	0.755	0.755	0.766	0.761	0.752	0.771	0.747	0.767	0.772	0.756	0.769	0.786	0.66	0.759	0.777	0.758	0.744	0.745	0.741	0.763	0.735
44afae184c89e6ba55985b4d341acc1ae1e8b6ef96312064e0e6e630e022b078_s00	0.773	0.795	0.679	0.81	0.81	0.796	0.834	0.864	0.89	0.801	0.855	0.876	0.882	0.85	0.863	0.85	0.881	0.887	0.884	0.883	0.891	0.885	0.879	0.891	0.89	0.855	0.881	0.832	0.881	0.891	0.887	0.889	0.879	0.881	0.862	0.88	0.884	0.845	0.89	0.873	0.831	0.89	0.891	0.887	0.888	0.887	0.87	0.876	0.865
ad473063dab4bf4f2461d9a99a9c0166d4871f156516d9e0a523484e7cf2258d_s00	0.729	0.714	0.753	0.743	0.751	0.759	0.755	0.723	0.755	0.768	0.748	0.782	0.767	0.769	0.772	0.77	0.77	0.768	0.783	0.774	0.769	0.78	0.783	0.772	0.769	0.782	0.777	0.775	0.78	0.783	0.777	0.775	0.757	0.784	0.775	0.781	0.782	0.765	0.772	0.788	0.747	0.786	0.783	0.777	0.779	0.79	0.784	0.786	0.781
b83d1d77935b6cfd44105b54600ffc4b6bd82de57dec65571bcb117fa8398ba3_s00	0.611	0.638	0.451	0.658	0.61	0.642	0.739	0.783	0.801	0.678	0.805	0.82	0.838	0.806	0.812	0.827	0.835	0.844	0.847	0.855	0.852	0.862	0.845	0.861	0.855	0.828	0.846	0.815	0.863	0.861	0.864	0.869	0.854	0.857	0.854	0.851	0.841	0.852	0.868	0.853	0.835	0.86	0.864	0.867	0.855	0.869	0.857	0.862	0.856
68_01_Caption_p33_s01	0.554	0.582	0.6	0.606	0.64	0.622	0.612	0.623	0.608	0.651	0.638	0.642	0.622	0.632	0.643	0.68	0.643	0.643	0.63	0.651	0.635	0.65	0.668	0.654	0.655	0.66	0.649	0.662	0.665	0.637	0.644	0.661	0.648	0.641	0.653	0.646	0.64	0.658	0.635	0.652	0.583	0.654	0.646	0.662	0.646	0.665	0.663	0.66	0.69
353ab00e964f71aa720385223a9078b770b7e3efaf5be0f66e670981f68fe606_s00	0.74	0.767	0.648	0.767	0.781	0.764	0.741	0.729	0.732	0.73	0.736	0.722	0.726	0.726	0.725	0.751	0.719	0.754	0.733	0.733	0.74	0.722	0.72	0.723	0.739	0.716	0.716	0.728	0.727	0.719	0.717	0.716	0.716	0.717	0.726	0.721	0.724	0.737	0.736	0.714	0.71	0.723	0.719	0.713	0.743	0.713	0.717	0.739	0.716
673baf65ae5c571d6be452eb41e79ef3fc2eb3fd238e621c6b7621763b429989_s00	0.772	0.808	0.626	0.726	0.72	0.697	0.759	0.79	0.763	0.692	0.779	0.749	0.781	0.77	0.77	0.748	0.71	0.744	0.714	0.772	0.735	0.735	0.723	0.729	0.731	0.733	0.78	0.688	0.739	0.773	0.769	0.753	0.697	0.768	0.739	0.742	0.742	0.727	0.756	0.818	0.657	0.77	0.765	0.729	0.77	0.76	0.748	0.795	0.731
68_01_Caption_p33_s00	0.569	0.595	0.579	0.618	0.643	0.627	0.623	0.64	0.629	0.66	0.664	0.646	0.65	0.651	0.662	0.659	0.663	0.659	0.659	0.674	0.67	0.658	0.65	0.678	0.665	0.653	0.67	0.672	0.657	0.659	0.67	0.668	0.669	0.667	0.676	0.645	0.662	0.673	0.655	0.651	0.475	0.662	0.658	0.679	0.644	0.683	0.68	0.679	0.657
B15-32768_3_1_x40_z0_i35j065_s02	0.526	0.555	0.563	0.601	0.611	0.559	0.587	0.655	0.619	0.687	0.619	0.628	0.71	0.709	0.698	0.666	0.701	0.734	0.689	0.677	0.737	0.68	0.688	0.71	0.704	0.705	0.692	0.662	0.653	0.706	0.74	0.732	0.727	0.7	0.72	0.729	0.718	0.711	0.68	0.693	0.61	0.694	0.72	0.721	0.703	0.704	0.701	0.712	0.672
10_2_s00	0.342	0.431	0.352	0.525	0.578	0.52	0.57	0.61	0.598	0.629	0.626	0.662	0.624	0.643	0.655	0.671	0.667	0.641	0.635	0.632	0.659	0.636	0.683	0.654	0.641	0.657	0.66	0.65	0.598	0.652	0.601	0.662	0.68	0.627	0.671	0.672	0.655	0.674	0.629	0.623	0.499	0.649	0.658	0.678	0.625	0.664	0.615	0.595	0.642
2c61fdcb36fd1b2944895af6204279e9f6c164ba894198b40c8b7a3c9bf500ea_s00	0.835	0.862	0.618	0.854	0.837	0.862	0.852	0.856	0.86	0.848	0.867	0.838	0.861	0.867	0.859	0.852	0.864	0.851	0.85	0.843	0.842	0.859	0.845	0.86	0.844	0.843	0.837	0.812	0.841	0.845	0.848	0.845	0.825	0.82	0.853	0.836	0.857	0.825	0.862	0.802	0.845	0.828	0.838	0.825	0.84	0.816	0.813	0.849	0.817
B15-32768_3_1_x40_z0_i33j069_s20	0.527	0.521	0.64	0.628	0.734	0.534	0.568	0.812	0.575	0.749	0.546	0.783	0.703	0.621	0.725	0.634	0.66	0.679	0.683	0.775	0.723	0.604	0.787	0.659	0.719	0.726	0.734	0.665	0.781	0.671	0.716	0.688	0.668	0.721	0.693	0.646	0.74	0.742	0.664	0.61	0.592	0.665	0.712	0.632	0.691	0.732	0.735	0.759	0.823
B15-32768_3_1_x40_z0_i35j065_s00	0.409	0.445	0.496	0.484	0.545	0.398	0.418	0.523	0.454	0.583	0.431	0.58	0.528	0.488	0.602	0.498	0.549	0.531	0.56	0.609	0.527	0.495	0.596	0.516	0.621	0.521	0.584	0.576	0.602	0.571	0.561	0.579	0.564	0.552	0.574	0.536	0.594	0.559	0.598	0.48	0.566	0.547	0.559	0.488	0.596	0.55	0.625	0.643	0.598
img00008_s01	0.64	0.698	0.728	0.725	0.729	0.719	0.724	0.739	0.725	0.727	0.733	0.738	0.741	0.75	0.76	0.736	0.731	0.733	0.715	0.738	0.759	0.733	0.697	0.741	0.733	0.715	0.731	0.768	0.761	0.743	0.703	0.73	0.714	0.733	0.756	0.722	0.726	0.691	0.7	0.719	0.68	0.749	0.75	0.76	0.764	0.721	0.745	0.754	0.704
B15-32768_3_1_x40_z0_i33j069_s12	0.354	0.343	0.349	0.426	0.394	0.399	0.437	0.504	0.504	0.534	0.484	0.689	0.717	0.586	0.758	0.634	0.689	0.618	0.679	0.585	0.617	0.581	0.731	0.589	0.704	0.707	0.699	0.745	0.784	0.638	0.644	0.736	0.623	0.662	0.631	0.61	0.615	0.63	0.705	0.519	0.612	0.611	0.595	0.558	0.642	0.668	0.667	0.633	0.733
TCGA-G2-A2EK-01A-02-TSB_s00	0.68	0.602	0.597	0.668	0.673	0.657	0.672	0.708	0.653	0.706	0.686	0.722	0.694	0.674	0.698	0.734	0.679	0.659	0.658	0.679	0.661	0.682	0.706	0.67	0.693	0.709	0.717	0.695	0.694	0.697	0.671	0.685	0.7	0.693	0.696	0.695	0.706	0.731	0.664	0.702	0.631	0.706	0.706	0.7	0.703	0.699	0.731	0.694	0.703
55f98f43c152aa0dc8bea513f8ba558cc57494b81ae4ee816977816e79629c50_s00	0.682	0.659	0.397	0.711	0.713	0.715	0.782	0.794	0.792	0.788	0.794	0.78	0.802	0.799	0.802	0.784	0.812	0.808	0.808	0.795	0.804	0.812	0.814	0.807	0.796	0.8	0.798	0.768	0.781	0.807	0.812	0.801	0.793	0.788	0.812	0.806	0.802	0.8	0.821	0.793	0.772	0.81	0.804	0.802	0.803	0.794	0.788	0.821	0.813
11_1_s00	0.234	0.518	0.363	0.614	0.67	0.525	0.726	0.753	0.754	0.754	0.759	0.745	0.783	0.779	0.762	0.765	0.786	0.771	0.772	0.77	0.784	0.782	0.761	0.789	0.765	0.789	0.766	0.778	0.768	0.781	0.781	0.793	0.765	0.78	0.773	0.795	0.799	0.777	0.782	0.781	0.702	0.784	0.789	0.783	0.768	0.778	0.779	0.775	0.779
08_3_s00	0.401	0.487	0.335	0.561	0.631	0.57	0.634	0.652	0.66	0.669	0.646	0.663	0.635	0.625	0.646	0.671	0.644	0.661	0.673	0.654	0.674	0.673	0.675	0.668	0.664	0.662	0.65	0.676	0.656	0.649	0.675	0.641	0.661	0.655	0.681	0.655	0.668	0.655	0.654	0.655	0.605	0.65	0.672	0.666	0.669	0.654	0.667	0.652	0.654
TCGA-49-4488-01Z-00-DX1_s00	0.591	0.609	0.553	0.616	0.658	0.663	0.669	0.69	0.688	0.637	0.681	0.666	0.685	0.665	0.692	0.689	0.651	0.67	0.681	0.681	0.695	0.698	0.704	0.7	0.694	0.695	0.712	0.697	0.679	0.683	0.7	0.696	0.702	0.7	0.708	0.702	0.688	0.709	0.683	0.696	0.602	0.693	0.695	0.706	0.689	0.679	0.691	0.691	0.679
img00008_s00	0.599	0.56	0.638	0.58	0.615	0.602	0.6	0.65	0.614	0.686	0.634	0.673	0.629	0.674	0.682	0.656	0.695	0.704	0.673	0.687	0.654	0.713	0.691	0.695	0.692	0.683	0.725	0.719	0.698	0.737	0.689	0.682	0.747	0.749	0.68	0.7	0.704	0.703	0.747	0.669	0.769	0.633	0.737	0.698	0.707	0.726	0.699	0.691	0.706
ef3ef194e5657fda708ecbd3eb6530286ed2ba23c88efb9f1715298975c73548_s00	0.763	0.748	0.446	0.775	0.742	0.745	0.839	0.844	0.84	0.845	0.844	0.828	0.846	0.842	0.844	0.841	0.845	0.807	0.844	0.842	0.843	0.845	0.846	0.846	0.838	0.833	0.844	0.815	0.84	0.845	0.846	0.848	0.832	0.839	0.843	0.846	0.841	0.827	0.848	0.826	0.833	0.842	0.844	0.836	0.841	0.837	0.824	0.849	0.831
07_2_s00	0.626	0.671	0.385	0.685	0.669	0.7	0.71	0.72	0.722	0.707	0.726	0.708	0.712	0.712	0.721	0.714	0.705	0.723	0.729	0.728	0.727	0.733	0.714	0.717	0.715	0.705	0.716	0.718	0.71	0.71	0.711	0.71	0.716	0.711	0.694	0.711	0.723	0.704	0.718	0.717	0.585	0.715	0.734	0.715	0.705	0.687	0.712	0.711	0.698
arpad_set02_08_s00	0.745	0.768	0.739	0.785	0.768	0.764	0.757	0.726	0.758	0.761	0.724	0.765	0.752	0.745	0.739	0.775	0.733	0.769	0.733	0.747	0.749	0.726	0.729	0.717	0.73	0.78	0.752	0.753	0.726	0.734	0.731	0.752	0.761	0.772	0.731	0.766	0.765	0.782	0.741	0.755	0.701	0.766	0.77	0.761	0.772	0.76	0.761	0.76	0.76
5_01_s00	0.411	0.495	0.243	0.492	0.559	0.525	0.595	0.637	0.649	0.612	0.66	0.609	0.676	0.666	0.657	0.647	0.671	0.701	0.67	0.688	0.676	0.675	0.628	0.712	0.651	0.703	0.689	0.692	0.694	0.694	0.686	0.706	0.696	0.688	0.656	0.713	0.701	0.668	0.686	0.692	0.493	0.679	0.703	0.681	0.68	0.678	0.684	0.697	0.692
B15-32768_3_1_x40_z0_i33j069_s10	0.456	0.472	0.526	0.548	0.564	0.484	0.532	0.62	0.588	0.665	0.558	0.654	0.652	0.595	0.746	0.594	0.646	0.569	0.624	0.724	0.605	0.579	0.714	0.585	0.676	0.633	0.64	0.641	0.693	0.65	0.656	0.712	0.605	0.637	0.626	0.622	0.629	0.644	0.728	0.562	0.643	0.632	0.654	0.606	0.675	0.696	0.699	0.655	0.707
image011_01_s00	0.635	0.686	0.656	0.692	0.761	0.781	0.814	0.804	0.782	0.8	0.763	0.753	0.742	0.749	0.741	0.743	0.749	0.757	0.801	0.736	0.804	0.759	0.727	0.759	0.785	0.763	0.736	0.759	0.764	0.776	0.748	0.793	0.745	0.767	0.809	0.794	0.795	0.79	0.794	0.787	0.729	0.786	0.779	0.755	0.763	0.748	0.734	0.757	0.777
01_1_s00	0.634	0.626	0.37	0.68	0.653	0.622	0.725	0.727	0.732	0.717	0.734	0.715	0.717	0.731	0.72	0.701	0.705	0.72	0.732	0.735	0.735	0.728	0.709	0.718	0.72	0.715	0.718	0.696	0.706	0.722	0.726	0.723	0.71	0.733	0.725	0.73	0.724	0.708	0.72	0.705	0.631	0.7	0.713	0.713	0.694	0.697	0.698	0.714	0.711
853a4c67900c411abd04467f7bc7813d3c58a5f565c8b0807e13c6e6dea21344_s00	0.795	0.819	0.831	0.835	0.813	0.829	0.852	0.796	0.83	0.839	0.819	0.816	0.817	0.817	0.797	0.805	0.816	0.816	0.824	0.83	0.81	0.815	0.813	0.829	0.821	0.81	0.829	0.814	0.827	0.817	0.809	0.805	0.778	0.809	0.823	0.81	0.809	0.801	0.81	0.816	0.819	0.807	0.805	0.797	0.795	0.801	0.811	0.809	0.81
f952cc65376009cfad8249e53b9b2c0daaa3553e897096337d143c625c2df886_s00	0.712	0.687	0.707	0.703	0.714	0.728	0.697	0.683	0.708	0.724	0.697	0.734	0.736	0.731	0.722	0.75	0.728	0.735	0.74	0.739	0.739	0.754	0.749	0.734	0.734	0.741	0.734	0.734	0.748	0.743	0.745	0.74	0.74	0.76	0.75	0.748	0.745	0.739	0.749	0.754	0.696	0.754	0.754	0.756	0.752	0.759	0.748	0.754	0.743
4590d7d47f521df62f3bcb0bf74d1bca861d94ade614d8afc912d1009d607b94_s00	0.761	0.776	0.394	0.819	0.804	0.817	0.848	0.859	0.859	0.855	0.862	0.831	0.856	0.864	0.857	0.844	0.865	0.869	0.85	0.823	0.852	0.857	0.848	0.864	0.845	0.833	0.847	0.811	0.843	0.851	0.847	0.855	0.823	0.836	0.853	0.845	0.857	0.819	0.867	0.814	0.824	0.849	0.842	0.83	0.836	0.828	0.811	0.856	0.821
set04_image_11_s00	0.671	0.73	0.564	0.712	0.742	0.768	0.778	0.773	0.771	0.768	0.779	0.775	0.763	0.781	0.785	0.787	0.773	0.781	0.783	0.787	0.78	0.801	0.779	0.768	0.789	0.772	0.78	0.786	0.785	0.782	0.774	0.778	0.776	0.784	0.779	0.788	0.796	0.785	0.793	0.78	0.758	0.788	0.786	0.801	0.787	0.773	0.796	0.794	0.788
B15-32768_3_1_x40_z0_i33j069_s01	0.544	0.552	0.578	0.614	0.614	0.565	0.59	0.664	0.623	0.719	0.637	0.727	0.68	0.697	0.723	0.702	0.736	0.673	0.682	0.688	0.702	0.683	0.723	0.699	0.705	0.682	0.726	0.718	0.727	0.695	0.741	0.736	0.699	0.698	0.738	0.734	0.716	0.701	0.695	0.683	0.631	0.708	0.734	0.686	0.701	0.721	0.705	0.726	0.719
B15-32768_3_1_x40_z0_i33j069_s21	0.534	0.508	0.532	0.596	0.532	0.562	0.551	0.603	0.597	0.602	0.595	0.601	0.643	0.677	0.613	0.665	0.666	0.699	0.635	0.555	0.711	0.705	0.673	0.646	0.633	0.67	0.709	0.609	0.662	0.695	0.634	0.698	0.656	0.642	0.751	0.778	0.597	0.679	0.669	0.692	0.492	0.722	0.729	0.614	0.721	0.708	0.703	0.782	0.617
B15-32768_3_1_x40_z0_i35j065_s12	0.446	0.473	0.548	0.534	0.584	0.464	0.503	0.612	0.542	0.609	0.522	0.591	0.623	0.608	0.647	0.594	0.64	0.646	0.639	0.652	0.672	0.596	0.664	0.615	0.674	0.639	0.67	0.698	0.652	0.663	0.679	0.689	0.655	0.645	0.653	0.671	0.691	0.675	0.698	0.586	0.63	0.678	0.675	0.646	0.686	0.669	0.701	0.674	0.689
TCGA-18-5592-01Z-00-DX1_s00	0.239	0.425	0.365	0.413	0.569	0.477	0.522	0.534	0.66	0.552	0.683	0.573	0.681	0.712	0.603	0.666	0.713	0.708	0.675	0.641	0.705	0.638	0.626	0.679	0.647	0.714	0.674	0.643	0.661	0.659	0.662	0.673	0.614	0.671	0.612	0.673	0.688	0.631	0.683	0.697	0.593	0.7	0.702	0.679	0.673	0.676	0.694	0.659	0.653
B15-32768_3_1_x40_z0_i33j069_s00	0.554	0.567	0.526	0.627	0.574	0.606	0.682	0.595	0.731	0.644	0.688	0.651	0.743	0.715	0.721	0.715	0.816	0.72	0.761	0.714	0.769	0.723	0.773	0.7	0.731	0.745	0.729	0.745	0.736	0.75	0.728	0.766	0.747	0.78	0.778	0.745	0.756	0.752	0.759	0.725	0.618	0.779	0.718	0.744	0.708	0.697	0.783	0.765	0.705
cbca32daaae36a872a11da4eaff65d1068ff3f154eedc9d3fc0c214a4e5d32bd_s00	0.591	0.645	0.577	0.707	0.757	0.693	0.779	0.784	0.789	0.785	0.809	0.783	0.796	0.793	0.828	0.777	0.819	0.791	0.785	0.795	0.812	0.78	0.81	0.824	0.803	0.791	0.781	0.772	0.783	0.778	0.784	0.813	0.757	0.79	0.791	0.814	0.798	0.784	0.803	0.795	0.753	0.793	0.817	0.794	0.789	0.8	0.788	0.79	0.808
Hurthle_cell_carcinoma_--_high_mag_02_s00	0.648	0.739	0.654	0.698	0.79	0.824	0.856	0.837	0.86	0.863	0.863	0.836	0.869	0.854	0.838	0.864	0.861	0.85	0.866	0.849	0.862	0.865	0.835	0.858	0.836	0.848	0.837	0.821	0.841	0.837	0.844	0.859	0.84	0.834	0.844	0.855	0.853	0.843	0.852	0.849	0.864	0.843	0.859	0.856	0.842	0.838	0.835	0.854	0.845
[truncated: 151 more columns]

## Sheet: Tissue15_cv2_deltas
image	epoch 10	20	30	40	50	60	70	80	90	100	110	120	130	140	150	160	170	180	190	200
472b1c5ff988dadc209faea92499bc07f305208dbda29d16262b3d543ac91c71_s00	-0.004	-0.01	-0.02	-0.007	0.004	-0.004	-0.012	-0.012	-0.003	-0.012	-0.015	0.001	-0.008	-0.003	-0.012	-0.016	-0.017	0.001	-0.014	-0.013
86_Caption_p7_s11	0.004	-0.002	0.028	0.017	0.028	0.032	0.017	0.016	0.054	0.031	0.03	0.036	0.033	0.04	0.05	0.028	0.027	0.031	0.048	0.044
image011_03_s00	0.002	-0.002	0.004	0.001	0.011	0.01	0.004	0.013	0.003	0.001	0.004	-0.001	0.003	-0.002	0.007	-0.004	-0.001	0.005	0.003	0.006
1d02c4b5921e916b9ddfb2f741fd6cf8d0e571ad51eb20e021c826b5fb87350e_s00	0	-0.001	0.011	0.004	0.017	0.013	0.02	0.015	0.017	0.013	0.016	0.014	0.007	0.018	0.017	0.018	0.018	0.02	0.012	0.02
708eb41a3fc8f2b6cd1f529cdf38dc4ad5d5f00ad30bdcba92884f37ff78d614_s00	0.007	0.006	0.002	0.006	0.01	0.015	0.012	0.02	0.013	0.021	0.018	0.016	0.029	0.022	0.023	0.015	0.018	0.018	0.02	0.019
a4c44fc5f5bf213e2be6091ccaed49d8bf039d78f6fbd9c4d7b7428cfcb2eda4_s00	0.004	0.003	0.011	0.006	0.009	0.006	0.005	0.003	0.005	0.006	0.008	0.006	0.007	0.005	0.008	0.01	0.004	0.008	0.007	0.006
c17_43_01_s00	-0.002	0.005	-0.005	0.008	0.015	0.025	0.01	0.016	0.027	0.02	0.026	0.023	0.032	0.027	0.028	0.025	0.025	0.025	0.019	0.025
bf4a61bb81589c9a67e3343408befd3e135af5e88b50c17f998f2131d24bc271_s00	0.056	-0.016	0.006	0.009	0.038	0.023	0.027	0.018	0.033	-0.029	-0.032	0.002	-0.026	-0.015	0.009	-0.029	-0.02	-0.019	-0.031	0.008
86_Caption_p7_s01	0.005	0.013	0.028	0.02	0.012	0.03	0.01	0.016	0.034	0.011	0.019	0.047	0.005	0.003	0.044	0.039	0.045	0.042	0.033	0.047
86_Caption_p7_s00	-0.001	0.02	0.007	0.033	0.038	0.037	0.022	0.024	0.048	0.033	0.032	0.031	0.042	0.034	0.028	0.021	0.021	0.037	0.029	0.003
Ann-90-01-8_s11	0.008	0.015	0.016	0.027	0.011	0.028	0.028	0.008	0.017	0.006	-0.001	0.015	0.001	0.011	0.027	0.02	0.007	0.01	0.014	0.014
4ca5081854df7bbcaa4934fcf34318f82733a0f8c05b942c2265eea75419d62f_s00	0.012	0.008	0.013	0.013	0.006	0.027	0.033	0.014	0.021	0.014	0.019	0.021	0.028	0.026	0.015	0.014	0.026	0.03	0.037	0.036
a0325cb7aa59e9c0a75e64ba26855d8032c46161aa4bca0c01bac5e4a836485e_s00	-0.003	-0.015	0.003	0	0.002	0.007	0.006	0.004	0.006	0.009	0.008	0.016	0.015	0.007	0.018	0.011	0.009	0.012	0.007	0.014
Ann-90-01-8_s10	-0.01	0.012	0.003	0.029	0.008	0.013	0.028	0.02	0.005	0.014	0.009	0.012	0.02	0.007	0.011	0.001	0.007	0.005	-0.003	0.013
img00022_s01	-0.008	0.017	-0.002	0.054	-0.011	-0.006	0.004	-0.021	-0.006	-0.024	0.026	0.011	0.007	0.001	0.024	0.011	0.003	-0.014	-0.002	0.013
arpad_set01_07_s00	0.011	0.031	0.018	0.043	0.032	0.055	0.038	0.076	0.052	0.047	0.062	0.055	0.055	0.053	0.059	0.046	0.059	0.062	0.077	0.065
1ec74a26e772966df764e063f1391109a60d803cff9d15680093641ed691bf72_s00	0	0.012	-0.005	0.011	0.005	0.01	-0.011	0.021	0.006	0.001	0.008	0.01	0.01	0.012	0.014	0.01	0.009	0.011	0.013	0.018
4d14a3629b6af6de86d850be236b833a7bfcbf6d8665fd73c6dc339e06c14607_s00	0.01	0.003	0.007	0.01	0	0.01	0.01	0.011	0.012	0.015	0.011	0.008	0.008	0.013	0.01	0.01	0.012	0.009	0.012	0.006
B16-62734_1_2048_slide_p407_03_s00	0.013	0.022	0.029	0.014	0.004	0.01	0.013	0.018	0.019	0.022	0.022	0.023	0.018	0.023	0.029	0.03	0.038	0.023	0.026	0.021
07_3_s00	0.004	0.005	0.01	0.006	0.008	0.005	-0.004	0.003	0.004	0.005	0.012	0.003	0.009	0.006	0.003	0.01	0.002	-0.006	0.001	0.004
9fb32aba1c2fd53273dca9abefac944ba747f578da82dfaa1249f332a2324944_s00	-0.002	-0.001	0.003	-0.001	0.005	0.005	0.007	0.003	0.006	0.011	0.007	0.009	0.011	0.005	0.01	0.009	0.011	0.009	0.016	0.015
815524d88283ba10ad597b87aa1967671db776df8004a0c4291b67fc2624c22a_s00	-0.019	0.001	-0.006	0.008	0.007	0.012	0.007	0.013	0.019	0.016	0.007	0.02	0.015	0.018	0.011	0.009	0.009	0.024	0.023	0.015
image010_01_s00	-0.004	-0.004	0.006	0	0.003	0.011	0.011	0.008	0.011	0.005	0.003	0.014	0.01	-0.003	0.001	0.015	-0.001	0.006	0	-0.006
0c2550a23b8a0f29a7575de8c61690d3c31bc897dd5ba66caec201d201a278c2_s00	0.005	0.007	0.005	0.011	0.002	0.008	0.01	0.007	0.005	0.008	0.01	0.008	0.008	0.008	0.014	0.016	0.016	0.012	0.016	0.013
82_01_Caption_p18_s01	0.001	-0.005	0.033	0.021	0.029	0.029	0.025	0.043	0.021	0.024	0.016	0.034	0.015	0.024	0.024	0.04	0.036	0.033	0.03	0.036
arpad_set02_02_s00	-0.005	-0.002	-0.009	0	-0.004	-0.013	0.001	-0.009	-0.009	-0.004	-0.005	-0.001	0.003	0	-0.005	-0.008	0.002	0.002	0.01	0.009
7773ac91af61ed041701b7c3b649598e3707cf04c0577f464fd31be687f538fe_s00	-0.004	-0.003	-0.009	0.013	0.01	0.018	0.007	0.008	0.013	0.013	0.011	0.011	0.021	0.013	0.022	0.017	0.022	0.013	0.025	0.016
82_01_Caption_p18_s00	0.002	0.021	-0.022	0.023	-0.008	-0.007	0.033	0.028	0.008	0.007	0.029	0.014	0.007	0.012	0.01	0.002	0.001	0.002	0.017	0.008
set01_image013_12_s00	0.013	0.003	0.002	0.004	0.003	0.004	0.015	-0.001	0.011	0.002	-0.002	0.001	0	0.003	-0.003	0.009	0.01	0.005	0.008	0.009
07_1_s00	0.005	0.006	0.011	0.009	0.016	0.014	0.01	0.02	0.033	0.027	0.027	0.03	0.029	0.026	0.032	0.026	0.031	0.033	0.025	0.036
589f86dee5b480a88dd4f77eeaffe2c4d70aefdf879a4096dde1fa4d41055b8f_s00	0.006	0.006	0.037	0.001	0.008	0.006	0.005	0.003	0.006	0.004	0.004	0.005	0.003	0.006	0.008	0.003	0.004	0.005	0.004	0.007
img00022_s00	-0.012	0.021	0.008	0.028	0.037	0.008	0.027	0.019	0.014	0.034	0.032	0.01	0.012	0.009	0.034	0.008	0.007	0.037	0.029	-0.013
82_01_Caption_p18_s11	0.022	0.009	0.018	0.001	0.016	0.021	0.043	0.024	0.013	0.025	0.032	0.02	0.022	0.01	0.024	0.042	0.035	0.023	0.03	0.021
05_3_s00	0.012	0.011	0.008	0.012	0.003	-0.007	0.01	0.011	0.001	0.005	0.018	0.012	0.011	0.02	0.014	0.016	0.016	0.019	0.019	0.018
420f43d21dbaba42bf8c0995b3a2c85537876d594433770c6c6f3d6b779ec15f_s00	0.005	0.002	0.004	0.007	0.007	0.009	0.007	0.014	0.01	0.015	0.012	0.02	0.017	0.013	0.015	0.013	0.017	0.014	0.016	0.014
10_1_s00	0.006	0	0.014	0.007	0.018	0.011	0.007	0.013	0.017	0.015	0.017	0.015	0.01	0.011	0.018	0.013	0.011	0.019	0.018	0.018
5_02_s00	-0.013	-0.012	-0.017	-0.012	0.011	-0.001	-0.005	0.006	0.004	0.003	0.005	0.012	0.012	0.006	0.009	0.008	0.013	0.014	0.017	0.015
33a5b0ff232b425796ee6a9dd5b516ff9aad54ca723b4ec490bf5cd9b2e2a731_s00	0	0.013	0.028	0.012	0.015	0.009	-0.002	-0.005	0.002	-0.006	0.002	0.007	0.002	0.004	0	0.008	0.009	0.011	0.003	0.009
image010_02_s00	0.002	-0.016	-0.011	-0.015	-0.004	-0.001	0.003	0.006	0.003	-0.001	0.001	-0.007	0.01	0.017	0.01	0	0.014	0.007	0.004	0.012
08_1_s00	-0.02	-0.007	-0.007	0.006	0.026	0.015	0.007	0.014	0.028	0.011	0.026	0.029	0.021	0.023	0.029	0.022	0.031	0.028	0.026	0.029
Ann-90-01-8_s00	0.037	0.041	0.011	0.03	0.052	0.043	0.048	0.052	0.05	0.04	0.045	0.015	0.006	0.04	0.057	0.029	0.051	0.053	0.057	0.048
a90401357d50e1376354ae6e5f56a2e4dff3fdb5a4e8d50316673b2b8f1f293b_s00	0.021	0.006	0.032	0.006	0.017	0.009	0.018	0.012	0.009	0.004	0.017	0.006	0.021	0.018	0.023	0.018	0.011	0.018	0.01	0.01
arpad_set01_04_s00	0.001	-0.001	0.003	0.002	0.007	0.006	0.007	0.008	0.012	0.011	0.012	0.009	0.012	0.013	0.011	0.01	0.015	0.014	0.015	0.016
Fig3_01_s00	0.003	-0.011	-0.004	0.029	-0.009	0.003	-0.01	-0.003	0.005	-0.003	0.039	-0.006	0.007	0.024	0.012	0.025	0.043	0.004	0.019	0.029
TCGA-G9-6362-01Z-00-DX1_s00	0.005	0.015	0.014	0.014	0.018	0.012	0.024	0.022	0.027	0.019	0.028	0.022	0.027	0.026	0.028	0.019	0.021	0.024	0.029	0.029
set01_image017_s00	-0.007	-0.007	0.013	0	0.001	0.014	0.008	0.013	0.014	0.018	0.018	0.01	0.019	0.022	0.008	0.018	0.007	0.012	0.017	0.021
Ann-90-01-8_s01	0.023	0.008	0	0.015	0.01	0.006	0.034	0.069	0.023	0.013	0.021	0.008	0.022	0.04	0.017	0.023	0.051	0.05	0.049	0.026
image018_s00	0.018	0.002	0.025	0.002	0.035	0.025	0.016	0.012	0.002	0.007	0.027	0.012	-0.004	0.015	0.018	0.019	0.017	0.015	0.01	0.015
B16-62734_1_2048_slide_p407_15_s00	-0.005	-0.007	0.008	0.004	-0.009	0.006	0.014	0.02	0.003	0.009	0.015	0.016	0.031	0.028	0.026	0.019	0.022	0.025	0.037	0.024
01_6_s00	0.015	-0.006	0.014	0.022	0.005	-0.029	-0.019	0.008	-0.013	-0.017	-0.016	0.007	-0.011	0	-0.007	-0.003	0.008	0.011	0.019	0.012
05_4_s00	-0.001	-0.005	-0.009	-0.005	-0.011	-0.015	-0.011	-0.006	-0.03	-0.015	0.003	0.003	0.003	0.026	0.006	0.006	0.013	0.013	0.005	0.02
Fig3_04_s00	0	-0.002	0.001	-0.001	-0.002	0.014	0.011	0.009	0.015	0.017	0.01	0.014	0.008	0.003	0.003	0.009	0.009	0.015	0.011	0.008
04_4_s00	0.001	0.004	-0.006	-0.005	0.017	0.014	0.021	0.025	0.022	0.022	0.027	0.028	0.037	0.031	0.037	0.031	0.03	0.033	0.031	0.03
c17_43_04_s00	-0.006	0.007	-0.003	-0.001	-0.004	-0.007	-0.002	0	0.009	-0.002	0.002	0.003	0	0.008	0.011	0.004	0.006	0.009	0.009	0.005
img00022_s10	-0.005	0.003	-0.012	-0.012	0.028	-0.034	0.017	0.032	0.002	-0.005	-0.003	-0.002	0.011	-0.007	-0.009	-0.011	0.004	0.001	-0.002	0.017
B16-62734_1_2048_slide_p407_16_s00	-0.01	-0.004	-0.013	-0.012	-0.009	0.006	0.013	0.003	-0.004	0.005	0.009	0	0.009	-0.001	0.005	0.018	0.016	0.011	0.008	0.01
TCGA-G9-6356-01Z-00-DX1_s00	0.022	0.005	0.017	0.031	0.016	0.037	0.044	0.049	0.039	0.047	0.043	0.045	0.051	0.058	0.043	0.045	0.051	0.042	0.032	0.038
abd8dde78f8d37b68b28da67459371ed65f0a575523e94bc4ecbc88e6fedf0d0_s00	0.022	0.01	0.11	0.012	0.02	0.029	0.016	0.025	0.012	0.019	0.014	0.023	0.013	0.013	0.023	0.022	0.028	0.028	0.022	0.034
arpad_set01_05_s00	0.009	-0.002	0.004	0.006	0.001	0.016	0.01	0.012	0.008	0.008	0.014	0.012	0.021	0.015	0.017	0.011	0.02	0.02	0.016	0.016
Fig3_02_s00	0.007	-0.003	0.002	0.003	0.006	0.01	0.004	0.012	0.002	0.008	0.013	0.024	0.022	0.025	0.026	0.015	0.01	0.009	0.017	0.011
set04_image_14_s00	0.018	0.018	0.011	0.007	0.016	0.006	0.006	0.017	0.017	0.026	0.024	0.02	0.017	0.015	0.008	0.021	0.022	0.032	0.02	0.029
set01_image015_03_s00	-0.002	0.006	0.012	-0.008	0.026	0.014	0.019	0.011	0.02	0.017	0.026	0.022	0.003	0.016	0.007	0.015	0.01	0.008	0.013	0.031
TCGA-B0-5711-01Z-00-DX1_s00	0.024	0.015	0.028	0.035	0.037	0.046	0.033	0.042	0.041	0.05	0.049	0.057	0.046	0.054	0.06	0.058	0.059	0.042	0.049	0.056
2246874c8b5ba218d01ad8153a201ad4660195f3e4c65da6b9d4ccaf82cb7edf_s00	0.013	-0.005	0.002	0.014	0.006	0.025	0.002	0.002	0.019	0.013	0.009	0.004	0.03	0.004	0.016	-0.007	0.01	0.004	0.008	0.018
82_01_Caption_p18_s10	0.014	-0.01	0.038	0.02	0.003	0.006	-0.01	-0.002	0.009	-0.001	0.012	0.014	0.003	0.023	0.015	0.036	0.017	0.018	0.019	0.026
aa58ba4512955771b4f9b459cb4e6a8adb71d11cd6cae662ec2df31d688a5fe0_s00	0.008	0.001	0.011	0.009	0.01	-0.001	0	0.005	0.001	-0.001	-0.002	0	-0.003	0.007	-0.001	0	0.005	0.002	0.003	0.003
86_Caption_p7_s10	0.008	0.027	0.016	0.048	0.028	0.013	0.021	0.032	0.04	0.043	0.031	0.033	0.035	0.036	0.025	0.032	0.016	0.018	0.02	0.038
img00022_s11	-0.032	-0.038	0.005	0.026	0.027	0.002	0.037	0.02	0.022	-0.012	0.012	0.025	0.012	0.007	0.016	0.01	0.019	0.02	0.016	0.027

## Sheet: Tissue15_cv2_noTTA
image	epoch 10	20	30	40	50	60	70	80	90	100	110	120	130	140	150	160	170	180	190	200
472b1c5ff988dadc209faea92499bc07f305208dbda29d16262b3d543ac91c71_s00	0.68	0.571	0.592	0.581	0.588	0.579	0.597	0.623	0.581	0.622	0.598	0.595	0.596	0.59	0.591	0.576	0.593	0.588	0.606	0.594
86_Caption_p7_s11	0.711	0.736	0.701	0.716	0.712	0.702	0.71	0.716	0.676	0.711	0.705	0.706	0.704	0.698	0.683	0.711	0.711	0.712	0.686	0.682
image011_03_s00	0.879	0.893	0.874	0.89	0.875	0.87	0.866	0.871	0.866	0.873	0.868	0.875	0.874	0.875	0.864	0.87	0.873	0.866	0.868	0.866
1d02c4b5921e916b9ddfb2f741fd6cf8d0e571ad51eb20e021c826b5fb87350e_s00	0.919	0.911	0.89	0.913	0.887	0.897	0.885	0.901	0.884	0.887	0.9	0.893	0.909	0.898	0.894	0.896	0.896	0.886	0.902	0.893
708eb41a3fc8f2b6cd1f529cdf38dc4ad5d5f00ad30bdcba92884f37ff78d614_s00	0.835	0.837	0.819	0.827	0.813	0.811	0.811	0.811	0.815	0.797	0.809	0.794	0.799	0.805	0.808	0.801	0.81	0.806	0.805	0.801
a4c44fc5f5bf213e2be6091ccaed49d8bf039d78f6fbd9c4d7b7428cfcb2eda4_s00	0.863	0.864	0.833	0.861	0.835	0.845	0.849	0.858	0.851	0.839	0.849	0.85	0.854	0.855	0.848	0.846	0.855	0.843	0.851	0.852
c17_43_01_s00	0.731	0.753	0.754	0.758	0.727	0.727	0.732	0.734	0.733	0.729	0.722	0.737	0.719	0.734	0.731	0.726	0.735	0.73	0.732	0.731
bf4a61bb81589c9a67e3343408befd3e135af5e88b50c17f998f2131d24bc271_s00	0.657	0.629	0.689	0.683	0.759	0.816	0.783	0.807	0.742	0.833	0.833	0.792	0.835	0.8	0.81	0.82	0.81	0.814	0.823	0.798
86_Caption_p7_s01	0.634	0.634	0.632	0.65	0.655	0.623	0.652	0.642	0.614	0.65	0.627	0.621	0.665	0.665	0.623	0.642	0.628	0.619	0.624	0.611
86_Caption_p7_s00	0.706	0.686	0.706	0.691	0.709	0.69	0.726	0.723	0.69	0.721	0.722	0.705	0.714	0.701	0.699	0.704	0.708	0.711	0.707	0.705
Ann-90-01-8_s11	0.679	0.69	0.706	0.705	0.686	0.693	0.682	0.69	0.678	0.7	0.704	0.693	0.725	0.699	0.691	0.702	0.687	0.695	0.694	0.694
4ca5081854df7bbcaa4934fcf34318f82733a0f8c05b942c2265eea75419d62f_s00	0.79	0.806	0.804	0.794	0.81	0.8	0.784	0.801	0.808	0.804	0.796	0.796	0.794	0.799	0.807	0.807	0.793	0.79	0.78	0.791
a0325cb7aa59e9c0a75e64ba26855d8032c46161aa4bca0c01bac5e4a836485e_s00	0.871	0.883	0.859	0.873	0.852	0.853	0.861	0.857	0.846	0.84	0.854	0.839	0.846	0.85	0.838	0.844	0.848	0.843	0.851	0.842
Ann-90-01-8_s10	0.744	0.748	0.784	0.754	0.768	0.766	0.722	0.737	0.765	0.761	0.768	0.763	0.756	0.77	0.767	0.774	0.767	0.769	0.771	0.765
img00022_s01	0.636	0.631	0.655	0.621	0.69	0.683	0.686	0.706	0.7	0.721	0.657	0.662	0.682	0.67	0.666	0.664	0.667	0.679	0.67	0.653
arpad_set01_07_s00	0.614	0.6	0.526	0.55	0.516	0.535	0.552	0.53	0.462	0.495	0.48	0.508	0.494	0.448	0.518	0.513	0.545	0.507	0.512	0.476
1ec74a26e772966df764e063f1391109a60d803cff9d15680093641ed691bf72_s00	0.791	0.817	0.843	0.82	0.822	0.819	0.844	0.818	0.828	0.833	0.83	0.827	0.827	0.825	0.826	0.827	0.831	0.831	0.827	0.816
4d14a3629b6af6de86d850be236b833a7bfcbf6d8665fd73c6dc339e06c14607_s00	0.784	0.796	0.777	0.779	0.788	0.785	0.778	0.784	0.779	0.768	0.776	0.772	0.777	0.78	0.781	0.774	0.778	0.779	0.775	0.78
B16-62734_1_2048_slide_p407_03_s00	0.866	0.864	0.85	0.86	0.863	0.869	0.866	0.867	0.866	0.856	0.86	0.855	0.863	0.865	0.859	0.856	0.854	0.861	0.863	0.865
07_3_s00	0.664	0.674	0.658	0.666	0.657	0.679	0.708	0.684	0.681	0.694	0.69	0.706	0.699	0.699	0.693	0.701	0.704	0.7	0.699	0.693
9fb32aba1c2fd53273dca9abefac944ba747f578da82dfaa1249f332a2324944_s00	0.821	0.836	0.824	0.825	0.824	0.825	0.815	0.829	0.824	0.811	0.822	0.81	0.822	0.824	0.817	0.817	0.817	0.818	0.816	0.813
815524d88283ba10ad597b87aa1967671db776df8004a0c4291b67fc2624c22a_s00	0.768	0.784	0.794	0.782	0.797	0.795	0.817	0.794	0.793	0.783	0.796	0.764	0.805	0.779	0.797	0.795	0.794	0.764	0.794	0.777
image010_01_s00	0.838	0.82	0.693	0.838	0.734	0.778	0.738	0.689	0.719	0.704	0.665	0.681	0.721	0.675	0.704	0.743	0.692	0.692	0.691	0.682
0c2550a23b8a0f29a7575de8c61690d3c31bc897dd5ba66caec201d201a278c2_s00	0.821	0.84	0.839	0.842	0.842	0.847	0.844	0.845	0.85	0.84	0.841	0.842	0.843	0.845	0.838	0.834	0.837	0.838	0.838	0.841
82_01_Caption_p18_s01	0.726	0.736	0.713	0.729	0.723	0.713	0.721	0.7	0.725	0.723	0.725	0.708	0.729	0.73	0.726	0.712	0.714	0.725	0.722	0.713
arpad_set02_02_s00	0.837	0.838	0.832	0.812	0.816	0.833	0.834	0.843	0.83	0.831	0.831	0.829	0.833	0.831	0.837	0.837	0.83	0.828	0.825	0.82
7773ac91af61ed041701b7c3b649598e3707cf04c0577f464fd31be687f538fe_s00	0.826	0.848	0.842	0.832	0.829	0.826	0.826	0.837	0.836	0.825	0.836	0.826	0.825	0.834	0.826	0.824	0.826	0.836	0.815	0.833
82_01_Caption_p18_s00	0.748	0.698	0.712	0.699	0.732	0.725	0.71	0.723	0.713	0.725	0.714	0.702	0.73	0.716	0.712	0.71	0.708	0.719	0.703	0.725
set01_image013_12_s00	0.903	0.91	0.914	0.913	0.91	0.911	0.9	0.905	0.902	0.9	0.905	0.911	0.904	0.906	0.903	0.906	0.907	0.895	0.89	0.893
07_1_s00	0.703	0.716	0.718	0.724	0.721	0.726	0.733	0.721	0.711	0.716	0.715	0.712	0.717	0.72	0.715	0.719	0.712	0.712	0.723	0.713
589f86dee5b480a88dd4f77eeaffe2c4d70aefdf879a4096dde1fa4d41055b8f_s00	0.93	0.933	0.825	0.927	0.924	0.922	0.922	0.93	0.927	0.923	0.921	0.921	0.923	0.924	0.923	0.926	0.926	0.924	0.924	0.922
img00022_s00	0.756	0.668	0.704	0.727	0.704	0.724	0.719	0.74	0.755	0.737	0.722	0.73	0.755	0.738	0.731	0.748	0.757	0.741	0.738	0.764
82_01_Caption_p18_s11	0.632	0.663	0.672	0.691	0.679	0.669	0.643	0.656	0.691	0.668	0.658	0.676	0.666	0.679	0.677	0.671	0.674	0.671	0.664	0.658
05_3_s00	0.703	0.736	0.745	0.742	0.75	0.748	0.734	0.738	0.755	0.743	0.734	0.736	0.739	0.728	0.737	0.732	0.736	0.73	0.731	0.73
420f43d21dbaba42bf8c0995b3a2c85537876d594433770c6c6f3d6b779ec15f_s00	0.803	0.819	0.818	0.819	0.811	0.813	0.814	0.809	0.815	0.806	0.811	0.805	0.806	0.815	0.807	0.807	0.806	0.807	0.804	0.803
10_1_s00	0.728	0.722	0.718	0.725	0.729	0.742	0.741	0.737	0.742	0.742	0.739	0.74	0.747	0.743	0.739	0.735	0.743	0.74	0.742	0.745
5_02_s00	0.731	0.73	0.742	0.769	0.744	0.755	0.745	0.746	0.748	0.748	0.752	0.737	0.74	0.741	0.745	0.743	0.739	0.735	0.733	0.737
33a5b0ff232b425796ee6a9dd5b516ff9aad54ca723b4ec490bf5cd9b2e2a731_s00	0.823	0.792	0.789	0.811	0.812	0.81	0.821	0.816	0.823	0.825	0.817	0.817	0.826	0.819	0.823	0.82	0.819	0.821	0.82	0.821
image010_02_s00	0.794	0.791	0.658	0.818	0.683	0.729	0.691	0.649	0.688	0.667	0.632	0.654	0.687	0.624	0.654	0.721	0.644	0.653	0.648	0.628
08_1_s00	0.712	0.724	0.732	0.725	0.71	0.734	0.725	0.718	0.708	0.725	0.709	0.712	0.715	0.714	0.708	0.709	0.711	0.709	0.715	0.716
Ann-90-01-8_s00	0.644	0.655	0.583	0.595	0.644	0.649	0.601	0.642	0.632	0.622	0.658	0.664	0.655	0.638	0.631	0.645	0.633	0.656	0.65	0.619
a90401357d50e1376354ae6e5f56a2e4dff3fdb5a4e8d50316673b2b8f1f293b_s00	0.822	0.846	0.841	0.855	0.851	0.838	0.843	0.845	0.852	0.848	0.844	0.852	0.838	0.841	0.831	0.849	0.849	0.845	0.851	0.85
arpad_set01_04_s00	0.886	0.89	0.876	0.882	0.876	0.873	0.879	0.874	0.873	0.872	0.875	0.873	0.875	0.873	0.872	0.876	0.873	0.873	0.867	0.869
Fig3_01_s00	0.914	0.876	0.906	0.885	0.914	0.833	0.905	0.878	0.844	0.872	0.832	0.911	0.872	0.825	0.831	0.892	0.834	0.826	0.829	0.819
TCGA-G9-6362-01Z-00-DX1_s00	0.661	0.679	0.672	0.683	0.667	0.674	0.667	0.664	0.66	0.664	0.658	0.656	0.665	0.659	0.657	0.669	0.669	0.662	0.658	0.656
set01_image017_s00	0.75	0.746	0.746	0.72	0.75	0.728	0.74	0.736	0.735	0.727	0.725	0.743	0.721	0.721	0.735	0.719	0.733	0.731	0.727	0.72
Ann-90-01-8_s01	0.63	0.652	0.669	0.658	0.664	0.662	0.627	0.605	0.648	0.67	0.654	0.668	0.663	0.637	0.65	0.653	0.635	0.637	0.637	0.653
image018_s00	0.605	0.64	0.653	0.659	0.642	0.632	0.647	0.636	0.649	0.65	0.625	0.646	0.653	0.646	0.627	0.644	0.638	0.641	0.646	0.65
B16-62734_1_2048_slide_p407_15_s00	0.819	0.842	0.844	0.847	0.842	0.842	0.835	0.826	0.846	0.839	0.836	0.834	0.82	0.821	0.82	0.828	0.83	0.823	0.813	0.825
01_6_s00	0.777	0.774	0.782	0.76	0.751	0.792	0.776	0.75	0.77	0.774	0.772	0.764	0.767	0.753	0.758	0.795	0.751	0.752	0.745	0.747
05_4_s00	0.782	0.791	0.783	0.786	0.793	0.798	0.789	0.789	0.811	0.802	0.787	0.792	0.793	0.767	0.781	0.779	0.779	0.775	0.79	0.765
Fig3_04_s00	0.836	0.832	0.834	0.841	0.838	0.821	0.827	0.829	0.819	0.829	0.834	0.829	0.843	0.842	0.852	0.852	0.847	0.831	0.842	0.844
04_4_s00	0.688	0.651	0.645	0.681	0.647	0.67	0.675	0.695	0.688	0.678	0.681	0.666	0.676	0.67	0.67	0.663	0.675	0.672	0.681	0.676
c17_43_04_s00	0.727	0.724	0.722	0.721	0.736	0.731	0.725	0.72	0.715	0.724	0.72	0.721	0.72	0.715	0.717	0.728	0.721	0.718	0.715	0.722
img00022_s10	0.808	0.805	0.827	0.839	0.771	0.831	0.809	0.805	0.843	0.843	0.832	0.817	0.825	0.843	0.853	0.843	0.831	0.837	0.85	0.812
B16-62734_1_2048_slide_p407_16_s00	0.887	0.895	0.891	0.901	0.864	0.865	0.872	0.89	0.886	0.864	0.872	0.872	0.872	0.874	0.884	0.864	0.873	0.881	0.883	0.874
TCGA-G9-6356-01Z-00-DX1_s00	0.688	0.744	0.719	0.718	0.73	0.706	0.695	0.692	0.71	0.689	0.7	0.686	0.685	0.679	0.696	0.691	0.689	0.699	0.711	0.696
abd8dde78f8d37b68b28da67459371ed65f0a575523e94bc4ecbc88e6fedf0d0_s00	0.722	0.722	0.686	0.736	0.76	0.735	0.746	0.722	0.746	0.731	0.743	0.738	0.747	0.745	0.731	0.734	0.726	0.722	0.734	0.718
arpad_set01_05_s00	0.811	0.833	0.806	0.829	0.812	0.823	0.806	0.828	0.827	0.819	0.813	0.825	0.817	0.82	0.821	0.823	0.82	0.818	0.823	0.824
Fig3_02_s00	0.869	0.882	0.877	0.881	0.874	0.876	0.873	0.883	0.89	0.885	0.881	0.876	0.883	0.879	0.887	0.886	0.897	0.889	0.89	0.897
set04_image_14_s00	0.779	0.662	0.721	0.727	0.723	0.736	0.734	0.769	0.768	0.755	0.75	0.743	0.771	0.766	0.768	0.731	0.753	0.756	0.772	0.751
set01_image015_03_s00	0.817	0.821	0.854	0.866	0.806	0.823	0.819	0.828	0.823	0.817	0.816	0.82	0.829	0.838	0.827	0.819	0.846	0.828	0.822	0.803
TCGA-B0-5711-01Z-00-DX1_s00	0.635	0.671	0.682	0.673	0.674	0.67	0.689	0.67	0.67	0.668	0.668	0.665	0.666	0.668	0.658	0.664	0.66	0.675	0.67	0.659
2246874c8b5ba218d01ad8153a201ad4660195f3e4c65da6b9d4ccaf82cb7edf_s00	0.778	0.778	0.762	0.743	0.765	0.787	0.789	0.781	0.798	0.796	0.78	0.785	0.79	0.796	0.783	0.795	0.791	0.797	0.787	0.79
82_01_Caption_p18_s10	0.699	0.747	0.721	0.751	0.754	0.755	0.758	0.755	0.765	0.772	0.734	0.745	0.76	0.73	0.751	0.749	0.777	0.754	0.747	0.736
aa58ba4512955771b4f9b459cb4e6a8adb71d11cd6cae662ec2df31d688a5fe0_s00	0.735	0.775	0.79	0.777	0.795	0.801	0.798	0.788	0.795	0.809	0.801	0.798	0.793	0.79	0.802	0.798	0.796	0.8	0.791	0.796
86_Caption_p7_s10	0.721	0.713	0.691	0.717	0.738	0.752	0.758	0.763	0.733	0.737	0.745	0.719	0.744	0.719	0.73	0.719	0.741	0.749	0.741	0.72
img00022_s11	0.774	0.802	0.765	0.784	0.769	0.779	0.759	0.795	0.8	0.815	0.793	0.767	0.804	0.807	0.797	0.794	0.789	0.801	0.803	0.771

## Sheet: Tissue15_cv3_deltas
image	epoch 10	20	30	40	50	60	70	80	90	100	110	120	130	140	150	160	170	180	190	200
B15-32768_3_1_x40_z0_i33j068_s21	-0.015	0.017	0.001	0.027	0.026	-0.028	0.033	-0.02	-0.023	0.004	0.033	0.033	0.057	0.046	0.023	0.114	0.043	0.012	0.037	0.021
09_2_s00	0.002	0.017	0.008	0.019	0.002	0.007	0.013	0.017	0.009	0.011	0.033	0.027	0.004	0.02	0.027	0.025	-0.001	0.023	0.016	0.032
B15-32768_3_1_x40_z0_i33j068_s22	0.012	0.04	0.034	-0.01	0.078	0.025	0.049	0.034	0.047	0.039	0.079	0.053	0.048	0.072	0.026	0.059	0.051	-0.005	0.068	0.039
68_01_Caption_p25_s11	0.001	0.01	0.029	0.019	0.025	0.023	0.028	0.031	0.028	0.018	0.006	0.014	0.021	0.016	0.018	0.021	0.017	0.011	0.016	0.019
68_01_Caption_p1_s01	0.015	0.019	0.054	0.04	0.05	0.026	0.044	0.066	0.047	0.043	0.045	0.037	0.052	0.068	0.031	0.053	0.052	0.044	0.048	0.05
Eosinophilic_variant_of_chromophobe_renal_cell_carcinoma_--_intermed_mag_03_s00	0.004	0.006	0.014	0.009	0.002	0.012	0.009	0.021	0.015	0.025	0.01	0.015	0.013	0.018	0.027	0.013	0.018	0.018	0.007	0.011
0d3640c1f1b80f24e94cc9a5f3e1d9e8db7bf6af7d4aba920265f46cadc25e37_s00	-0.02	0.001	0.003	0.017	0.003	0.009	0.016	0.009	0.021	0.004	0.045	0.027	0.019	0.021	0.019	0.022	0.011	0.005	0.022	-0.013
e49fc2b4f1f39d481a6525225ab3f688be5c87f56884456ad54c953315efae83_s00	0.005	0.009	-0.003	0.013	0.009	0.014	0.019	0.008	0.008	0.016	0.016	0.016	0.026	0.017	0.021	0.02	0.015	0.022	0.025	0.024
a7f767ca9770b160f234780e172aeb35a50830ba10dc49c526f4712451abe1d2_s00	-0.001	0.036	0.03	0.006	0.015	0.003	0.013	0.016	0.011	0.007	0.009	0.003	0.008	0.006	0.008	0.006	0	0.009	0.005	0.003
TCGA-50-5931-01Z-00-DX1_s00	0.006	0.006	0.007	0.017	0.001	0.006	0.016	0.008	0.025	0.019	0.012	0.011	0.02	0.007	0.016	0.02	0.013	0.02	0.018	0.018
image011_02_s00	-0.011	0.001	0.004	0.001	0.006	0.006	0.001	0.006	0.004	0.004	0.001	0.002	0.005	0.003	0.002	0.005	0.006	0	0.001	0.002
set04_image_16_s00	0.011	-0.005	-0.006	0.004	0.009	0	0.014	0.008	0.02	0.012	0.012	0.018	0.016	0.014	0.014	0.011	0.017	0.012	0.018	0.018
68_01_Caption_p25_s01	0.009	0.005	0.017	-0.001	-0.008	0.014	0.019	0.02	0.022	0.01	0.021	0.016	0.023	0.016	0.008	0.013	0.007	0.014	0.023	0.025
TCGA-HE-7128-01Z-00-DX1_s00	0.019	0.02	0.026	0.024	0.019	0.028	0.034	0.032	0.034	0.03	0.036	0.029	0.043	0.043	0.047	0.044	0.05	0.048	0.047	0.051
B16-62734_1_2048_slide_p407_02_s00	-0.002	0.024	0.017	0.024	0.003	0.011	0.022	0.021	0.035	0.014	0.019	0.018	0.033	0.022	0.017	0.024	0.027	0.016	0.018	0.021
image009_01_s00	0.011	-0.019	0.005	0.007	0.018	0.008	0.008	0.007	0.013	0.01	0.014	0.012	0.017	0.02	0.017	0.008	0.035	0.015	0.031	0.032
bf_img00003_s10	-0.01	-0.005	-0.027	-0.021	0.02	-0.018	-0.009	-0.003	0.009	0.015	-0.007	0.014	0.021	0.029	0.019	-0.007	0.005	0.042	0.014	0.01
TCGA-G9-6363-01Z-00-DX1_s00	0.01	0.011	0.043	0.028	0.021	0.018	0.022	0.022	0.031	0.004	0.033	0.015	0.028	0.012	0.035	0.023	0.019	0.032	0.019	0.021
f5effed21f671bbf4551ecebb7fe95f3be1cf09c16a60afe64d2f0b95be9d1eb_s00	0.011	-0.007	-0.01	-0.008	-0.005	-0.006	-0.008	-0.01	-0.012	0.005	0.012	0.006	0.006	0.003	0.006	0.009	0.009	0.012	0.011	0.011
Ann-90-01-7_s01	0.001	-0.006	-0.028	0	0.025	0.002	-0.006	-0.035	-0.008	-0.003	-0.008	-0.007	-0.013	-0.013	-0.012	-0.026	-0.01	0.017	0.006	-0.014
B15-32768_3_1_x40_z0_i33j068_s00	0.016	0.044	0.005	-0.03	0.03	-0.007	0.004	0.012	-0.003	0.018	0.047	0.033	0.018	0.009	0.038	0.046	0.04	0.048	0.035	0.03
29_01_Caption_p21_s01	0.001	0.008	0.009	0.029	0.028	0.038	0.052	0.027	0.044	0.037	0.041	0.034	0.056	0.055	0.03	0.04	0.047	0.037	0.031	0.05
B15-32768_3_1_x40_z0_i33j068_s10	0	0.003	-0.01	0.002	-0.032	0.013	-0.035	-0.033	-0.016	-0.037	-0.022	-0.026	-0.016	-0.024	-0.004	-0.034	-0.003	0.03	0.001	-0.012
bf_img00003_s01	-0.022	-0.016	-0.003	0.006	0.022	-0.004	-0.022	0.002	-0.009	-0.011	0.011	0.003	-0.004	0.007	-0.006	-0.002	0.008	0.003	-0.01	0.031
8_s00	0.004	0.008	0.006	-0.002	0.01	0.002	0.002	0.002	0.022	0.015	0.006	0.01	0.01	0.02	0.02	0.017	0.007	0.018	0.013	0.018
68_01_Caption_p1_s00	0.023	0.021	0.012	0.019	0.021	0.024	0.015	0.042	0.007	0.033	0.008	0.023	0.024	0.016	0.02	0.068	0.022	0.045	0.019	0.019
B16-62734_1_2048_slide_p410_02_s00	0.024	-0.004	0.002	-0.02	0.009	0.031	0.013	0.006	0.003	0.005	0.007	0.007	0.031	0.012	0.006	0.011	0.014	0.015	0.011	0.015
B15-32768_3_1_x40_z0_i33j068_s11	0.039	0.006	0.025	-0.016	0.053	-0.019	0.062	0.019	0.055	0.018	0.014	-0.021	0.02	0.057	0.026	0.012	-0.009	-0.018	-0.036	-0.008
TCGA-A7-A13F-01Z-00-DX1_s00	0.02	0.019	0.002	0.015	0.001	0.02	0.035	0.017	0.023	0.026	0.018	0.016	0.023	0.029	0.03	0.02	0.033	0.019	0.019	0.024
45f059cf21d85ecfce0eb93260516f1e2443d210e9a52f9ae2271d604aa3fcc5_s00	0.005	0.006	0.01	-0.013	-0.006	-0.012	-0.004	-0.005	0.007	-0.005	0.018	0.01	-0.005	-0.013	0.005	0.009	0.015	-0.001	-0.003	0.018
bf_img00003_s00	-0.007	-0.002	0.019	0.041	0.009	0.001	0.006	-0.011	-0.006	0.007	0.009	0	-0.002	0.018	0.011	0.003	0.014	-0.004	-0.017	0.002
68_01_Caption_p25_s10	0.01	0.005	0.012	0.007	0.007	0.005	0.025	0.01	0.003	0.002	0.011	0	0.019	0.001	0.017	0.007	0.026	0.012	0.009	0.021
TCGA-E2-A1B5-01Z-00-DX1_s00	0.013	0.01	0.015	0.005	0.019	0.026	0.027	0.022	0.024	0.032	0.033	0.044	0.038	0.046	0.05	0.042	0.041	0.03	0.041	0.047
0f1f896d9ae5a04752d3239c690402c022db4d72c0d2c087d73380896f72c466_s00	-0.043	0.009	0.013	0.006	0.024	0.01	0.022	0.026	0.03	0.03	0.013	0.024	0.019	0.025	0.029	0.022	0.029	0.038	0.029	0.03
68_01_Caption_p26_s11	0.01	0.017	-0.009	0.012	0.007	0.001	0.025	0.021	0.002	0.008	0.016	0.004	0.038	0.024	0.002	0.031	0.02	0.023	0.021	0.026
B15-32768_3_1_x40_z0_i33j068_s20	-0.008	-0.006	0.018	-0.019	-0.01	0.029	0.024	0.015	0.021	0.016	0.018	0.007	0.013	0.042	0.029	0.021	0.026	0.043	0.012	0.018
image017_s00	0.007	0.012	0.019	0.015	0.026	0.01	0.025	0.006	0.014	0.022	0.013	0.012	0.007	0.028	0.026	0.051	0.024	-0.003	0.021	0.024
09_5_s00	-0.018	-0.001	-0.013	-0.015	0.017	0.017	0.015	0.009	0.001	-0.005	-0.022	-0.017	-0.026	0.008	0	0.026	0.036	-0.018	0.014	0.008
68_01_Caption_p1_s10	0.012	0.006	0.027	0.032	0.012	0.01	0.016	0.019	0.027	0.05	0.036	0.034	0.049	0.029	0.057	0.047	0.048	0.039	0.043	0.046
B16-62734_1_2048_slide_p407_09_s00	0.009	0.004	0.006	0.007	0.003	-0.006	0.011	0.017	0.012	0.007	0.024	0.013	0.016	0.016	0.017	0.024	0.014	0.019	0.014	0.025
01d44a26f6680c42ba94c9bc6339228579a95d0e2695b149b7cc0c9592b21baf_s00	-0.014	0	0.007	-0.006	0	-0.004	0.003	0.001	0.003	0	-0.004	-0.005	-0.001	0.007	-0.001	-0.002	0	-0.004	-0.009	-0.001
set04_image_18_s00	0.006	0.005	0.004	0.009	0.027	0	0.018	0.022	0.028	0.021	0.022	0.014	0.03	0.019	0.024	0.021	0.027	0.028	0.023	0.027
b214800de5ed4cc558f44d569495970f93c8c047f8e464c51d4bd5c276118423_s00	0.004	0	0.002	0	0.003	-0.002	-0.003	-0.001	-0.001	0	0.001	0	0.001	0.004	0.004	0.006	-0.002	0.003	0.004	0.002
04_1_s00	0	0.001	0.008	0.009	0.014	0.012	0.011	0.013	0.019	0.022	0.024	0.033	0.018	0.026	0.027	0.03	0.026	0.028	0.021	0.029
B15-32768_3_1_x40_z0_i33j068_s01	0.042	0.117	0.02	-0.012	0.042	0.051	0	0.019	0.025	0.004	0.006	0.032	0.02	0.006	0.004	0.01	0.008	0.004	0	0.007
TCGA-21-5786-01Z-00-DX1_s00	-0.002	0.012	0.016	-0.003	0.014	0.004	0.012	0.016	0.014	0.01	0.01	0.01	0.009	0.013	0.014	0.012	0.017	0.03	0.022	0.02
c17_43_03_s00	0	0.014	0.006	0.001	-0.009	0.017	-0.003	0.006	0.018	0.009	0.013	0.009	0.022	0.014	0.014	0.018	0.015	0.009	0.009	0.015
09_3_s00	0.004	0.008	-0.031	0.003	-0.006	0.002	-0.003	0.005	-0.003	0.001	-0.003	0.017	0.021	0.017	0.032	0.03	0.003	0.033	0.026	0.025
set01_106452624_05_s00	-0.003	-0.001	-0.005	-0.001	-0.001	-0.003	0.007	0	0.007	0.003	0.006	0.004	-0.001	0.009	0.009	0.004	0.009	0.012	0.006	0.014
B16-62734_1_2048_slide_p407_11_s00	0.017	0.007	-0.001	0.008	0.016	0.013	0.023	0.007	0.013	0.007	0.006	0.014	0.024	0.015	0.015	0.015	0.013	0.009	0.014	0.019
TCGA-21-5784-01Z-00-DX1_s00	0.016	0.022	0.014	0.029	0.038	0.025	0.032	0.039	0.03	0.028	0.035	0.038	0.04	0.05	0.044	0.045	0.048	0.037	0.047	0.047
0121d6759c5adb290c8e828fc882f37dfaf3663ec885c663859948c154a443ed_s00	-0.003	0	-0.002	-0.007	-0.005	-0.003	0.001	0.003	-0.002	-0.002	-0.006	0.004	0.002	-0.004	-0.002	0.002	0.001	0.011	0.006	0.004
Ann-90-01-31_s11	0.013	0.01	0.017	0.032	0.025	0.027	0.009	0.021	0	0.02	0.028	0.035	0.031	0.028	0.022	0.04	0.02	0.018	0.024	0.01
29_01_Caption_p21_s11	-0.002	0.007	0.024	0.013	0.034	0.018	0.024	0.02	0.033	0.014	0.037	0.036	0.02	0.037	0.027	0.042	0.038	0.029	0.028	0.027
68_01_Caption_p26_s00	-0.003	-0.01	0.012	0.005	0.005	0.009	-0.001	0.004	0.009	0.014	0.011	0.013	0.009	0.005	0.015	0.017	0.004	0.013	0.008	0.01
29_01_Caption_p21_s10	0.016	0.051	0.018	0.015	0.011	0.01	0.027	0.025	0.012	0.007	0.007	0.04	0.026	0.031	0.016	0.005	0.028	0.017	0.006	0.005
68_01_Caption_p25_s00	0.005	0.001	0.032	0.014	0.026	0.01	0.003	0.008	0.009	0.032	0.034	0.041	0.03	0.04	0.028	0.031	0.039	0.044	0.048	0.048
65c8527c16a016191118e8adc3d307fe3a73d37cbe05597a95aebd75daf8d051_s00	0.017	0.007	0.031	0.011	0.027	0.021	0.041	0.025	0.02	0.01	0.029	0.02	0.021	0.029	0.023	0.021	0.017	0.023	0.03	0.023
4ae4f936a9ade472764dad80f60f7168e4be067aa66ce9d06d60ebe34951dca4_s00	0.01	0.002	0.019	0.011	0.015	0.003	0.023	0.026	0.022	0.009	0.017	0.014	0.005	0.012	0.013	0.021	-0.002	0.016	0.006	0.003
6d327ab4f0e3604fa6e9b8041c7e6db86ab809890d886c691f6e59c9168b7fbe_s00	0.02	0.02	0.024	0.018	0.027	0.02	0.022	0.012	0.017	0.01	0.022	0.019	0.016	0.026	0.005	0.028	0.019	0.019	0.015	0.02
Ann-90-01-7_s11	-0.018	0.036	0.016	0.013	0.068	0.036	0.011	0.004	-0.003	0.024	0.013	0.047	0.016	0.056	0.053	0.06	0.026	0.021	0.036	0.04
09_4_s00	-0.033	-0.004	-0.003	-0.008	-0.013	0.001	0.003	-0.008	0.005	0.011	0.026	0.013	0.005	0.018	0.019	0.018	0.021	-0.002	0.009	0.023
brownie4_02_s00	0.003	-0.007	0.004	-0.005	0.01	-0.013	0.023	0.015	-0.014	0.02	0.012	0	0	0.007	-0.011	0.004	0.006	0.009	0.006	0.011
68_01_Caption_p26_s01	0.004	0.001	0.01	0.013	0.001	-0.01	0.008	0.01	-0.001	-0.01	-0.001	0.017	0.018	0.01	0.004	0.004	0.016	0.026	0.025	0.031
29_01_Caption_p21_s00	0.003	0.033	0.021	0.033	0.044	0.033	0.045	0.034	0.053	0.052	0.033	0.065	0.053	0.044	0.053	0.061	0.082	0.035	0.065	0.064
4e92129f4e8066d6f560d6022cd343a2245939aa49d8b06cddbd9bfc7e7eeb0e_s00	0.003	-0.013	0.007	-0.007	-0.009	-0.003	0.006	0.008	0.009	0.012	0.003	0.009	0.005	0.003	0.001	0	0.004	0.01	0	-0.006
4e23ecf65040f86420e0201134e538951acdeda84fbb274311f995682044dd64_s00	0.005	0.006	-0.004	0.002	0.005	0.001	0.007	0.002	0	-0.007	-0.008	-0.004	-0.004	-0.01	-0.013	-0.011	-0.002	-0.006	-0.007	-0.008
Ann-90-01-7_s10	-0.016	-0.007	-0.009	-0.005	0.002	-0.035	-0.015	-0.02	-0.022	-0.014	-0.008	-0.006	-0.013	-0.017	-0.021	-0.005	-0.014	-0.002	-0.009	-0.003
bf_img00003_s11	-0.006	0.008	-0.009	-0.01	-0.004	-0.01	0.009	-0.006	-0.033	-0.032	-0.025	-0.042	-0.021	-0.027	-0.005	0.004	-0.031	-0.006	-0.031	-0.027
40946065f7e4b6038599fbfd419f2a67e7635b6f89db3ed6c0d67c8801521af1_s00	-0.013	0.037	0.124	0.003	0.047	0.065	0.023	0.074	0.042	0.1	0.168	0.054	0.103	0.058	0.151	0.152	0.137	0.05	0.07	0.024
13f2bec0a24c70345372febb14c4352877b1b6c1b01896246048e83c345c0914_s00	0.011	-0.007	0	0.012	0.004	0.006	0.013	0.005	0.01	0.005	0.012	0.015	0.011	0.007	0.009	0.018	0.011	0.006	0.006	0.002
68_01_Caption_p1_s11	0.013	0.019	0.079	0.008	0.032	0.023	0.026	0.022	0.019	0.028	0.011	0.016	0.018	0.018	0.009	0.014	0.016	0.021	0.038	0.022
Ann-90-01-7_s00	0.011	0.05	0.036	0.032	0.002	0.027	0.002	0.003	0.032	0.028	0.008	0.032	0.018	0.034	0.009	0.009	0.032	0.049	0.03	0.033
Ann-90-01-31_s10	-0.004	-0.001	0.02	-0.002	0.006	-0.013	0.012	-0.009	0.019	0.04	0.018	0.003	0.014	0.012	0.029	-0.004	0.013	0.033	0.002	0.019
B15-32768_3_1_x40_z0_i33j068_s12	-0.008	0.023	-0.001	0.011	-0.013	0.027	0.014	0.017	0.028	0.018	0.058	-0.012	-0.047	0.017	0.008	-0.021	-0.034	-0.01	0.022	-0.011
a5fe0b7412dd152c41f7afc34ffdf276d4261b6942fa6d36803648e90f2cfc06_s00	0.009	0.017	0.008	0.02	0.017	0.022	0.027	0.024	0.014	0.016	0.027	0.021	0.035	0.028	0.026	0.005	0.018	0.03	0.024	0.012
Ann-90-01-31_s01	0.004	-0.005	0.026	0.011	0.02	-0.01	0.035	0	0.004	-0.004	0.012	0.029	0.034	0.001	-0.004	0.004	0.027	0.024	0.005	0.02
10_3_s00	-0.004	-0.004	0.016	-0.001	0.005	-0.009	0.001	0.003	-0.008	0.011	0.004	0.001	0	-0.008	-0.004	-0.003	0.005	-0.004	0.009	0.009
arpad_set01_02_s00	0.002	0.002	0.006	0.012	0.026	0.027	0.035	0.037	0.031	0.05	0.028	0.03	0.033	0.034	0.036	0.042	0.045	0.046	0.049	0.045
68_01_Caption_p26_s10	-0.001	-0.001	0.014	-0.006	0.006	0.017	0.013	0.005	0.019	0.029	-0.002	0.017	0.023	0.024	-0.001	0.036	0.013	0.032	0.026	0.018
ebc18868864ad075548cc1784f4f9a237bb98335f9645ee727dac8332a3e3716_s00	0.014	-0.016	-0.022	-0.002	0.001	0.014	-0.025	0.022	-0.018	0	0.017	0.004	0.015	0.001	0.011	0.011	0.012	0.007	0.007	0.012
a08166d91d2cca263d2dd52764dc25c9c582b7a5ece2b802749fa4be33187c49_s00	-0.029	-0.005	-0.004	0	0.016	0.005	0.023	0.013	0.008	0.008	0.03	0.01	0.01	0.015	0.023	0.014	0.022	0.016	0.019	0.017
B15-32768_3_1_x40_z0_i33j068_s02	-0.003	-0.004	0.024	0.024	0.043	0.022	0.029	0.019	0.049	0.034	0.031	0.028	0.033	0.037	0.013	0.032	0.018	0.012	0.016	0.029
Ann-90-01-31_s00	0.005	0.008	0.044	0.033	0.019	0.054	0.051	0.025	0.029	0.022	0.042	0.022	0.007	0.018	0.032	0.024	0.026	0.045	0.031	0.01
Hurthle_cell_carcinoma_--_high_mag_01_s00	0.025	0.071	0.019	0.076	0.036	0.011	0.029	0.016	0.049	0.057	0.028	0.008	0.044	0.041	0.033	0.038	0.039	0.022	0.024	0.033

## Sheet: Tissue15_cv3_noTTA
image	epoch 10	20	30	40	50	60	70	80	90	100	110	120	130	140	150	160	170	180	190	200
B15-32768_3_1_x40_z0_i33j068_s21	0.748	0.73	0.708	0.635	0.694	0.783	0.685	0.704	0.725	0.726	0.707	0.699	0.675	0.684	0.718	0.614	0.68	0.726	0.692	0.703
09_2_s00	0.652	0.65	0.645	0.685	0.695	0.671	0.677	0.69	0.647	0.692	0.672	0.685	0.698	0.682	0.677	0.691	0.698	0.681	0.689	0.685
B15-32768_3_1_x40_z0_i33j068_s22	0.626	0.674	0.643	0.715	0.666	0.705	0.684	0.683	0.707	0.691	0.639	0.67	0.68	0.66	0.686	0.641	0.663	0.73	0.635	0.67
68_01_Caption_p25_s11	0.703	0.699	0.688	0.717	0.699	0.704	0.693	0.693	0.706	0.713	0.727	0.714	0.709	0.715	0.718	0.721	0.714	0.711	0.709	0.704
68_01_Caption_p1_s01	0.697	0.715	0.613	0.72	0.694	0.759	0.708	0.692	0.713	0.711	0.7	0.709	0.708	0.681	0.703	0.7	0.709	0.693	0.721	0.717
Eosinophilic_variant_of_chromophobe_renal_cell_carcinoma_--_intermed_mag_03_s00	0.81	0.809	0.868	0.866	0.856	0.873	0.871	0.87	0.872	0.868	0.865	0.868	0.879	0.862	0.866	0.865	0.862	0.872	0.869	0.869
0d3640c1f1b80f24e94cc9a5f3e1d9e8db7bf6af7d4aba920265f46cadc25e37_s00	0.735	0.748	0.713	0.8	0.761	0.791	0.742	0.734	0.759	0.797	0.744	0.742	0.763	0.78	0.77	0.758	0.783	0.821	0.765	0.817
e49fc2b4f1f39d481a6525225ab3f688be5c87f56884456ad54c953315efae83_s00	0.801	0.802	0.78	0.81	0.798	0.815	0.781	0.802	0.803	0.799	0.785	0.784	0.784	0.792	0.793	0.784	0.784	0.807	0.787	0.788
a7f767ca9770b160f234780e172aeb35a50830ba10dc49c526f4712451abe1d2_s00	0.9	0.876	0.869	0.892	0.877	0.901	0.878	0.877	0.892	0.894	0.873	0.884	0.886	0.887	0.89	0.882	0.895	0.894	0.891	0.892
TCGA-50-5931-01Z-00-DX1_s00	0.594	0.579	0.542	0.56	0.575	0.562	0.575	0.573	0.569	0.555	0.563	0.555	0.575	0.559	0.577	0.56	0.563	0.591	0.557	0.565
image011_02_s00	0.867	0.896	0.92	0.92	0.892	0.91	0.919	0.917	0.921	0.92	0.92	0.922	0.917	0.919	0.92	0.916	0.916	0.926	0.919	0.922
set04_image_16_s00	0.742	0.764	0.77	0.774	0.768	0.777	0.76	0.767	0.749	0.762	0.764	0.751	0.758	0.76	0.762	0.765	0.753	0.763	0.752	0.749
68_01_Caption_p25_s01	0.71	0.733	0.675	0.739	0.743	0.74	0.737	0.734	0.731	0.743	0.73	0.74	0.731	0.739	0.738	0.735	0.738	0.73	0.727	0.729
TCGA-HE-7128-01Z-00-DX1_s00	0.644	0.63	0.658	0.653	0.67	0.658	0.654	0.657	0.643	0.654	0.649	0.654	0.635	0.638	0.627	0.603	0.633	0.616	0.634	0.626
B16-62734_1_2048_slide_p407_02_s00	0.789	0.745	0.764	0.757	0.794	0.803	0.784	0.787	0.777	0.81	0.79	0.788	0.782	0.782	0.797	0.782	0.783	0.799	0.789	0.79
image009_01_s00	0.869	0.911	0.908	0.909	0.896	0.913	0.915	0.919	0.905	0.903	0.907	0.91	0.898	0.909	0.9	0.903	0.899	0.902	0.9	0.9
bf_img00003_s10	0.531	0.644	0.55	0.612	0.596	0.658	0.586	0.617	0.631	0.605	0.61	0.604	0.589	0.608	0.593	0.59	0.607	0.581	0.601	0.611
TCGA-G9-6363-01Z-00-DX1_s00	0.654	0.634	0.611	0.636	0.618	0.622	0.631	0.636	0.611	0.659	0.637	0.639	0.632	0.628	0.622	0.641	0.626	0.632	0.646	0.645
f5effed21f671bbf4551ecebb7fe95f3be1cf09c16a60afe64d2f0b95be9d1eb_s00	0.835	0.849	0.897	0.891	0.884	0.877	0.876	0.885	0.878	0.866	0.861	0.868	0.87	0.871	0.872	0.866	0.866	0.867	0.856	0.86
Ann-90-01-7_s01	0.473	0.617	0.629	0.589	0.547	0.623	0.634	0.651	0.607	0.611	0.589	0.627	0.641	0.586	0.6	0.62	0.645	0.607	0.599	0.615
B15-32768_3_1_x40_z0_i33j068_s00	0.665	0.658	0.68	0.689	0.664	0.734	0.697	0.689	0.686	0.688	0.677	0.69	0.685	0.691	0.686	0.656	0.669	0.647	0.658	0.669
29_01_Caption_p21_s01	0.744	0.765	0.639	0.688	0.664	0.733	0.633	0.685	0.658	0.686	0.633	0.668	0.677	0.651	0.68	0.675	0.648	0.72	0.691	0.708
B15-32768_3_1_x40_z0_i33j068_s10	0.563	0.584	0.529	0.525	0.586	0.555	0.549	0.56	0.565	0.578	0.554	0.564	0.565	0.56	0.562	0.57	0.539	0.555	0.545	0.562
bf_img00003_s01	0.574	0.674	0.584	0.615	0.619	0.649	0.64	0.651	0.675	0.667	0.643	0.636	0.652	0.647	0.656	0.637	0.638	0.661	0.657	0.611
8_s00	0.704	0.723	0.666	0.708	0.708	0.743	0.712	0.726	0.695	0.707	0.717	0.722	0.732	0.71	0.709	0.695	0.721	0.728	0.714	0.705
68_01_Caption_p1_s00	0.672	0.684	0.644	0.696	0.664	0.686	0.684	0.673	0.687	0.664	0.688	0.676	0.68	0.68	0.672	0.627	0.677	0.666	0.69	0.688
B16-62734_1_2048_slide_p410_02_s00	0.794	0.783	0.801	0.788	0.799	0.792	0.787	0.794	0.797	0.795	0.796	0.797	0.78	0.797	0.789	0.789	0.785	0.786	0.786	0.783
B15-32768_3_1_x40_z0_i33j068_s11	0.618	0.694	0.667	0.672	0.599	0.728	0.589	0.647	0.597	0.652	0.682	0.677	0.647	0.634	0.696	0.709	0.713	0.727	0.716	0.707
TCGA-A7-A13F-01Z-00-DX1_s00	0.713	0.7	0.712	0.704	0.734	0.728	0.694	0.711	0.693	0.698	0.699	0.714	0.693	0.677	0.685	0.664	0.692	0.703	0.691	0.711
45f059cf21d85ecfce0eb93260516f1e2443d210e9a52f9ae2271d604aa3fcc5_s00	0.807	0.781	0.792	0.813	0.81	0.823	0.808	0.826	0.801	0.819	0.772	0.783	0.819	0.843	0.806	0.801	0.8	0.803	0.805	0.78
bf_img00003_s00	0.521	0.553	0.474	0.461	0.513	0.525	0.487	0.535	0.533	0.527	0.511	0.517	0.522	0.501	0.51	0.477	0.522	0.524	0.536	0.526
68_01_Caption_p25_s10	0.761	0.763	0.766	0.786	0.786	0.789	0.763	0.779	0.795	0.782	0.783	0.789	0.769	0.792	0.789	0.792	0.769	0.775	0.781	0.763
TCGA-E2-A1B5-01Z-00-DX1_s00	0.633	0.632	0.64	0.636	0.624	0.618	0.621	0.624	0.605	0.614	0.611	0.595	0.598	0.591	0.592	0.58	0.602	0.595	0.597	0.594
0f1f896d9ae5a04752d3239c690402c022db4d72c0d2c087d73380896f72c466_s00	0.594	0.635	0.671	0.667	0.663	0.712	0.671	0.698	0.688	0.718	0.71	0.69	0.706	0.711	0.711	0.731	0.714	0.731	0.705	0.692
68_01_Caption_p26_s11	0.698	0.708	0.737	0.752	0.746	0.762	0.728	0.743	0.762	0.749	0.733	0.747	0.727	0.747	0.755	0.732	0.738	0.734	0.74	0.734
B15-32768_3_1_x40_z0_i33j068_s20	0.689	0.718	0.653	0.695	0.728	0.689	0.702	0.713	0.701	0.716	0.709	0.707	0.71	0.684	0.704	0.706	0.699	0.704	0.721	0.718
image017_s00	0.691	0.688	0.682	0.652	0.646	0.68	0.641	0.68	0.673	0.66	0.665	0.669	0.675	0.659	0.661	0.651	0.655	0.667	0.672	0.651
09_5_s00	0.691	0.669	0.673	0.68	0.647	0.638	0.648	0.649	0.667	0.676	0.687	0.689	0.703	0.662	0.679	0.65	0.633	0.685	0.654	0.67
68_01_Caption_p1_s10	0.692	0.73	0.565	0.708	0.701	0.709	0.712	0.712	0.703	0.684	0.691	0.706	0.679	0.701	0.661	0.685	0.673	0.696	0.696	0.699
B16-62734_1_2048_slide_p407_09_s00	0.76	0.782	0.776	0.775	0.782	0.806	0.787	0.781	0.793	0.8	0.785	0.79	0.792	0.787	0.792	0.777	0.792	0.79	0.792	0.783
01d44a26f6680c42ba94c9bc6339228579a95d0e2695b149b7cc0c9592b21baf_s00	0.609	0.671	0.627	0.663	0.625	0.686	0.637	0.648	0.648	0.659	0.644	0.653	0.659	0.642	0.654	0.634	0.653	0.675	0.653	0.644
set04_image_18_s00	0.703	0.758	0.746	0.776	0.747	0.771	0.752	0.756	0.744	0.752	0.752	0.748	0.749	0.758	0.758	0.766	0.751	0.762	0.757	0.744
b214800de5ed4cc558f44d569495970f93c8c047f8e464c51d4bd5c276118423_s00	0.832	0.826	0.825	0.825	0.812	0.819	0.822	0.828	0.828	0.831	0.818	0.825	0.83	0.821	0.826	0.821	0.83	0.836	0.825	0.827
04_1_s00	0.774	0.803	0.799	0.8	0.795	0.787	0.793	0.793	0.793	0.785	0.782	0.777	0.789	0.782	0.784	0.779	0.777	0.773	0.782	0.775
B15-32768_3_1_x40_z0_i33j068_s01	0.654	0.599	0.627	0.625	0.616	0.632	0.659	0.639	0.644	0.679	0.646	0.648	0.671	0.655	0.676	0.668	0.669	0.708	0.675	0.674
TCGA-21-5786-01Z-00-DX1_s00	0.606	0.626	0.556	0.57	0.566	0.587	0.551	0.566	0.578	0.575	0.581	0.584	0.602	0.581	0.575	0.568	0.576	0.598	0.574	0.581
c17_43_03_s00	0.727	0.666	0.704	0.693	0.706	0.725	0.715	0.708	0.707	0.698	0.697	0.702	0.705	0.691	0.709	0.675	0.692	0.716	0.694	0.699
09_3_s00	0.66	0.643	0.711	0.692	0.684	0.666	0.688	0.681	0.698	0.7	0.703	0.688	0.68	0.68	0.654	0.675	0.69	0.678	0.664	0.684
set01_106452624_05_s00	0.738	0.723	0.731	0.724	0.74	0.756	0.728	0.758	0.751	0.728	0.746	0.743	0.741	0.755	0.742	0.747	0.745	0.753	0.75	0.745
B16-62734_1_2048_slide_p407_11_s00	0.759	0.789	0.779	0.78	0.774	0.797	0.765	0.792	0.787	0.791	0.785	0.776	0.771	0.785	0.796	0.775	0.781	0.79	0.782	0.781
TCGA-21-5784-01Z-00-DX1_s00	0.654	0.659	0.671	0.672	0.664	0.677	0.668	0.658	0.66	0.67	0.664	0.663	0.668	0.649	0.655	0.657	0.652	0.65	0.657	0.656
0121d6759c5adb290c8e828fc882f37dfaf3663ec885c663859948c154a443ed_s00	0.719	0.718	0.693	0.724	0.688	0.734	0.7	0.74	0.726	0.742	0.721	0.743	0.743	0.746	0.753	0.752	0.742	0.765	0.762	0.75
Ann-90-01-31_s11	0.557	0.618	0.577	0.577	0.553	0.566	0.572	0.573	0.584	0.576	0.588	0.578	0.583	0.558	0.561	0.556	0.577	0.606	0.568	0.575
29_01_Caption_p21_s11	0.796	0.82	0.644	0.767	0.728	0.789	0.719	0.753	0.736	0.758	0.715	0.734	0.765	0.729	0.731	0.732	0.72	0.78	0.757	0.77
68_01_Caption_p26_s00	0.766	0.794	0.754	0.804	0.797	0.788	0.793	0.789	0.798	0.788	0.788	0.785	0.783	0.792	0.795	0.787	0.794	0.785	0.788	0.787
29_01_Caption_p21_s10	0.663	0.622	0.579	0.635	0.578	0.676	0.526	0.598	0.586	0.604	0.598	0.579	0.603	0.595	0.609	0.624	0.579	0.651	0.639	0.659
68_01_Caption_p25_s00	0.751	0.766	0.712	0.777	0.774	0.779	0.778	0.771	0.789	0.773	0.768	0.764	0.771	0.766	0.776	0.774	0.767	0.765	0.759	0.76
65c8527c16a016191118e8adc3d307fe3a73d37cbe05597a95aebd75daf8d051_s00	0.715	0.735	0.734	0.737	0.728	0.729	0.718	0.724	0.727	0.727	0.718	0.731	0.722	0.714	0.727	0.719	0.725	0.726	0.72	0.725
4ae4f936a9ade472764dad80f60f7168e4be067aa66ce9d06d60ebe34951dca4_s00	0.622	0.825	0.786	0.821	0.787	0.827	0.798	0.788	0.795	0.807	0.798	0.809	0.797	0.812	0.807	0.805	0.831	0.792	0.817	0.816
6d327ab4f0e3604fa6e9b8041c7e6db86ab809890d886c691f6e59c9168b7fbe_s00	0.849	0.823	0.8	0.824	0.812	0.83	0.818	0.814	0.829	0.83	0.814	0.816	0.824	0.809	0.823	0.803	0.817	0.829	0.818	0.822
Ann-90-01-7_s11	0.63	0.645	0.709	0.69	0.634	0.681	0.7	0.707	0.7	0.689	0.699	0.677	0.696	0.664	0.686	0.687	0.687	0.701	0.69	0.68
09_4_s00	0.702	0.702	0.679	0.706	0.693	0.678	0.675	0.678	0.684	0.685	0.677	0.679	0.686	0.663	0.656	0.653	0.66	0.685	0.692	0.676
brownie4_02_s00	0.646	0.675	0.751	0.757	0.746	0.761	0.741	0.735	0.769	0.734	0.747	0.746	0.751	0.754	0.774	0.757	0.762	0.752	0.76	0.739
68_01_Caption_p26_s01	0.745	0.762	0.74	0.791	0.807	0.805	0.822	0.798	0.827	0.823	0.809	0.791	0.776	0.821	0.809	0.823	0.793	0.775	0.796	0.778
29_01_Caption_p21_s00	0.582	0.542	0.558	0.632	0.568	0.612	0.533	0.563	0.573	0.569	0.586	0.542	0.531	0.577	0.572	0.599	0.514	0.562	0.56	0.554
4e92129f4e8066d6f560d6022cd343a2245939aa49d8b06cddbd9bfc7e7eeb0e_s00	0.816	0.824	0.806	0.808	0.805	0.806	0.801	0.807	0.809	0.802	0.798	0.806	0.814	0.807	0.813	0.82	0.808	0.807	0.814	0.818
4e23ecf65040f86420e0201134e538951acdeda84fbb274311f995682044dd64_s00	0.673	0.77	0.771	0.783	0.779	0.809	0.781	0.779	0.791	0.79	0.777	0.793	0.79	0.8	0.805	0.787	0.798	0.797	0.8	0.792
Ann-90-01-7_s10	0.412	0.496	0.506	0.493	0.473	0.526	0.494	0.515	0.51	0.506	0.507	0.502	0.523	0.481	0.506	0.476	0.505	0.526	0.502	0.508
bf_img00003_s11	0.603	0.688	0.618	0.649	0.638	0.656	0.603	0.649	0.686	0.68	0.659	0.675	0.655	0.674	0.645	0.632	0.68	0.683	0.667	0.659
40946065f7e4b6038599fbfd419f2a67e7635b6f89db3ed6c0d67c8801521af1_s00	0.731	0.771	0.712	0.846	0.762	0.754	0.793	0.747	0.795	0.735	0.663	0.77	0.73	0.779	0.679	0.678	0.698	0.794	0.761	0.809
13f2bec0a24c70345372febb14c4352877b1b6c1b01896246048e83c345c0914_s00	0.85	0.851	0.842	0.859	0.836	0.849	0.845	0.839	0.839	0.848	0.823	0.83	0.843	0.84	0.837	0.828	0.832	0.848	0.841	0.841
68_01_Caption_p1_s11	0.793	0.8	0.671	0.804	0.767	0.807	0.773	0.798	0.804	0.797	0.788	0.803	0.806	0.797	0.789	0.784	0.789	0.802	0.786	0.81
Ann-90-01-7_s00	0.461	0.536	0.573	0.538	0.522	0.559	0.589	0.609	0.56	0.579	0.565	0.583	0.607	0.528	0.556	0.555	0.577	0.585	0.571	0.568
Ann-90-01-31_s10	0.619	0.644	0.63	0.683	0.679	0.69	0.659	0.675	0.669	0.641	0.663	0.674	0.666	0.648	0.658	0.687	0.657	0.654	0.675	0.658
B15-32768_3_1_x40_z0_i33j068_s12	0.719	0.659	0.638	0.655	0.671	0.673	0.669	0.651	0.658	0.678	0.635	0.694	0.722	0.672	0.686	0.676	0.71	0.705	0.681	0.696
a5fe0b7412dd152c41f7afc34ffdf276d4261b6942fa6d36803648e90f2cfc06_s00	0.812	0.815	0.792	0.824	0.796	0.825	0.785	0.802	0.819	0.819	0.783	0.804	0.797	0.801	0.797	0.802	0.803	0.819	0.811	0.821
Ann-90-01-31_s01	0.603	0.676	0.615	0.649	0.598	0.656	0.615	0.642	0.628	0.643	0.677	0.642	0.661	0.638	0.634	0.66	0.639	0.668	0.638	0.641
10_3_s00	0.736	0.763	0.708	0.746	0.731	0.75	0.749	0.746	0.748	0.741	0.747	0.747	0.757	0.759	0.759	0.748	0.749	0.771	0.757	0.756
arpad_set01_02_s00	0.689	0.682	0.738	0.729	0.719	0.711	0.704	0.71	0.708	0.678	0.705	0.704	0.701	0.704	0.679	0.686	0.7	0.68	0.687	0.69
68_01_Caption_p26_s10	0.647	0.666	0.625	0.666	0.665	0.653	0.675	0.677	0.667	0.66	0.678	0.673	0.663	0.663	0.689	0.673	0.683	0.657	0.666	0.673
ebc18868864ad075548cc1784f4f9a237bb98335f9645ee727dac8332a3e3716_s00	0.701	0.779	0.757	0.831	0.792	0.788	0.774	0.782	0.78	0.825	0.804	0.796	0.795	0.805	0.791	0.786	0.789	0.834	0.79	0.809
a08166d91d2cca263d2dd52764dc25c9c582b7a5ece2b802749fa4be33187c49_s00	0.6	0.806	0.747	0.771	0.754	0.783	0.764	0.769	0.775	0.772	0.749	0.776	0.768	0.77	0.768	0.766	0.767	0.768	0.764	0.768
B15-32768_3_1_x40_z0_i33j068_s02	0.739	0.747	0.697	0.69	0.687	0.724	0.708	0.724	0.692	0.71	0.713	0.708	0.707	0.7	0.744	0.712	0.725	0.743	0.732	0.712
Ann-90-01-31_s00	0.603	0.682	0.61	0.663	0.639	0.617	0.627	0.652	0.642	0.64	0.639	0.649	0.663	0.638	0.626	0.645	0.647	0.639	0.635	0.657
Hurthle_cell_carcinoma_--_high_mag_01_s00	0.764	0.75	0.794	0.751	0.757	0.806	0.792	0.813	0.813	0.787	0.81	0.828	0.788	0.793	0.804	0.793	0.79	0.793	0.794	0.79

## Sheet: Tissue15_cv4_deltas
image	10	20	30	40	50	60	70	80	90	100	110	120	130	140	150	160	170	180	190	200
Eosinophilic_variant_of_chromophobe_renal_cell_carcinoma_--_high_mag_s42	0.019	0.07	0.037	0.018	0.049	0.015	-0.005	-0.051	-0.002	-0.021	-0.047	-0.04	-0.035	-0.032	-0.012	0.003	-0.023	-0.004	-0.002	-0.058
08_4_s00	-0.005	-0.017	0.001	0.004	0.009	0.003	0.005	-0.005	0.006	-0.008	0.017	0	0.011	0.016	0.018	0.009	0.014	0.013	0.014	0.019
1e488c42eb1a54a3e8412b1f12cde530f950f238d71078f2ede6a85a02168e1f_s00	0	-0.022	0.019	0.022	0.006	0.002	-0.001	-0.004	-0.009	-0.011	-0.007	0.002	0.007	-0.013	-0.019	0.006	-0.02	-0.004	0.001	0.001
82_01_Caption_p11_s10	-0.002	0.012	0.036	0.034	0.008	0.02	0.013	0.006	0.04	0.021	0.009	0.017	0.029	0.043	0.047	0.04	0.029	0.017	0.024	0.035
259b35151d4a7a5ffdd7ab7f171b142db8cfe40beeee67277fac6adca4d042c4_s00	-0.019	-0.004	0.022	0.012	0.002	0.012	0.02	0.017	0.011	0.02	0.02	0.03	0.019	0.019	0.024	0.025	0.024	0.019	0.029	0.032
img00028_s00	0.007	-0.003	0.017	-0.002	-0.007	0.015	0.007	0.038	0.021	0.025	0.02	0.014	0.036	0	0.023	0.003	0.029	0.013	0.026	0.038
c8e79ff4ac55f4b772057de28e539727b7f4f2a3de73bf7a082a0ace86d609eb_s00	-0.004	-0.011	-0.012	-0.01	-0.013	-0.008	-0.01	-0.004	-0.003	0.002	-0.002	-0.005	-0.004	0	-0.004	0.006	0.001	0	-0.001	0
Eosinophilic_variant_of_chromophobe_renal_cell_carcinoma_--_high_mag_s37	0.015	0.007	0.019	0.042	0.057	0.021	0.033	0.029	0.023	0.049	0.029	0.038	0.016	0.036	0.034	0.032	0.028	0.024	0.023	0.034
B16-62734_1_2048_slide_p407_12_s00	-0.002	-0.031	0.003	0.011	0.028	0.026	0.02	0.005	0.015	0.001	0.014	0.026	0.008	0.024	0.019	0.016	0.016	0.021	0.016	0.023
c17_43_02_s00	0.012	0.024	0.014	0.01	0.013	0.018	0.026	0.027	0.028	0.031	0.027	0.029	0.032	0.02	0.035	0.023	0.02	0.033	0.03	0.029
Eosinophilic_variant_of_chromophobe_renal_cell_carcinoma_--_high_mag_s30	0.018	0.034	-0.006	-0.003	-0.007	0	-0.014	-0.025	0.015	0.004	-0.018	-0.002	-0.002	0.015	0.019	0.002	-0.015	0.006	-0.009	0.016
953211bcc0192e2298087d30e708dba68def9e0c13a3ff3326a18b0962c63adc_s00	0.006	-0.024	0.006	-0.004	-0.006	-0.016	-0.023	-0.002	-0.017	-0.006	-0.024	-0.02	-0.008	-0.017	0.008	-0.006	-0.01	0.003	-0.01	-0.014
td_003_s00	-0.013	0	0.054	0.016	0.034	0.01	0.02	0.036	0.031	0.045	0.028	0.054	0.067	0.027	0.052	0.052	0.035	0.057	0.048	0.058
td_001_s11	-0.006	-0.002	0.019	0.039	0.007	0.015	0.035	0.021	-0.002	0.002	0.046	0.019	0.025	0.035	0.014	0.037	0.034	0.066	0.025	0.037
Eosinophilic_variant_of_chromophobe_renal_cell_carcinoma_--_high_mag_s33	0.072	0.013	-0.011	0.057	0.097	0.013	0.022	0.022	0.027	0.06	0.024	0.043	0.038	0.069	0.05	0.031	0.033	0.022	0.021	0.032
Eosinophilic_variant_of_chromophobe_renal_cell_carcinoma_--_high_mag_s06	-0.001	-0.006	0.001	-0.018	-0.023	-0.027	-0.039	-0.021	-0.005	0.006	-0.004	0.006	0.008	0.007	0.021	-0.007	-0.019	-0.003	0.008	0.014
e414b54f2036bcab61b9c0a966f65adf4b169097c13c740e03d6292ac076258c_s00	0	0.006	0.01	0.006	0.004	0.009	0.006	0.005	0.01	0.015	0.013	0.016	0.013	0.013	0.012	0.01	0.01	0.006	0.01	0.005
td_003_s10	0.015	0.019	-0.022	-0.012	0.06	0.018	0.03	0.02	-0.031	0.021	-0.03	-0.008	-0.006	0.002	-0.018	0.008	0.013	-0.006	-0.015	0.014
Eosinophilic_variant_of_chromophobe_renal_cell_carcinoma_--_high_mag_s12	0	0.019	-0.012	-0.016	0.031	0.007	0.046	0.015	0.019	0.001	0.028	0.021	0.028	0.025	-0.006	0.009	0.024	0.038	0.016	0.031
82_01_Caption_p32_01_s00	0.007	-0.007	0.034	-0.006	0.023	0.006	0.022	0.012	0.045	0.011	0.039	0.009	0.029	0.023	0.027	0.017	0.044	0.034	0.02	0.036
82_01_Caption_p11_s01	-0.005	-0.027	0.018	-0.004	-0.007	0.013	-0.018	0.001	0.008	0.015	0.014	0.01	0.017	0	-0.011	-0.008	0.01	0.025	0.011	0.022
29_01_Caption_p5_s11	-0.001	0.001	-0.001	-0.001	0.005	0.006	0.004	0.004	0.005	0.003	0.002	0.003	0.001	0.002	0.004	0.001	0.001	0.007	0.003	0.001
Eosinophilic_variant_of_chromophobe_renal_cell_carcinoma_--_high_mag_s03	0.008	0.006	0.041	0.042	0.018	-0.012	-0.003	0.007	-0.008	-0.014	0.011	-0.002	-0.007	-0.002	0.006	-0.004	-0.001	-0.001	-0.012	-0.004
9f17aea854db13015d19b34cb2022cfdeda44133323fcd6bb3545f7b9404d8ab_s00	0.009	0.009	0.012	0.012	0.014	0.017	0.011	0.012	0.012	0.017	0.012	0.018	0.007	0.01	0.013	0.015	0.015	0.016	0.01	0.012
Eosinophilic_variant_of_chromophobe_renal_cell_carcinoma_--_high_mag_s41	-0.002	-0.001	-0.009	-0.007	0.019	0.01	-0.008	0.007	-0.003	0.005	0.011	0	-0.002	0.008	0.015	0.019	0.015	-0.003	0.007	0.004
Eosinophilic_variant_of_chromophobe_renal_cell_carcinoma_--_high_mag_s02	0.025	0.029	0.06	0.06	0.03	0.024	0.034	0.019	0.049	0.044	0.043	0.055	0.045	0.035	0.049	0.03	0.021	0.03	0.05	0.045
Eosinophilic_variant_of_chromophobe_renal_cell_carcinoma_--_high_mag_s00	0.026	-0.016	0.039	-0.01	-0.01	-0.009	0.017	-0.006	-0.011	-0.003	0.009	0.009	-0.006	0.013	0.006	-0.012	-0.021	-0.005	0.001	0.002
Eosinophilic_variant_of_chromophobe_renal_cell_carcinoma_--_high_mag_s34	0.02	-0.003	0.044	-0.005	0.02	0.018	0.021	-0.011	0.018	0.03	0.023	0.016	0.013	0.058	0.047	0.024	0.033	0.023	0.005	0.04
Eosinophilic_variant_of_chromophobe_renal_cell_carcinoma_--_high_mag_s15	0	0.037	-0.007	0.03	0.036	0.028	0.019	0.004	-0.001	0.022	0.011	0.036	0.023	0.01	0.03	0.006	0.031	0.011	0.012	0.026
B15-32768_3_1_x40_z0_i33j063_s10	-0.012	0.004	0.038	-0.037	-0.035	0	-0.021	0.032	-0.012	-0.003	0.025	0.025	0.016	0.022	-0.01	-0.024	0.007	0.018	-0.022	-0.046
Eosinophilic_variant_of_chromophobe_renal_cell_carcinoma_--_high_mag_s01	0.034	0.017	0.013	0.016	0.036	0.026	0.005	0.026	0.019	0.034	0.055	0.054	0.038	0.031	0.079	0.042	0.04	0.044	0.038	0.071
B15-32768_3_1_x40_z0_i33j063_s01	0.047	0	-0.002	-0.007	-0.006	-0.02	-0.02	-0.031	0.017	0.017	0.018	0.023	0.015	0.015	0.037	0.041	0.022	0.043	0.032	0.015
B15-32768_3_1_x40_z0_i33j063_s22	0.048	0.045	0.039	0.047	0.073	0.056	0.019	0.038	0.056	0.076	0.055	0.058	0.066	0.057	0.054	0.057	0.033	0.038	0.061	-0.011
B16-62734_1_2048_slide_p407_01_s00	0.01	0.014	0.017	0.022	0.019	0.016	0.024	0.025	0.02	0.02	0.041	0.031	0.031	0.019	0.027	0.019	0.037	0.026	0.025	0.031
Eosinophilic_variant_of_chromophobe_renal_cell_carcinoma_--_high_mag_s24	0.025	0.029	0.015	-0.024	0.099	0.013	0.038	0.031	0.01	0.033	0.064	0.003	0.037	0.04	0.032	0.051	0.032	0.044	0.055	0.021
Eosinophilic_variant_of_chromophobe_renal_cell_carcinoma_--_high_mag_s10	0.012	0.014	0.009	-0.002	0.045	-0.037	-0.041	-0.002	-0.014	-0.02	0.005	-0.023	-0.036	0	-0.005	-0.004	-0.033	-0.008	0.005	-0.008
arpad_set02_05_s00	-0.007	-0.015	-0.002	0.003	-0.002	-0.001	0.004	0.005	0.01	0.006	0.001	0.012	0.008	0.01	0.013	0.015	0.024	0.019	0.019	0.008
B15-32768_3_1_x40_z0_i33j063_s11	0.02	0.041	0.057	0.032	0.045	0.022	-0.012	0.008	-0.004	-0.003	0.007	0.015	0.024	0.034	0.024	0.035	0.039	0.02	0.035	0.071
8e507d58f4c27cd2a82bee79fe27b069befd62a46fdaed20970a95a2ba819c7b_s00	0.034	-0.015	0.011	0.01	-0.007	-0.01	-0.004	0.042	0.046	0.022	0.013	0.018	0.01	0.027	0.004	0.032	0.012	0.027	0.007	0.004
300px-Hurthle_cell_carcinoma_--_very_high_mag_02_s00	-0.004	-0.006	-0.01	-0.016	0.012	-0.007	-0.014	-0.005	-0.004	0.005	-0.007	0.003	0	0.005	0.012	0.01	0.006	0.006	0.014	0
00ae65c1c6631ae6f2be1a449902976e6eb8483bf6b0740d00530220832c6d3e_s00	0.008	0.006	-0.004	0.003	0.001	0.01	0.005	0.006	0.005	-0.001	0.006	0.001	0.001	0.007	-0.001	0.005	0.008	0.005	0.005	0.004
03_3_s00	0.002	-0.011	0.006	0.014	0.002	0.03	0.017	0.02	0.019	0.047	0.049	0.029	0.054	0.045	0.016	0.037	0.053	0.045	0.05	0.035
1631352dbafb8a90f11219fffd3bea368a30bc3bad3bbe0e84e19bd720df4945_s00	-0.012	-0.016	-0.011	-0.003	0	0.002	0.003	-0.002	0.004	0.004	0.005	0.008	0.003	0.007	0.007	-0.001	0.002	-0.002	-0.001	0.002
Eosinophilic_variant_of_chromophobe_renal_cell_carcinoma_--_high_mag_s23	-0.006	0.022	0.009	0	0.029	-0.005	0.009	0.016	-0.003	0.01	0.025	0.026	0.012	0.013	0.003	0.016	0.02	0.018	0.019	0.017
B15-32768_3_1_x40_z0_i33j063_s00	-0.006	0.012	-0.01	0.024	0.024	0.022	0.021	-0.02	0.028	0.046	0.037	0.028	0.034	0.047	0.05	0.031	0.03	0.038	0.032	0.011
B15-32768_3_1_x40_z0_i33j063_s20	0.019	0.003	0.003	0.007	0.07	0.037	0.031	0.056	0.021	0.037	0.061	0.031	0.03	0.026	0.049	0.029	0.042	0.003	0.012	0.012
Eosinophilic_variant_of_chromophobe_renal_cell_carcinoma_--_high_mag_s26	-0.012	-0.02	-0.017	0.024	0.046	0.041	0.008	0.047	0.014	0.055	0.061	0.082	0.029	0.042	0.022	0.054	-0.008	-0.005	0.006	-0.002
96984c_200x_03_s01	0.002	0.002	0.002	0.003	-0.005	0.005	-0.003	0	0.003	0.001	0.003	-0.002	0.005	0	-0.002	0.003	0.004	0.004	0.004	0.004
10_4_s00	-0.004	0.035	0.072	0.022	0.144	0.175	0.164	0.093	0.088	0.049	0.054	0.054	0.117	0.086	0.073	0.052	0.079	0.086	0.008	0.079
TCGA-G9-6348-01Z-00-DX1_s00	0.009	0.005	0.039	0.024	0.033	0.034	0.027	0.06	0.038	0.039	0.04	0.041	0.055	0.067	0.059	0.053	0.052	0.064	0.061	0.057
B15-32768_3_1_x40_z0_i33j063_s21	-0.028	-0.037	0.015	0.005	0	0.001	0.021	0.012	0.03	0.01	0.037	-0.017	0.017	0.012	0.041	0.02	0.021	0.031	-0.002	0.003
Eosinophilic_variant_of_chromophobe_renal_cell_carcinoma_--_high_mag_s31	0.039	-0.009	0.035	0.004	0.011	0.021	0.053	0.044	0.046	0.014	0.021	0.024	0.031	0.029	0.014	0.018	0.019	-0.005	0.008	0.023
82_01_Caption_p11_s00	0.008	0.002	-0.002	0.002	-0.001	0.024	0.028	0.015	0.03	0.024	0.016	0.03	0.027	0.026	0.014	0.004	0.036	0.012	0.016	0.025
Eosinophilic_variant_of_chromophobe_renal_cell_carcinoma_--_high_mag_s17	-0.011	0.007	0.031	0.085	0.035	0.048	0.063	0.069	0.021	0.026	0.001	0.032	0.01	0.028	0.03	0.014	0.039	0.03	0.009	0.015
td_003_s01	-0.013	0.015	0.058	0.015	0.067	0.052	0.052	0.059	0.043	0.051	0.03	0.007	0.035	0.057	0.033	0.036	0.053	0.033	0.032	0.044
img00028_s01	0.002	0.049	0.024	0.026	0.028	0.045	0.032	0.002	0.015	0.006	0.006	0.017	0.004	-0.002	0.01	0.018	0.004	0.012	0.017	0.008
Eosinophilic_variant_of_chromophobe_renal_cell_carcinoma_--_high_mag_s04	0.006	0.006	0.051	0.023	0.031	0.003	-0.003	0.008	0.018	-0.005	0.018	0.003	0.013	-0.004	0.002	-0.005	-0.017	-0.019	-0.01	0.001
Eosinophilic_variant_of_chromophobe_renal_cell_carcinoma_--_high_mag_s25	0.007	0.029	0.01	0.061	0.047	0.044	0.039	0.012	0.019	0.014	0.029	0.01	0.009	0.011	0	0.023	0.043	0.007	-0.003	0
Eosinophilic_variant_of_chromophobe_renal_cell_carcinoma_--_high_mag_s13	0.053	-0.002	0.069	0.029	0.061	0.033	0.075	0.062	-0.009	0.054	0	0.009	-0.015	0.056	0.055	0.03	0.041	0.02	0.044	0.057
B15-32768_3_1_x40_z0_i33j063_s02	0.009	0.018	0.028	0.03	0.001	0.004	-0.004	-0.009	-0.015	0.02	0.037	0.051	0.006	0.029	0.044	0.01	0.028	0.015	0.032	0.02
Eosinophilic_variant_of_chromophobe_renal_cell_carcinoma_--_high_mag_s36	-0.011	0.017	0.018	0.028	-0.009	0.037	0.018	0.02	0.004	0.028	0.002	0.012	-0.006	0.019	0.033	0.023	0.026	-0.009	-0.004	0.013
2e2d29fc44444a85049b162eb359a523dec108ccd5bd75022b25547491abf0c7_s00	0.003	0.011	-0.004	-0.001	-0.008	0.002	0.017	0.016	0.019	0.023	0.016	0.006	0.012	0.018	0.026	0.004	0.02	0.006	0.004	0.02
Eosinophilic_variant_of_chromophobe_renal_cell_carcinoma_--_high_mag_s47	-0.013	-0.009	0.038	0.015	-0.004	0.021	0.038	0.02	0.047	0.034	0.028	0.037	0.046	0.019	0.026	-0.004	0.006	-0.018	-0.011	0.008
Eosinophilic_variant_of_chromophobe_renal_cell_carcinoma_--_high_mag_s27	-0.054	-0.005	-0.024	-0.021	0.013	0.01	-0.014	-0.045	-0.016	-0.037	-0.03	-0.034	-0.066	-0.022	-0.064	-0.017	-0.048	-0.053	-0.042	-0.049
01_2_s00	-0.001	0.004	-0.001	0.01	0.007	0.007	0.008	0.008	0.014	0.023	0.018	0.017	0.017	0.024	0.018	0.023	0.029	0.021	0.022	0.023
Eosinophilic_variant_of_chromophobe_renal_cell_carcinoma_--_high_mag_s21	0.026	0.003	0.049	-0.006	0.021	0.043	0.038	0	0.014	-0.003	0.014	0.011	0.006	0.02	-0.043	-0.002	-0.015	0.004	0.002	0
87ea72894f6534b28e740cc34cf5c9eb75d0d8902687fce5fcc08a92e9f41386_s00	-0.002	0.018	0.029	0	-0.011	-0.038	-0.005	-0.046	-0.026	-0.009	-0.001	-0.021	-0.025	-0.031	-0.023	-0.044	-0.035	-0.027	-0.038	-0.012
82_01_Caption_p11_s11	-0.006	-0.005	-0.028	0.004	0.012	0.006	0.018	0.021	0.012	0.008	-0.006	0.012	-0.001	0.026	0.012	0.021	0.026	0.024	0.008	0.031
TCGA-NH-A8F7-01A-01-TS1_s00	-0.008	-0.039	-0.034	-0.015	0.02	0.006	0.019	-0.003	0.001	-0.001	0.012	0.007	0.01	0.007	0.004	0.008	0.014	0	-0.008	0.001
Eosinophilic_variant_of_chromophobe_renal_cell_carcinoma_--_high_mag_s35	0.006	-0.004	0.014	0.017	0.037	0.005	0.021	0.008	0.014	0.005	0.005	0.021	0.004	0.041	0.008	0.021	0.002	-0.001	-0.001	-0.005
29_01_Caption_p5_s00	0.002	0.009	0.007	0.012	0.017	0.012	0.013	0.007	0.008	0.015	0.011	0.011	0.014	0.007	0.013	0.009	0.017	0.008	0.01	0.008
Eosinophilic_variant_of_chromophobe_renal_cell_carcinoma_--_high_mag_s05	0.02	0.053	0.036	0.054	0.067	0.047	0.033	0.058	0.034	0.059	0.071	0.055	0.047	0.079	0.066	0.045	0.045	0.051	0.056	0.043
ea94ba4b01d1bd5f7768d10e0ac547743791033df545c71fcec442d0cb5cb5e7_s00	-0.011	0.011	0.002	-0.003	0.016	0.01	0.002	0.002	0.001	0.025	0.016	0.016	0.029	0.016	0.004	0.022	0.005	0.009	0.01	0.016
img00028_s11	-0.007	0.032	0.025	0.037	0.042	0.013	0.013	0.011	0.005	0.012	0.023	0.024	0.029	0.034	0.024	0.04	0.03	0.043	0.039	0.026
f7e5dcfc9c93183c668c5a4ab028d5faad54fb54298711f2caae0508aa978300_s00	0.007	0.003	0.015	0.013	0.018	0.01	0.013	0.014	0.003	0.01	0.013	0.012	0.014	0.016	0.009	0.016	0.018	0.011	0.014	0.009
B16-62734_1_2048_slide_p407_14_s00	0	0.008	0.012	0.018	0.011	0.008	0.004	0.014	0.022	0.021	0.003	0.022	0.021	0.012	0.013	0.015	0.012	0.012	0.018	0.012
TCGA-B0-5710-01Z-00-DX1_s00	-0.007	0.002	-0.002	-0.004	0.005	0.011	0.016	0.01	0.004	0.017	0.011	0.013	0.012	0.019	0.016	0.017	0.014	0.021	0.025	0.027
td_001_s00	0.01	-0.013	0.01	0.013	-0.011	-0.004	0.024	0.026	0.007	0.018	0.008	0.01	0.019	0.009	0.018	0.006	0.026	0.016	0.007	0.026
947c0d94c8213ac7aaa41c4efc95d854246550298259cf1bb489654d0e969050_s00	-0.006	-0.005	-0.005	-0.008	-0.008	-0.003	-0.009	-0.004	0.002	0.005	0.006	0.002	0.008	0.008	0.003	0.005	0	-0.002	0.003	0.002
Eosinophilic_variant_of_chromophobe_renal_cell_carcinoma_--_high_mag_s16	0.007	-0.013	-0.004	0.018	0.028	0.042	0.016	0.031	0.011	0.023	0.02	0.026	0.011	0.042	0.02	0.03	0.031	0.018	0.024	0.011
img00028_s10	0.007	0.011	-0.016	0.004	0	0.015	0.059	0.064	0.059	0.071	0.046	0.067	0.046	0.005	0.029	-0.006	0.062	0.021	0.029	0.055
b0e35e06b85da49bfe3ea737711a72b551a6add446e30eabb01aa683a79873c5_s00	-0.003	0.003	0.081	0.074	0.101	0.082	0.013	0.099	0.078	0.028	0.016	0.028	0.006	0.08	0.073	0.063	0.021	0.086	0.008	0.064
06_2_s00	0.006	-0.009	0	0.013	0.032	0.017	0.004	0.017	0.029	0.013	0.021	0.034	0.037	0.036	0.033	0.024	0.032	0.031	0.032	0.035
Eosinophilic_variant_of_chromophobe_renal_cell_carcinoma_--_high_mag_s43	0.013	0.017	0.032	-0.024	-0.015	-0.009	-0.013	-0.002	0.017	-0.022	-0.004	0.008	-0.007	-0.002	0.004	-0.012	0.012	0.003	-0.02	-0.022
B16-62734_1_2048_slide_p407_05_s00	-0.011	0.039	0.032	0.006	0.038	0.027	0.034	0.027	0.04	0.041	0.038	0.034	0.056	0.043	0.034	0.032	0.053	0.064	0.07	0.062
TCGA-KB-A93J-01A-01-TS1_s00	0.021	0.015	0.023	0.022	0.033	0.027	0.024	0.029	0.027	0.026	0.034	0.034	0.037	0.038	0.037	0.032	0.036	0.04	0.036	0.037
Eosinophilic_variant_of_chromophobe_renal_cell_carcinoma_--_high_mag_s46	-0.043	0.002	0.032	-0.01	-0.009	-0.001	0.014	-0.028	0.004	0.024	-0.011	-0.011	0.009	-0.015	0.002	-0.022	-0.038	-0.044	-0.066	-0.016
arpad_set02_07_s00	0.001	-0.011	0.003	0.01	0.013	0.014	0.013	0.014	0.017	0.014	0.014	0.013	0.021	0.023	0.02	0.019	0.023	0.024	0.02	0.021
96984c_200x_03_s00	-0.007	0.23	0.028	-0.015	0.158	0.006	0.036	0.039	0.056	0.009	-0.022	-0.014	-0.01	-0.059	-0.033	0.015	0.018	0.039	-0.053	-0.014
td_001_s10	0.018	-0.023	0.016	0.007	-0.007	-0.013	0.002	0.024	-0.008	-0.006	-0.008	-0.005	-0.021	-0.015	-0.02	-0.014	-0.016	-0.011	0.006	-0.005
B15-32768_3_1_x40_z0_i33j063_s12	0.008	0.015	0.074	0.045	0.048	0.04	0.041	0.017	0.092	0.084	0.057	0.072	0.059	0.039	0.021	0.045	0.073	0.035	0.067	0.051
Eosinophilic_variant_of_chromophobe_renal_cell_carcinoma_--_high_mag_s07	0.007	0.018	0.011	0.013	0.037	0.026	0.021	0.014	0.028	0.019	0.018	0.019	0.029	0.027	0.034	0.005	0.015	-0.003	0	0.019
92f31f591929a30e4309ab75185c96ff4314ce0a7ead2ed2c2171897ad1da0c7_s00	-0.016	-0.002	-0.093	-0.05	-0.044	0.023	-0.086	0.044	-0.037	0.017	-0.026	0.048	-0.019	0.003	0.003	0.021	0.086	0.085	0.051	0.034
Eosinophilic_variant_of_chromophobe_renal_cell_carcinoma_--_high_mag_s14	0.028	0.057	0.031	0.031	0.045	0.033	0.041	-0.001	0.022	0.023	0.025	0.022	0.035	0.032	0.039	0.021	0.028	0.037	0.024	0.006
Eosinophilic_variant_of_chromophobe_renal_cell_carcinoma_--_high_mag_s44	0.003	-0.049	-0.008	-0.019	-0.003	-0.001	-0.014	-0.024	-0.036	-0.015	0.003	-0.001	-0.018	-0.005	-0.004	-0.022	-0.032	-0.042	-0.029	-0.028
Eosinophilic_variant_of_chromophobe_renal_cell_carcinoma_--_high_mag_s40	-0.017	-0.013	-0.071	-0.056	-0.022	-0.021	-0.079	-0.054	-0.029	-0.068	-0.061	-0.053	-0.054	-0.073	-0.054	-0.047	-0.051	-0.078	-0.061	-0.068
set04_image_17_s00	0.023	0.015	0.019	0.017	-0.007	0.005	0.022	0.026	0.017	0.018	0.016	0.017	0.017	0.03	0.026	0.025	0.029	0.025	0.026	0.016
11_2_s00	0.012	0.007	-0.003	0.004	0.003	0.003	0.004	0.014	0.002	0.017	0.01	0.01	0.017	0.029	0.016	0.02	0.018	0.022	0.02	0.021
Eosinophilic_variant_of_chromophobe_renal_cell_carcinoma_--_high_mag_s20	0.022	0.044	0.082	0.061	0.075	0.045	0.055	0.055	0.031	0.027	0.034	0.035	0.046	0.031	0.021	0.019	0.037	0.03	0.024	0.019
01_7_s00	0.015	0.006	-0.006	0.021	-0.013	0.007	-0.016	-0.012	-0.001	-0.018	-0.013	-0.008	-0.004	-0.004	0.007	0.007	0.005	-0.004	-0.007	-0.005
82_01_Caption_p32_02_s00	0.018	0.015	-0.042	-0.014	0.033	0.001	0.063	0.025	-0.05	-0.023	-0.017	-0.029	-0.007	0.03	-0.024	-0.003	-0.007	-0.002	0.003	0.022
td_003_s11	-0.027	-0.005	0.033	0.043	0.025	0.056	0.021	0.033	0.024	0.052	0.019	0.033	0.027	0.039	0.039	0.03	0.034	0.036	0.039	0.031
17b9bf4356db24967c4677b8376ac38f826de73a88b93a8d73a8b452e399cdff_s00	0.078	0.039	0.034	0.145	0.06	0.053	0.057	0.012	-0.013	0.037	0.054	0.04	0.059	0.031	0.014	0.028	0.056	0.044	0.057	0.112
03_5_s00	-0.018	-0.009	-0.001	-0.009	0.004	0.006	0.003	0.005	0.015	0.01	0.017	0.003	-0.014	-0.009	0.002	0.008	-0.007	0.003	0.002	-0.011
337b6eed0726f07531cd467cd62b6676c31a8c9e716bdbc49433986c022252cf_s00	0.004	-0.004	0	0	0.009	0.008	0.013	0.006	0.018	0.013	0.008	0.014	0.006	0.009	0.011	0.01	0.018	0.016	0.008	0.022
96984c_200x_03_s02	0.028	0.007	-0.004	-0.006	0.004	0.037	0	-0.001	0.009	0.003	0.003	0.012	0.012	0.012	0.007	0.02	0.009	0.001	0.012	0.023
06_3_s00	-0.021	0.021	0.006	0.024	0.039	0.02	0.04	0.042	0.035	0.074	0.021	0.047	0.068	0.058	0.028	0.032	0.093	0.071	0.077	0.051
11_3_s00	0.008	-0.011	-0.019	0.001	-0.005	-0.013	0.018	-0.005	0.006	0	0.001	0.012	0.017	0	0.006	0.005	0.024	0.015	0.035	0.021
set01_106452624_06_s00	-0.008	0.005	0.003	0.002	0.004	-0.001	0.002	0.005	0.009	0.005	0.007	0.013	0.008	0.007	0.012	0.013	0.014	0.015	0.015	0.016
td_001_s01	-0.019	0.003	0.005	0.024	0.01	-0.004	0.014	0.01	0.007	0.009	0.016	0.009	0.035	0.035	0.002	0.035	0.024	0.04	0.032	0.046
Eosinophilic_variant_of_chromophobe_renal_cell_carcinoma_--_high_mag_s45	0.016	0.034	0.048	0.029	0.049	0.025	0.012	0.003	-0.004	0.003	-0.005	0.018	0.021	0.009	-0.002	-0.009	-0.007	0.004	0.016	-0.007
Eosinophilic_variant_of_chromophobe_renal_cell_carcinoma_--_high_mag_s11	0.08	0.019	0.081	0.006	0.018	0.042	-0.006	0.026	0.064	0.033	0.027	0.042	0.033	0.015	0.042	-0.008	0.048	0.057	0.024	0.015
Eosinophilic_variant_of_chromophobe_renal_cell_carcinoma_--_high_mag_s22	-0.02	-0.016	-0.006	-0.015	0.006	-0.021	-0.047	-0.038	-0.044	-0.05	-0.024	-0.055	-0.059	-0.053	-0.056	-0.051	-0.067	-0.082	-0.081	-0.063
4193474b2f1c72f735b13633b219d9cabdd43c21d9c2bb4dfc4809f104ba4c06_s00	0.026	0.025	0.023	0.068	0.007	0.031	0.047	0.017	0.027	0.042	0.026	0.047	0.026	0.045	0.034	0.016	0.001	0.013	0.028	0.004
TCGA-AY-A8YK-01A-01-TS1_s00	0.017	0.015	0.025	-0.019	-0.051	-0.025	-0.007	-0.014	0.007	0.01	-0.004	0.006	0.022	-0.011	0.012	0.012	0	0.01	0.026	-0.001
brownie4_04_s00	0.016	0.069	0.04	0.049	0.011	0.037	0.024	0.041	0.045	0.059	0.044	0.046	0.04	0.056	0.06	0.061	0.056	0.058	0.056	0.061
29_01_Caption_p5_s01	-0.004	0.006	0.005	0.001	0.002	0.005	-0.004	0.005	0.011	0.003	0.006	0.006	0.006	0.007	0.011	0.015	0.009	0.006	0.012	0.014
Eosinophilic_variant_of_chromophobe_renal_cell_carcinoma_--_high_mag_s32	0	0.04	0.012	0.017	0.017	0.002	-0.007	0.013	0.001	-0.006	-0.003	0.021	0.016	-0.011	0.003	-0.004	0.003	0.018	-0.001	0.011
4cbd6c37f3a55a538d759d440344c287cac66260d3047a83f429e63e7a0f7f20_s00	0.004	0.009	-0.011	-0.009	-0.009	0.016	-0.004	0.006	0	0.02	0.015	-0.001	0.002	0.005	0.006	0.014	-0.006	0.009	0.009	0.003

## Sheet: Tissue15_cv4_noTTA
image	10	20	30	40	50	60	70	80	90	100	110	120	130	140	150	160	170	180	190	200
Eosinophilic_variant_of_chromophobe_renal_cell_carcinoma_--_high_mag_s42	0.62	0.698	0.627	0.622	0.693	0.722	0.676	0.705	0.659	0.711	0.765	0.737	0.681	0.723	0.673	0.717	0.72	0.717	0.712	0.783
08_4_s00	0.663	0.688	0.664	0.664	0.676	0.672	0.669	0.675	0.655	0.674	0.649	0.662	0.664	0.648	0.654	0.664	0.67	0.669	0.668	0.659
1e488c42eb1a54a3e8412b1f12cde530f950f238d71078f2ede6a85a02168e1f_s00	0.665	0.809	0.765	0.784	0.799	0.806	0.826	0.812	0.826	0.825	0.814	0.817	0.802	0.816	0.809	0.807	0.811	0.8	0.815	0.821
82_01_Caption_p11_s10	0.663	0.661	0.672	0.673	0.707	0.676	0.665	0.685	0.658	0.686	0.689	0.667	0.663	0.652	0.663	0.692	0.69	0.688	0.666	0.648
259b35151d4a7a5ffdd7ab7f171b142db8cfe40beeee67277fac6adca4d042c4_s00	0.781	0.839	0.832	0.824	0.843	0.845	0.84	0.837	0.83	0.831	0.826	0.827	0.834	0.828	0.824	0.829	0.824	0.839	0.828	0.823
img00028_s00	0.713	0.708	0.688	0.693	0.713	0.685	0.707	0.691	0.702	0.707	0.69	0.692	0.651	0.705	0.686	0.706	0.674	0.7	0.688	0.67
c8e79ff4ac55f4b772057de28e539727b7f4f2a3de73bf7a082a0ace86d609eb_s00	0.838	0.855	0.871	0.838	0.861	0.87	0.867	0.863	0.861	0.86	0.865	0.866	0.863	0.863	0.865	0.851	0.858	0.861	0.861	0.861
Eosinophilic_variant_of_chromophobe_renal_cell_carcinoma_--_high_mag_s37	0.78	0.803	0.759	0.709	0.778	0.8	0.73	0.777	0.763	0.769	0.768	0.737	0.725	0.753	0.736	0.762	0.741	0.771	0.759	0.759
B16-62734_1_2048_slide_p407_12_s00	0.762	0.809	0.801	0.799	0.773	0.79	0.797	0.799	0.81	0.822	0.807	0.799	0.814	0.801	0.797	0.798	0.799	0.785	0.789	0.778
c17_43_02_s00	0.725	0.712	0.754	0.749	0.719	0.732	0.738	0.73	0.741	0.74	0.73	0.733	0.731	0.736	0.721	0.747	0.734	0.734	0.746	0.739
Eosinophilic_variant_of_chromophobe_renal_cell_carcinoma_--_high_mag_s30	0.824	0.794	0.852	0.818	0.851	0.807	0.808	0.837	0.785	0.81	0.808	0.786	0.784	0.773	0.765	0.796	0.804	0.798	0.785	0.78
953211bcc0192e2298087d30e708dba68def9e0c13a3ff3326a18b0962c63adc_s00	0.689	0.72	0.733	0.721	0.738	0.719	0.749	0.729	0.742	0.719	0.743	0.741	0.718	0.731	0.718	0.716	0.731	0.732	0.739	0.743
td_003_s00	0.809	0.777	0.725	0.744	0.742	0.764	0.742	0.717	0.712	0.701	0.718	0.722	0.694	0.712	0.717	0.717	0.703	0.704	0.724	0.707
td_001_s11	0.707	0.645	0.576	0.671	0.698	0.658	0.647	0.664	0.694	0.712	0.682	0.699	0.683	0.64	0.675	0.65	0.668	0.655	0.697	0.695
Eosinophilic_variant_of_chromophobe_renal_cell_carcinoma_--_high_mag_s33	0.379	0.693	0.536	0.5	0.578	0.669	0.557	0.598	0.488	0.541	0.605	0.565	0.544	0.564	0.565	0.579	0.573	0.574	0.604	0.617
Eosinophilic_variant_of_chromophobe_renal_cell_carcinoma_--_high_mag_s06	0.537	0.586	0.564	0.57	0.591	0.587	0.571	0.565	0.571	0.582	0.575	0.543	0.533	0.55	0.537	0.559	0.564	0.583	0.58	0.552
e414b54f2036bcab61b9c0a966f65adf4b169097c13c740e03d6292ac076258c_s00	0.825	0.843	0.836	0.839	0.835	0.838	0.831	0.843	0.829	0.833	0.839	0.83	0.831	0.838	0.834	0.838	0.84	0.842	0.842	0.85
td_003_s10	0.725	0.771	0.768	0.827	0.734	0.793	0.77	0.754	0.806	0.75	0.803	0.776	0.774	0.768	0.785	0.766	0.749	0.767	0.77	0.744
Eosinophilic_variant_of_chromophobe_renal_cell_carcinoma_--_high_mag_s12	0.749	0.788	0.712	0.711	0.754	0.739	0.658	0.708	0.647	0.706	0.67	0.643	0.613	0.672	0.671	0.698	0.662	0.64	0.636	0.644
82_01_Caption_p32_01_s00	0.694	0.686	0.642	0.652	0.645	0.668	0.664	0.679	0.653	0.671	0.661	0.685	0.659	0.678	0.691	0.676	0.659	0.68	0.685	0.68
82_01_Caption_p11_s01	0.661	0.706	0.683	0.718	0.713	0.735	0.767	0.742	0.734	0.712	0.726	0.739	0.724	0.739	0.744	0.718	0.73	0.707	0.725	0.722
29_01_Caption_p5_s11	0.142	0.149	0.147	0.148	0.144	0.142	0.146	0.148	0.148	0.149	0.151	0.149	0.151	0.15	0.147	0.148	0.147	0.147	0.151	0.151
Eosinophilic_variant_of_chromophobe_renal_cell_carcinoma_--_high_mag_s03	0.783	0.827	0.759	0.748	0.831	0.851	0.809	0.798	0.792	0.841	0.8	0.784	0.779	0.789	0.779	0.815	0.803	0.817	0.82	0.813
9f17aea854db13015d19b34cb2022cfdeda44133323fcd6bb3545f7b9404d8ab_s00	0.825	0.848	0.854	0.819	0.84	0.847	0.84	0.843	0.848	0.844	0.852	0.832	0.847	0.848	0.84	0.829	0.837	0.846	0.845	0.853
Eosinophilic_variant_of_chromophobe_renal_cell_carcinoma_--_high_mag_s41	0.845	0.865	0.849	0.839	0.856	0.843	0.83	0.819	0.82	0.834	0.837	0.822	0.809	0.806	0.81	0.822	0.823	0.855	0.836	0.834
Eosinophilic_variant_of_chromophobe_renal_cell_carcinoma_--_high_mag_s02	0.721	0.765	0.699	0.694	0.747	0.752	0.701	0.742	0.687	0.719	0.725	0.688	0.68	0.721	0.697	0.734	0.735	0.731	0.708	0.707
Eosinophilic_variant_of_chromophobe_renal_cell_carcinoma_--_high_mag_s00	0.834	0.901	0.844	0.889	0.904	0.878	0.865	0.875	0.853	0.879	0.864	0.853	0.848	0.849	0.855	0.88	0.889	0.864	0.854	0.842
Eosinophilic_variant_of_chromophobe_renal_cell_carcinoma_--_high_mag_s34	0.728	0.783	0.671	0.702	0.758	0.755	0.714	0.759	0.713	0.737	0.735	0.709	0.676	0.69	0.695	0.732	0.732	0.702	0.746	0.703
Eosinophilic_variant_of_chromophobe_renal_cell_carcinoma_--_high_mag_s15	0.666	0.693	0.645	0.595	0.685	0.681	0.635	0.69	0.661	0.687	0.662	0.601	0.607	0.656	0.632	0.677	0.642	0.668	0.652	0.659
B15-32768_3_1_x40_z0_i33j063_s10	0.565	0.635	0.611	0.688	0.684	0.652	0.666	0.619	0.673	0.658	0.672	0.668	0.66	0.654	0.695	0.696	0.633	0.626	0.696	0.708
Eosinophilic_variant_of_chromophobe_renal_cell_carcinoma_--_high_mag_s01	0.837	0.872	0.876	0.864	0.869	0.871	0.869	0.856	0.849	0.847	0.827	0.809	0.831	0.84	0.783	0.834	0.831	0.835	0.84	0.801
B15-32768_3_1_x40_z0_i33j063_s01	0.708	0.77	0.756	0.786	0.786	0.796	0.795	0.805	0.742	0.752	0.762	0.763	0.773	0.758	0.751	0.739	0.752	0.724	0.754	0.757
B15-32768_3_1_x40_z0_i33j063_s22	0.667	0.687	0.646	0.627	0.634	0.644	0.687	0.679	0.625	0.632	0.616	0.62	0.631	0.64	0.623	0.641	0.655	0.657	0.643	0.686
B16-62734_1_2048_slide_p407_01_s00	0.78	0.802	0.841	0.838	0.831	0.827	0.827	0.831	0.846	0.85	0.819	0.825	0.833	0.836	0.835	0.845	0.822	0.835	0.841	0.831
Eosinophilic_variant_of_chromophobe_renal_cell_carcinoma_--_high_mag_s24	0.634	0.714	0.585	0.605	0.607	0.681	0.565	0.597	0.585	0.621	0.593	0.583	0.531	0.585	0.575	0.576	0.599	0.582	0.571	0.596
Eosinophilic_variant_of_chromophobe_renal_cell_carcinoma_--_high_mag_s10	0.48	0.566	0.443	0.441	0.498	0.605	0.468	0.512	0.501	0.545	0.529	0.529	0.486	0.514	0.502	0.524	0.54	0.523	0.492	0.51
arpad_set02_05_s00	0.79	0.811	0.787	0.785	0.774	0.771	0.777	0.774	0.75	0.752	0.769	0.761	0.759	0.764	0.756	0.763	0.754	0.753	0.744	0.754
B15-32768_3_1_x40_z0_i33j063_s11	0.549	0.66	0.62	0.619	0.58	0.579	0.642	0.684	0.596	0.632	0.597	0.576	0.625	0.613	0.554	0.569	0.591	0.606	0.589	0.625
8e507d58f4c27cd2a82bee79fe27b069befd62a46fdaed20970a95a2ba819c7b_s00	0.698	0.828	0.812	0.837	0.841	0.841	0.824	0.78	0.789	0.816	0.819	0.838	0.82	0.815	0.829	0.803	0.809	0.808	0.827	0.826
300px-Hurthle_cell_carcinoma_--_very_high_mag_02_s00	0.56	0.58	0.72	0.713	0.701	0.735	0.725	0.711	0.747	0.734	0.74	0.735	0.73	0.723	0.732	0.721	0.722	0.726	0.733	0.729
00ae65c1c6631ae6f2be1a449902976e6eb8483bf6b0740d00530220832c6d3e_s00	0.782	0.81	0.789	0.777	0.772	0.785	0.767	0.788	0.779	0.8	0.801	0.791	0.794	0.795	0.798	0.8	0.8	0.793	0.799	0.811
03_3_s00	0.692	0.714	0.693	0.676	0.705	0.671	0.697	0.669	0.687	0.649	0.661	0.661	0.65	0.67	0.673	0.654	0.649	0.658	0.638	0.651
1631352dbafb8a90f11219fffd3bea368a30bc3bad3bbe0e84e19bd720df4945_s00	0.775	0.818	0.801	0.798	0.787	0.792	0.785	0.804	0.776	0.799	0.803	0.786	0.795	0.8	0.792	0.806	0.805	0.804	0.806	0.806
Eosinophilic_variant_of_chromophobe_renal_cell_carcinoma_--_high_mag_s23	0.782	0.819	0.787	0.758	0.794	0.813	0.766	0.762	0.739	0.772	0.776	0.742	0.739	0.756	0.761	0.767	0.755	0.765	0.759	0.763
B15-32768_3_1_x40_z0_i33j063_s00	0.698	0.725	0.775	0.748	0.766	0.755	0.751	0.766	0.746	0.739	0.734	0.743	0.736	0.725	0.722	0.733	0.746	0.734	0.734	0.734
B15-32768_3_1_x40_z0_i33j063_s20	0.609	0.702	0.768	0.761	0.734	0.735	0.736	0.714	0.744	0.753	0.718	0.749	0.761	0.759	0.743	0.76	0.734	0.767	0.782	0.757
Eosinophilic_variant_of_chromophobe_renal_cell_carcinoma_--_high_mag_s26	0.741	0.836	0.735	0.7	0.788	0.789	0.74	0.764	0.712	0.754	0.747	0.718	0.727	0.774	0.801	0.785	0.802	0.808	0.783	0.799
96984c_200x_03_s01	0.805	0.803	0.819	0.811	0.805	0.803	0.813	0.819	0.807	0.832	0.82	0.824	0.819	0.817	0.82	0.817	0.818	0.825	0.825	0.827
10_4_s00	0.565	0.523	0.567	0.506	0.569	0.489	0.482	0.571	0.568	0.574	0.585	0.507	0.513	0.508	0.543	0.57	0.526	0.652	0.631	0.498
TCGA-G9-6348-01Z-00-DX1_s00	0.652	0.7	0.646	0.691	0.669	0.662	0.667	0.633	0.663	0.657	0.65	0.648	0.638	0.631	0.637	0.646	0.65	0.635	0.64	0.64
B15-32768_3_1_x40_z0_i33j063_s21	0.772	0.799	0.75	0.752	0.77	0.766	0.736	0.765	0.723	0.736	0.719	0.746	0.721	0.725	0.709	0.719	0.712	0.71	0.719	0.724
Eosinophilic_variant_of_chromophobe_renal_cell_carcinoma_--_high_mag_s31	0.689	0.861	0.754	0.78	0.829	0.815	0.748	0.765	0.714	0.803	0.814	0.782	0.725	0.789	0.764	0.791	0.791	0.796	0.785	0.788
82_01_Caption_p11_s00	0.754	0.768	0.783	0.763	0.786	0.764	0.749	0.768	0.746	0.759	0.774	0.757	0.758	0.765	0.759	0.77	0.75	0.774	0.771	0.73
Eosinophilic_variant_of_chromophobe_renal_cell_carcinoma_--_high_mag_s17	0.682	0.72	0.618	0.585	0.663	0.624	0.559	0.587	0.55	0.645	0.659	0.584	0.543	0.62	0.581	0.649	0.613	0.621	0.606	0.63
td_003_s01	0.657	0.62	0.592	0.668	0.616	0.617	0.622	0.598	0.615	0.59	0.627	0.64	0.614	0.585	0.601	0.6	0.594	0.609	0.607	0.6
img00028_s01	0.68	0.684	0.709	0.69	0.691	0.685	0.698	0.723	0.697	0.74	0.73	0.723	0.722	0.735	0.716	0.73	0.734	0.73	0.727	0.734
Eosinophilic_variant_of_chromophobe_renal_cell_carcinoma_--_high_mag_s04	0.756	0.81	0.714	0.725	0.779	0.788	0.749	0.761	0.743	0.784	0.751	0.751	0.722	0.772	0.753	0.778	0.793	0.797	0.781	0.767
Eosinophilic_variant_of_chromophobe_renal_cell_carcinoma_--_high_mag_s25	0.69	0.73	0.678	0.623	0.679	0.698	0.628	0.678	0.64	0.661	0.675	0.663	0.646	0.683	0.654	0.684	0.656	0.678	0.681	0.679
Eosinophilic_variant_of_chromophobe_renal_cell_carcinoma_--_high_mag_s13	0.786	0.844	0.642	0.671	0.721	0.697	0.581	0.597	0.592	0.605	0.669	0.592	0.595	0.605	0.572	0.643	0.608	0.622	0.611	0.628
B15-32768_3_1_x40_z0_i33j063_s02	0.563	0.606	0.64	0.625	0.652	0.635	0.651	0.646	0.654	0.643	0.596	0.602	0.648	0.628	0.609	0.638	0.626	0.63	0.611	0.618
Eosinophilic_variant_of_chromophobe_renal_cell_carcinoma_--_high_mag_s36	0.634	0.694	0.615	0.607	0.679	0.651	0.606	0.635	0.659	0.667	0.673	0.634	0.624	0.637	0.617	0.629	0.613	0.662	0.658	0.639
2e2d29fc44444a85049b162eb359a523dec108ccd5bd75022b25547491abf0c7_s00	0.864	0.83	0.843	0.842	0.81	0.837	0.824	0.836	0.815	0.827	0.816	0.839	0.827	0.83	0.802	0.833	0.821	0.814	0.841	0.814
Eosinophilic_variant_of_chromophobe_renal_cell_carcinoma_--_high_mag_s47	0.716	0.74	0.681	0.714	0.752	0.742	0.679	0.712	0.654	0.711	0.712	0.683	0.659	0.71	0.699	0.738	0.719	0.751	0.742	0.716
Eosinophilic_variant_of_chromophobe_renal_cell_carcinoma_--_high_mag_s27	0.762	0.84	0.682	0.725	0.743	0.788	0.713	0.794	0.684	0.783	0.777	0.757	0.72	0.794	0.778	0.802	0.785	0.81	0.766	0.817
01_2_s00	0.759	0.774	0.773	0.773	0.77	0.77	0.765	0.775	0.765	0.764	0.765	0.77	0.76	0.766	0.759	0.75	0.756	0.76	0.761	0.761
Eosinophilic_variant_of_chromophobe_renal_cell_carcinoma_--_high_mag_s21	0.652	0.815	0.676	0.734	0.801	0.769	0.674	0.773	0.679	0.758	0.782	0.729	0.688	0.735	0.772	0.79	0.769	0.72	0.709	0.74
87ea72894f6534b28e740cc34cf5c9eb75d0d8902687fce5fcc08a92e9f41386_s00	0.422	0.52	0.352	0.42	0.482	0.532	0.579	0.5	0.567	0.536	0.548	0.541	0.514	0.486	0.467	0.543	0.499	0.5	0.517	0.432
82_01_Caption_p11_s11	0.674	0.712	0.729	0.726	0.704	0.705	0.706	0.7	0.69	0.695	0.691	0.69	0.704	0.683	0.709	0.693	0.685	0.678	0.706	0.677
TCGA-NH-A8F7-01A-01-TS1_s00	0.365	0.341	0.543	0.551	0.518	0.56	0.524	0.486	0.59	0.585	0.561	0.555	0.58	0.554	0.572	0.547	0.53	0.562	0.549	0.519
Eosinophilic_variant_of_chromophobe_renal_cell_carcinoma_--_high_mag_s35	0.644	0.731	0.633	0.641	0.674	0.704	0.621	0.644	0.629	0.693	0.696	0.657	0.651	0.632	0.67	0.678	0.674	0.691	0.693	0.699
29_01_Caption_p5_s00	0.347	0.349	0.356	0.348	0.347	0.344	0.343	0.354	0.349	0.345	0.348	0.347	0.343	0.351	0.343	0.351	0.341	0.349	0.347	0.349
Eosinophilic_variant_of_chromophobe_renal_cell_carcinoma_--_high_mag_s05	0.739	0.744	0.718	0.681	0.705	0.714	0.669	0.681	0.706	0.698	0.687	0.687	0.676	0.664	0.667	0.679	0.677	0.684	0.691	0.681
ea94ba4b01d1bd5f7768d10e0ac547743791033df545c71fcec442d0cb5cb5e7_s00	0.661	0.696	0.639	0.676	0.658	0.695	0.67	0.672	0.629	0.665	0.69	0.67	0.675	0.691	0.675	0.686	0.678	0.656	0.667	0.686
img00028_s11	0.797	0.762	0.773	0.767	0.769	0.79	0.8	0.804	0.807	0.799	0.801	0.793	0.785	0.78	0.784	0.764	0.78	0.769	0.778	0.784
f7e5dcfc9c93183c668c5a4ab028d5faad54fb54298711f2caae0508aa978300_s00	0.829	0.813	0.805	0.806	0.783	0.802	0.801	0.8	0.803	0.806	0.808	0.804	0.798	0.799	0.797	0.801	0.797	0.799	0.804	0.802
B16-62734_1_2048_slide_p407_14_s00	0.829	0.826	0.846	0.84	0.831	0.84	0.841	0.831	0.838	0.836	0.847	0.834	0.84	0.849	0.841	0.836	0.836	0.837	0.837	0.838
TCGA-B0-5710-01Z-00-DX1_s00	0.722	0.719	0.735	0.727	0.714	0.69	0.692	0.697	0.714	0.71	0.702	0.702	0.702	0.691	0.689	0.692	0.7	0.694	0.698	0.698
td_001_s00	0.608	0.545	0.488	0.552	0.546	0.57	0.542	0.556	0.565	0.571	0.595	0.587	0.575	0.578	0.554	0.572	0.565	0.578	0.584	0.582
947c0d94c8213ac7aaa41c4efc95d854246550298259cf1bb489654d0e969050_s00	0.731	0.731	0.785	0.763	0.743	0.746	0.785	0.768	0.777	0.836	0.79	0.777	0.788	0.79	0.77	0.784	0.793	0.808	0.798	0.797
Eosinophilic_variant_of_chromophobe_renal_cell_carcinoma_--_high_mag_s16	0.793	0.843	0.805	0.791	0.8	0.802	0.781	0.782	0.797	0.798	0.81	0.798	0.792	0.777	0.785	0.791	0.771	0.799	0.794	0.798
img00028_s10	0.728	0.72	0.745	0.728	0.762	0.737	0.695	0.699	0.714	0.702	0.731	0.7	0.726	0.752	0.725	0.76	0.695	0.743	0.74	0.683
b0e35e06b85da49bfe3ea737711a72b551a6add446e30eabb01aa683a79873c5_s00	0.877	0.843	0.779	0.779	0.745	0.751	0.748	0.757	0.755	0.765	0.757	0.824	0.84	0.765	0.752	0.784	0.828	0.761	0.843	0.782
06_2_s00	0.544	0.612	0.622	0.602	0.585	0.603	0.603	0.605	0.586	0.605	0.596	0.586	0.586	0.584	0.586	0.592	0.588	0.587	0.59	0.586
Eosinophilic_variant_of_chromophobe_renal_cell_carcinoma_--_high_mag_s43	0.827	0.85	0.8	0.819	0.888	0.839	0.799	0.809	0.77	0.828	0.817	0.755	0.766	0.789	0.771	0.815	0.777	0.783	0.789	0.813
B16-62734_1_2048_slide_p407_05_s00	0.835	0.8	0.833	0.857	0.81	0.829	0.823	0.83	0.834	0.829	0.821	0.831	0.828	0.816	0.817	0.83	0.813	0.809	0.803	0.813
TCGA-KB-A93J-01A-01-TS1_s00	0.774	0.759	0.792	0.76	0.768	0.77	0.778	0.783	0.784	0.79	0.777	0.774	0.77	0.768	0.761	0.77	0.764	0.77	0.77	0.772
Eosinophilic_variant_of_chromophobe_renal_cell_carcinoma_--_high_mag_s46	0.555	0.634	0.485	0.511	0.595	0.586	0.453	0.544	0.496	0.516	0.528	0.508	0.459	0.535	0.494	0.555	0.526	0.553	0.575	0.531
arpad_set02_07_s00	0.811	0.821	0.822	0.801	0.8	0.805	0.8	0.794	0.797	0.788	0.794	0.798	0.787	0.779	0.787	0.785	0.775	0.785	0.774	0.779
96984c_200x_03_s00	0.768	0.467	0.734	0.731	0.548	0.692	0.677	0.693	0.657	0.698	0.726	0.723	0.712	0.76	0.736	0.705	0.691	0.678	0.771	0.733
td_001_s10	0.615	0.525	0.444	0.537	0.559	0.542	0.539	0.53	0.53	0.563	0.576	0.53	0.565	0.555	0.545	0.544	0.559	0.557	0.544	0.563
B15-32768_3_1_x40_z0_i33j063_s12	0.696	0.706	0.612	0.638	0.646	0.605	0.634	0.672	0.563	0.6	0.591	0.588	0.617	0.637	0.616	0.632	0.609	0.639	0.59	0.613
Eosinophilic_variant_of_chromophobe_renal_cell_carcinoma_--_high_mag_s07	0.653	0.699	0.643	0.664	0.701	0.705	0.664	0.698	0.659	0.711	0.715	0.695	0.644	0.712	0.687	0.71	0.683	0.711	0.715	0.708
92f31f591929a30e4309ab75185c96ff4314ce0a7ead2ed2c2171897ad1da0c7_s00	0.734	0.767	0.749	0.576	0.628	0.66	0.666	0.561	0.571	0.564	0.616	0.534	0.602	0.576	0.59	0.639	0.58	0.535	0.601	0.632
Eosinophilic_variant_of_chromophobe_renal_cell_carcinoma_--_high_mag_s14	0.719	0.707	0.683	0.636	0.702	0.703	0.637	0.705	0.682	0.704	0.7	0.679	0.639	0.672	0.664	0.7	0.689	0.678	0.694	0.702
Eosinophilic_variant_of_chromophobe_renal_cell_carcinoma_--_high_mag_s44	0.419	0.505	0.45	0.433	0.446	0.461	0.431	0.452	0.501	0.466	0.458	0.439	0.456	0.447	0.456	0.47	0.45	0.475	0.477	0.483
Eosinophilic_variant_of_chromophobe_renal_cell_carcinoma_--_high_mag_s40	0.693	0.731	0.697	0.691	0.74	0.724	0.707	0.697	0.655	0.716	0.703	0.675	0.668	0.712	0.686	0.711	0.708	0.717	0.714	0.711
set04_image_17_s00	0.51	0.575	0.624	0.603	0.585	0.607	0.611	0.623	0.641	0.623	0.633	0.626	0.624	0.61	0.614	0.621	0.601	0.617	0.626	0.63
11_2_s00	0.748	0.765	0.779	0.796	0.799	0.806	0.805	0.795	0.81	0.79	0.802	0.797	0.789	0.779	0.789	0.786	0.786	0.782	0.787	0.783
Eosinophilic_variant_of_chromophobe_renal_cell_carcinoma_--_high_mag_s20	0.643	0.605	0.462	0.447	0.544	0.532	0.492	0.532	0.528	0.538	0.508	0.48	0.474	0.523	0.509	0.539	0.535	0.517	0.52	0.51
01_7_s00	0.701	0.729	0.767	0.744	0.744	0.74	0.752	0.766	0.773	0.791	0.776	0.788	0.776	0.774	0.758	0.754	0.766	0.779	0.784	0.766
82_01_Caption_p32_02_s00	0.557	0.495	0.602	0.505	0.591	0.615	0.58	0.6	0.575	0.601	0.647	0.576	0.616	0.581	0.653	0.597	0.586	0.584	0.587	0.609
td_003_s11	0.772	0.766	0.764	0.744	0.79	0.756	0.792	0.782	0.757	0.753	0.79	0.771	0.773	0.767	0.76	0.769	0.761	0.762	0.764	0.762
17b9bf4356db24967c4677b8376ac38f826de73a88b93a8d73a8b452e399cdff_s00	0.491	0.783	0.717	0.584	0.732	0.816	0.809	0.82	0.792	0.817	0.778	0.812	0.795	0.813	0.813	0.81	0.765	0.826	0.788	0.741
03_5_s00	0.656	0.682	0.668	0.677	0.642	0.658	0.654	0.648	0.658	0.669	0.66	0.683	0.682	0.674	0.655	0.648	0.666	0.651	0.662	0.689
337b6eed0726f07531cd467cd62b6676c31a8c9e716bdbc49433986c022252cf_s00	0.804	0.825	0.83	0.823	0.822	0.812	0.813	0.823	0.8	0.807	0.814	0.815	0.818	0.817	0.811	0.809	0.81	0.813	0.821	0.805
96984c_200x_03_s02	0.714	0.81	0.829	0.825	0.809	0.756	0.818	0.829	0.81	0.836	0.825	0.812	0.815	0.815	0.82	0.801	0.821	0.836	0.821	0.815
06_3_s00	0.508	0.555	0.551	0.566	0.508	0.539	0.527	0.515	0.576	0.529	0.564	0.558	0.509	0.536	0.564	0.556	0.49	0.518	0.525	0.567
11_3_s00	0.637	0.716	0.728	0.732	0.712	0.723	0.699	0.72	0.721	0.716	0.722	0.72	0.704	0.711	0.7	0.698	0.686	0.691	0.691	0.705
set01_106452624_06_s00	0.761	0.758	0.777	0.769	0.777	0.765	0.773	0.777	0.772	0.775	0.771	0.76	0.768	0.764	0.765	0.76	0.759	0.764	0.764	0.758
td_001_s01	0.608	0.54	0.514	0.558	0.592	0.591	0.577	0.587	0.576	0.601	0.603	0.587	0.572	0.567	0.587	0.565	0.576	0.56	0.578	0.569
Eosinophilic_variant_of_chromophobe_renal_cell_carcinoma_--_high_mag_s45	0.803	0.85	0.78	0.765	0.804	0.802	0.778	0.79	0.782	0.802	0.798	0.756	0.756	0.774	0.78	0.8	0.793	0.782	0.758	0.786
Eosinophilic_variant_of_chromophobe_renal_cell_carcinoma_--_high_mag_s11	0.559	0.738	0.612	0.658	0.727	0.691	0.672	0.696	0.618	0.675	0.681	0.639	0.626	0.691	0.641	0.713	0.633	0.643	0.668	0.685
Eosinophilic_variant_of_chromophobe_renal_cell_carcinoma_--_high_mag_s22	0.518	0.668	0.573	0.534	0.623	0.637	0.543	0.558	0.547	0.574	0.581	0.574	0.53	0.585	0.561	0.589	0.603	0.598	0.585	0.587
4193474b2f1c72f735b13633b219d9cabdd43c21d9c2bb4dfc4809f104ba4c06_s00	0.422	0.59	0.436	0.457	0.485	0.49	0.476	0.497	0.414	0.458	0.505	0.462	0.502	0.478	0.483	0.504	0.507	0.541	0.499	0.546
TCGA-AY-A8YK-01A-01-TS1_s00	0.147	0.166	0.287	0.346	0.34	0.358	0.298	0.244	0.371	0.332	0.306	0.302	0.3	0.309	0.314	0.288	0.275	0.295	0.261	0.242
brownie4_04_s00	0.677	0.703	0.73	0.729	0.799	0.777	0.786	0.776	0.759	0.75	0.756	0.745	0.76	0.753	0.734	0.75	0.749	0.759	0.75	0.731
29_01_Caption_p5_s01	0.453	0.452	0.47	0.459	0.457	0.455	0.464	0.465	0.462	0.469	0.47	0.457	0.46	0.464	0.445	0.446	0.45	0.457	0.457	0.45
Eosinophilic_variant_of_chromophobe_renal_cell_carcinoma_--_high_mag_s32	0.545	0.575	0.586	0.595	0.628	0.641	0.633	0.624	0.613	0.654	0.654	0.618	0.624	0.655	0.637	0.654	0.649	0.631	0.657	0.633
4cbd6c37f3a55a538d759d440344c287cac66260d3047a83f429e63e7a0f7f20_s00	0.823	0.783	0.857	0.834	0.819	0.8	0.833	0.842	0.859	0.826	0.821	0.837	0.827	0.828	0.823	0.806	0.843	0.823	0.821	0.837

[truncated: 22 more sheets: Tissue15_cv5_deltas, Tissue15_cv5_noTTA, Tissue15_cv6_deltas, Tissue15_cv6_noTTA, Tissue30_deltas, Tissue30_noTTA, Fluo5_deltas, Fluo5_noTTA, Fluo15_cv1_deltas, Fluo15_cv1_noTTA, Fluo15_cv2_deltas, Fluo15_cv2_noTTA, Fluo15_cv3_deltas, Fluo15_cv3_noTTA, Fluo15_cv4_deltas, Fluo15_cv4_noTTA, Fluo15_cv5_deltas, Fluo15_cv5_noTTA, Fluo15_cv6_deltas, Fluo15_cv6_noTTA …]
