# Supplementary material for: Author Correction: Test-time augmentation for deep learning-based cell segmentation on microscopy images
Source: Sci Rep. 2021 Feb 2;11:3327. doi: 10.1038/s41598-021-81801-8 (PMC7854706; doi:10.1038/s41598-021-81801-8)
Supplement: Supplementary file 2 — Supplementary Table 2. [file 41598_2021_81801_MOESM2_ESM.xlsx]

## Sheet: Tissue5_deltas
image	epoch 1	2	3	4	5	6	7	8	9	10	11	12	13	14	15	16	17	18	19	20	21	22	23	24	25	26	27	28	29	30	31	32	33	34	35	36	37	38	39	40	41	42	43	44	45	46	47	48	49
1e488c42eb1a54a3e8412b1f12cde530f950f238d71078f2ede6a85a02168e1f_s00	0	0.003	-0.002	-0.006	0.004	0.004	-0.001	-0.005	-0.006	-0.002	-0.007	0.011	-0.008	0.025	-0.004	0.039	-0.021	-0.002	-0.001	0.032	0.012	0.002	0.008	-0.016	-0.017	0.018	-0.007	-0.076	-0.023	-0.026	-0.011	-0.024	-0.023	-0.013	-0.05	-0.079	-0.047	-0.1	-0.027	-0.04	-0.038	-0.046	-0.04	-0.014	0.004	-0.032	-0.001	-0.015	-0.039
472b1c5ff988dadc209faea92499bc07f305208dbda29d16262b3d543ac91c71_s00	-0.009	0.004	-0.006	-0.002	-0.004	-0.012	-0.011	-0.004	-0.005	-0.006	-0.005	0.003	0.001	-0.008	-0.002	-0.023	-0.025	-0.011	0.001	-0.011	0.003	-0.018	0.007	-0.012	-0.008	-0.011	-0.02	-0.021	0.007	-0.001	-0.019	-0.02	-0.009	-0.022	-0.021	-0.024	-0.005	-0.042	-0.037	-0.03	-0.021	-0.005	-0.028	-0.005	-0.018	-0.005	0.001	-0.004	-0.013
c8e79ff4ac55f4b772057de28e539727b7f4f2a3de73bf7a082a0ace86d609eb_s00	-0.024	-0.009	-0.004	-0.007	-0.01	-0.016	-0.007	-0.014	-0.01	-0.01	-0.011	-0.01	-0.018	-0.015	-0.018	-0.015	-0.019	-0.012	-0.016	-0.017	-0.034	-0.011	-0.034	-0.026	-0.038	-0.02	-0.023	-0.023	-0.018	-0.035	-0.026	-0.025	-0.033	-0.042	-0.034	-0.048	-0.044	-0.063	-0.07	-0.047	-0.047	-0.027	-0.057	-0.039	-0.048	-0.035	-0.056	-0.041	-0.022
6c67b78e8164801059375ed9a607f61e67a7ae347e92e36a7f20514224541d56_s00	0.005	0.002	0.001	0.004	0.001	0.002	0.001	0	0.002	0.003	0.002	0.004	0.007	0.009	0.008	0	0.006	0.002	0.004	0.01	0.012	0.001	0.007	0.003	-0.005	0.006	0.006	-0.002	-0.001	0.011	0.009	0.001	0.002	-0.003	0.001	-0.001	0.001	0.011	0.005	-0.005	0.001	0.004	-0.009	0.012	-0.004	0.006	-0.003	-0.003	0
img00010_s01	-0.026	0.005	-0.007	0.001	0.009	0.01	-0.007	-0.01	-0.008	-0.02	-0.001	-0.003	0.007	-0.016	0.01	0.011	0.037	0.029	0.015	0.008	0.029	0.009	0.027	0.01	-0.016	0.009	0.065	0.004	-0.005	0.009	-0.007	0.015	-0.007	0.012	0.01	0.009	0.015	0.008	0.019	0.024	0.007	0.018	0.01	0.065	0.059	0.025	0.042	0.036	0.021
68_01_Caption_p1_s01	-0.007	0.024	-0.01	0.007	0.007	-0.001	0.01	-0.003	0.01	0.01	0.001	0.012	0.005	-0.01	0.012	-0.014	0	0.002	-0.001	0.006	0.002	0.004	0.003	0.005	0.003	-0.008	0.01	0.013	0.012	-0.012	-0.013	-0.02	-0.009	-0.003	-0.005	-0.003	0.002	-0.035	0.014	0.004	0.02	0.008	-0.013	-0.007	0.019	-0.023	0.017	0.02	-0.01
1d02c4b5921e916b9ddfb2f741fd6cf8d0e571ad51eb20e021c826b5fb87350e_s00	0.009	-0.006	-0.011	-0.008	-0.004	-0.015	-0.025	-0.029	0	-0.006	-0.009	0.001	0	0.006	-0.004	-0.001	0.001	-0.006	-0.007	-0.008	0.002	0.002	-0.006	-0.001	0	-0.017	-0.002	-0.003	-0.004	-0.008	-0.001	0.005	-0.004	0.015	0	-0.006	0.007	0.004	0.003	0	0.007	0.001	-0.001	-0.004	0.015	-0.001	-0.01	0.005	0
82_01_Caption_p32_03_s00	0.003	-0.002	-0.002	-0.004	-0.004	-0.004	0.003	-0.003	0.004	-0.006	0.009	0.01	0.001	0.019	-0.002	0.027	-0.001	0.017	-0.003	0.006	0.002	-0.024	-0.017	0.011	0.001	-0.024	-0.043	0.018	-0.031	0.014	-0.008	0.016	0.053	-0.006	-0.028	0.034	0.017	-0.001	-0.027	0.017	-0.014	-0.001	-0.031	-0.005	-0.003	-0.008	0.008	0.004	-0.022
0d3640c1f1b80f24e94cc9a5f3e1d9e8db7bf6af7d4aba920265f46cadc25e37_s00	-0.002	-0.005	-0.001	-0.004	-0.004	0.004	-0.01	0.004	0.006	-0.012	0.022	-0.019	-0.005	0.002	0.008	-0.004	0.002	0.008	0.003	-0.02	0.005	-0.04	0.009	0.002	-0.031	0.011	0.004	0.014	0.01	-0.002	0.026	-0.013	0.022	-0.025	-0.029	0.009	-0.001	0.017	0.02	-0.016	0.003	-0.011	0.012	0.032	0.01	-0.008	-0.006	0.008	0.007
a31deaf0ac279d5f34fb2eca80cc2abce6ef30bd64e7aca40efe4b2ba8e9ad3d_s00	-0.004	-0.002	-0.003	0.005	0	0.003	0.003	-0.011	0.001	0	0.003	0	-0.002	0.007	0.011	-0.001	0.008	0.005	-0.008	0.013	0.004	0.005	-0.009	0.011	0.009	0.002	0.008	0.005	0.002	-0.002	0.003	0.013	0.007	0.014	0.011	0.008	0.018	0.024	0.002	0.005	0.01	0.008	0.008	-0.001	0.016	0.001	0.012	0.004	0.019
f5effed21f671bbf4551ecebb7fe95f3be1cf09c16a60afe64d2f0b95be9d1eb_s00	-0.003	0.013	-0.015	0	0.003	0.005	-0.007	-0.014	0.002	-0.012	-0.008	0.003	-0.001	-0.001	0.004	-0.004	-0.015	-0.018	-0.007	-0.01	-0.01	0	-0.011	-0.014	0.007	0.009	-0.008	-0.012	0.001	0.01	-0.002	0.008	-0.006	0.006	0.001	0.018	0.013	0.021	0.036	0.017	0.02	0.007	0.02	0.006	0.01	0.019	0.022	0.017	0.01
00ae65c1c6631ae6f2be1a449902976e6eb8483bf6b0740d00530220832c6d3e_s00	-0.016	-0.004	-0.004	-0.012	-0.007	-0.007	-0.009	-0.018	-0.006	-0.011	-0.012	-0.04	-0.005	-0.007	-0.018	-0.011	-0.025	-0.014	-0.008	-0.029	-0.008	-0.007	-0.021	-0.022	-0.023	-0.016	-0.011	0	0.003	0.001	-0.001	0.003	0	-0.01	-0.002	-0.004	-0.005	-0.014	-0.028	0.004	0.001	-0.001	-0.017	0.004	-0.01	0	0.004	0.001	0.006
1631352dbafb8a90f11219fffd3bea368a30bc3bad3bbe0e84e19bd720df4945_s00	-0.023	-0.014	-0.006	-0.014	-0.015	-0.015	-0.014	-0.034	0	0.001	0.002	-0.022	-0.002	0.013	0.007	0.003	0.012	0.02	0.003	-0.002	0.016	0.027	0.032	0.017	0.004	-0.014	0.002	0.036	0.007	0.013	-0.005	0.002	0.006	0.026	-0.004	-0.006	0.016	0.004	-0.032	0.002	-0.001	0.026	0.003	0.021	0.01	-0.001	0.009	0.002	0.008
4d14a3629b6af6de86d850be236b833a7bfcbf6d8665fd73c6dc339e06c14607_s00	0.006	0.002	0.002	0.003	0.002	0.005	0.002	0.003	0.007	0.003	0.001	-0.001	0.008	0.006	0.007	0	0	0.002	0.002	0.005	0.002	0.006	0	0.001	0.006	0.007	0.007	0.004	0.007	0.006	0.002	0.007	0.006	0.007	-0.002	0.004	0.005	-0.003	0.001	0	0.008	0.007	0.017	0.011	0.011	0.002	-0.002	0.005	0.007
TCGA-DK-A2I6-01A-01-TS1_s00	-0.011	0.018	-0.001	0.013	0.002	0.002	-0.008	-0.009	0.019	0.004	0.02	0.015	0.024	0.011	-0.019	-0.036	-0.039	0.017	0.014	-0.023	-0.035	-0.008	0.011	0.022	-0.037	-0.032	0.019	0	0.002	-0.041	-0.047	0	0.03	0.027	0.009	-0.026	0.019	-0.011	-0.022	0.018	-0.027	0.002	0.011	0.043	0.039	0.029	0.015	0	0.057
B16-62734_1_2048_slide_p407_06_s00	0.015	0.018	0.008	0.025	0.032	0.031	-0.005	0.007	0.015	0.006	0.025	0.018	0.051	0.016	0.011	0.054	0.042	0.019	0.022	0.028	0.015	0.026	0.019	0.015	0.032	0.059	0.034	0.047	0.034	0.045	0.047	0.021	0.052	0.03	0.01	0.048	0.025	0.069	0.033	0.051	0.043	0.029	0.056	0.014	0.035	0.024	0.059	0.046	0.019
68_01_Caption_p1_s00	0.003	0.006	0.005	0.002	0.01	0.004	0.033	-0.008	0.008	-0.008	0.003	0.019	0.001	-0.001	-0.009	0.027	-0.015	0.004	-0.011	-0.02	-0.013	-0.021	0	0	-0.012	-0.015	-0.01	-0.018	-0.009	0.002	-0.018	-0.014	0.003	0.008	-0.004	0.002	0.025	-0.05	-0.019	-0.001	0.002	0.022	0.003	-0.002	0.029	0.001	-0.007	0.015	0.015
68_01_Caption_p1_s10	-0.007	0.012	-0.012	0.011	0.005	-0.002	-0.006	-0.011	-0.001	-0.004	-0.004	-0.003	-0.009	-0.013	-0.011	-0.001	0.008	-0.001	0.007	-0.005	0	-0.007	0.011	0.01	0.006	0.008	0.009	0.011	0.026	0.007	0.008	0.009	-0.002	0.011	0.011	0.008	0.021	0.022	0.013	0.015	0.027	0.02	0.005	0.01	0.008	0.003	0.009	0.01	0.022
Eosinophilic_variant_of_chromophobe_renal_cell_carcinoma_--_intermed_mag_07_s00	0.003	0.005	-0.013	-0.011	-0.018	-0.034	-0.028	-0.035	-0.023	-0.025	-0.033	-0.028	-0.023	-0.043	-0.032	-0.027	-0.051	-0.039	-0.028	-0.032	-0.032	-0.037	-0.038	-0.045	-0.038	-0.038	-0.046	-0.05	-0.03	-0.03	-0.043	-0.037	-0.046	-0.03	-0.041	-0.043	-0.045	-0.047	-0.037	-0.051	-0.039	-0.041	-0.04	-0.039	-0.026	-0.028	-0.028	-0.026	-0.049
442c4eb0185698fe7d148c108a46f74abd399aecda2f4f22981a1671cd95dd7d_s00	0.001	0.003	0.004	0.012	-0.003	-0.015	-0.017	-0.003	-0.005	-0.002	-0.006	-0.003	-0.016	-0.003	0.001	-0.018	0.001	0.005	0.001	-0.026	-0.019	0.034	-0.017	-0.017	0.004	-0.002	-0.011	0.011	-0.001	-0.001	-0.038	-0.022	-0.012	-0.004	0.014	0.008	0.013	-0.026	-0.006	-0.026	-0.008	-0.009	-0.017	-0.03	-0.008	-0.018	0.003	-0.019	-0.032
img00010_s00	-0.008	0.003	0	-0.018	-0.008	-0.003	-0.019	-0.026	-0.009	-0.027	-0.011	-0.002	-0.003	-0.008	-0.012	-0.024	-0.005	-0.01	-0.02	-0.009	0.022	0.005	-0.003	-0.007	0.014	0.01	0	-0.016	-0.02	-0.018	0.004	0.006	-0.007	0.011	0.01	0.017	-0.007	-0.001	-0.018	0.002	-0.022	0.002	0.006	0.02	0.006	-0.008	-0.002	0.025	0.012
TCGA-21-5784-01Z-00-DX1_s00	0.022	0.011	-0.013	0.015	0.007	0.01	-0.004	0.002	0.008	0.007	0.006	0.013	0.012	0.01	0.009	0.006	0.002	0.008	0.014	0.003	0.009	0.003	0.01	0.008	0.002	0.006	0.006	0.001	0.014	0.013	0.003	0.009	-0.007	-0.004	0.009	-0.001	0.004	-0.012	0.01	0.011	0.011	0.019	-0.003	0.013	-0.004	0.002	0.009	0.001	0.025
0121d6759c5adb290c8e828fc882f37dfaf3663ec885c663859948c154a443ed_s00	-0.003	-0.004	-0.008	0	-0.005	-0.003	-0.015	-0.011	-0.002	-0.003	-0.002	-0.018	-0.002	0.001	-0.005	-0.004	-0.005	0.001	0.003	-0.014	0.002	0	-0.003	0	0	-0.005	0.008	0.005	0.003	0.005	0.002	0.011	0.007	0.004	0.001	0	0.011	0.006	0	0.004	0.001	0.01	0.002	0.006	0.004	0.011	0.004	0.005	0.014
bb61fc17daf8bdd4e16fdcf50137a8d7762bec486ede9249d92e511fcb693676_s00	-0.006	-0.003	0.001	-0.008	0.005	-0.004	-0.002	-0.018	0.003	-0.006	0.004	-0.017	0.01	0.004	0.005	-0.004	0.001	-0.007	-0.013	0.01	-0.015	0.008	-0.017	0.003	-0.006	-0.032	-0.017	-0.004	0.001	0.005	0.005	0.002	0.013	0.019	0.005	0.005	-0.001	0.025	-0.039	0.017	0.026	0.018	0.024	0.016	0.028	0.033	0.016	0.034	0.025
33a5b0ff232b425796ee6a9dd5b516ff9aad54ca723b4ec490bf5cd9b2e2a731_s00	0.003	0.001	0.002	0.004	-0.002	-0.001	0.004	0.003	0	0.003	0.006	0.003	0.015	0.01	0.008	0.008	0.013	0.008	0.001	0.012	0.005	0.001	0.003	0.017	0.02	0.015	0.013	0.022	0.027	0.034	0.032	0.027	0.026	-0.001	0.037	0.027	0.022	0.038	0.032	0.031	0.029	0.03	0.031	0.026	0.02	0.027	0.044	0.026	0.024
04_3_s00	0.011	0.001	-0.007	0.014	-0.065	-0.058	-0.011	-0.02	0.007	0.003	-0.02	0.019	-0.104	-0.096	-0.078	-0.033	-0.067	-0.045	0.03	-0.165	-0.083	-0.087	-0.055	0.024	-0.031	-0.025	-0.015	-0.025	0.067	0.094	0.037	-0.005	0.039	-0.023	-0.004	0.085	0.005	-0.041	-0.028	0.002	-0.005	0.059	-0.063	0.004	-0.004	0.088	0.022	0.005	0.064
img00010_s10	-0.032	0.006	-0.003	0.016	0.006	0.008	0.001	0	0.007	0.009	0.016	0.007	0.012	0.017	0.005	0.008	0.01	0.004	0.012	-0.008	-0.017	-0.015	-0.008	-0.005	-0.004	-0.02	-0.004	-0.009	-0.023	-0.001	-0.021	-0.021	-0.008	0.022	-0.047	0.009	0.016	-0.013	-0.002	-0.019	-0.061	-0.016	-0.023	0.022	0.005	0.018	0.031	0.02	0.01
brownie4_03_s00	-0.005	-0.006	-0.004	0.003	0.006	0.009	-0.002	0.003	0.01	0.01	0.007	0.003	0.006	0.016	0.011	-0.002	0.011	0.018	0.006	-0.004	0.021	0.011	0.01	0.018	0.007	-0.001	0.021	0.013	0.012	-0.011	0.012	0.019	0.013	0.002	0.029	0.012	0.009	0.001	0.006	0.026	0.009	0.024	0.003	0.008	0.014	0.022	0.037	-0.008	0.034
2dd3356f2dcf470aec4003800744dfec6490e75d88011e1d835f4f3d60f88e7a_s00	0.005	0.003	0.002	0	0.003	0.006	-0.002	0.001	0.002	0.001	0.006	0.007	0.011	0.011	0.009	0.01	0.004	0.006	0.002	0.009	0.007	0.005	0.007	0.007	0.011	0.004	0	0.004	0.005	0.011	0.01	0.003	0.004	0.007	0.007	0.011	0.007	0.004	0.006	0.005	0.008	0.01	0.012	0.001	0.009	0.004	0.011	0.003	0
0bf33d3db4282d918ec3da7112d0bf0427d4eafe74b3ee0bb419770eefe8d7d6_s00	-0.022	-0.016	-0.015	0.013	0.007	-0.004	-0.007	-0.007	-0.01	-0.017	-0.025	-0.06	-0.04	-0.057	-0.03	-0.053	-0.04	-0.018	-0.018	-0.032	-0.039	-0.066	-0.009	-0.039	-0.037	-0.037	-0.024	-0.051	-0.029	-0.045	-0.024	-0.041	-0.041	-0.056	-0.054	-0.043	-0.053	-0.043	-0.069	-0.052	-0.074	-0.057	-0.067	-0.034	-0.042	-0.034	-0.066	-0.063	-0.034
4e92129f4e8066d6f560d6022cd343a2245939aa49d8b06cddbd9bfc7e7eeb0e_s00	-0.029	-0.009	-0.007	-0.013	-0.002	-0.009	-0.004	-0.031	-0.001	-0.008	0.001	-0.011	-0.003	0.004	0.005	0.008	0.01	0.008	0.002	0.004	0.001	0.002	0.009	0.013	0.002	-0.009	-0.002	0	0.008	0.002	0	0.004	0.009	0.008	0.014	0.007	0.01	-0.001	-0.003	0.013	0.021	0.021	0.01	0.011	0.015	0.01	0.019	0.009	0.013
01_3_s00	0.003	0.026	0.005	0.013	0.017	0.028	-0.043	-0.018	0	0	0.043	0.054	0.015	-0.001	0.045	0.001	0.079	0.016	0.014	0.026	0.02	0.05	0.019	0.078	0.009	0.019	0.013	0.041	0.02	0.011	0.014	0.032	0.01	0.008	0.006	0.008	-0.003	0.02	0	0.011	0.01	0.027	0.002	0.012	0.002	0.007	0.006	0.001	0.026
68_01_Caption_p1_s11	-0.002	0.016	-0.015	0.009	0.005	0.004	-0.001	-0.007	0.006	0.001	0	0.003	0.009	0.004	-0.001	-0.005	-0.002	0.002	0.006	0.003	0.001	0	0.006	-0.005	-0.013	0.007	0	-0.006	-0.009	0.01	-0.012	-0.005	0.001	0.008	0.002	0.002	-0.003	-0.108	-0.009	0.008	0.004	0.009	-0.007	0.003	-0.002	0.014	0.011	0.014	0.007
136000dc18fa6def2d6c98d4d0b2084d13c22eaffe82e26c665bcaa2a9e51261_s00	-0.012	-0.012	-0.008	0.02	0.002	-0.007	-0.009	-0.016	-0.006	-0.013	-0.013	-0.027	-0.016	-0.02	-0.01	-0.033	-0.012	-0.008	-0.001	-0.012	-0.005	-0.019	0.002	-0.014	-0.009	-0.007	0.001	-0.011	0.003	-0.008	0.008	-0.005	0.003	-0.004	0.006	-0.007	-0.016	-0.006	-0.015	-0.004	-0.022	-0.001	-0.01	-0.001	-0.021	-0.01	-0.02	-0.011	-0.004
img00010_s11	0.004	-0.001	-0.012	-0.014	-0.025	-0.038	-0.056	-0.039	-0.008	-0.041	-0.014	-0.016	0.008	0.005	-0.016	-0.028	0.005	0.005	0.016	-0.023	0.031	-0.018	-0.003	0.014	-0.046	-0.018	-0.01	-0.026	-0.05	-0.042	-0.007	-0.031	0.015	-0.035	-0.107	-0.042	-0.006	-0.074	-0.036	-0.02	-0.08	-0.002	-0.024	0.032	-0.02	-0.002	-0.062	-0.037	0.021
4193474b2f1c72f735b13633b219d9cabdd43c21d9c2bb4dfc4809f104ba4c06_s00	0.023	0.002	0.001	0.001	-0.002	-0.021	-0.015	-0.011	-0.01	-0.031	-0.043	-0.016	-0.004	-0.019	-0.006	-0.031	-0.025	0.012	0.008	-0.085	0	-0.177	-0.029	0.001	-0.022	-0.1	-0.098	-0.043	0.01	0.003	-0.039	-0.022	-0.003	-0.089	-0.106	-0.022	0.006	-0.018	-0.162	-0.07	-0.054	-0.024	-0.028	-0.038	-0.063	-0.001	-0.013	0.009	-0.014
[truncated: 151 more columns]

## Sheet: Tissue5_noTTA
image	epoch 1	2	3	4	5	6	7	8	9	10	11	12	13	14	15	16	17	18	19	20	21	22	23	24	25	26	27	28	29	30	31	32	33	34	35	36	37	38	39	40	41	42	43	44	45	46	47	48	49
1e488c42eb1a54a3e8412b1f12cde530f950f238d71078f2ede6a85a02168e1f_s00	0.435	0.489	0.477	0.47	0.509	0.516	0.477	0.477	0.551	0.503	0.589	0.552	0.556	0.56	0.573	0.535	0.604	0.572	0.555	0.557	0.543	0.637	0.529	0.613	0.648	0.581	0.612	0.67	0.665	0.663	0.618	0.621	0.632	0.632	0.698	0.7	0.666	0.69	0.626	0.67	0.669	0.65	0.652	0.6	0.656	0.683	0.64	0.663	0.67
472b1c5ff988dadc209faea92499bc07f305208dbda29d16262b3d543ac91c71_s00	0.327	0.472	0.252	0.467	0.432	0.458	0.234	0.321	0.492	0.418	0.479	0.523	0.557	0.504	0.562	0.468	0.472	0.542	0.558	0.454	0.546	0.492	0.548	0.537	0.496	0.479	0.475	0.483	0.508	0.546	0.493	0.486	0.547	0.49	0.511	0.515	0.555	0.435	0.41	0.507	0.503	0.562	0.52	0.525	0.513	0.536	0.487	0.504	0.546
c8e79ff4ac55f4b772057de28e539727b7f4f2a3de73bf7a082a0ace86d609eb_s00	0.585	0.669	0.491	0.736	0.715	0.766	0.538	0.532	0.661	0.573	0.692	0.695	0.725	0.72	0.669	0.552	0.706	0.688	0.732	0.645	0.751	0.725	0.745	0.742	0.7	0.706	0.772	0.755	0.751	0.728	0.762	0.744	0.774	0.811	0.759	0.747	0.788	0.697	0.71	0.769	0.801	0.781	0.739	0.81	0.81	0.838	0.755	0.812	0.844
6c67b78e8164801059375ed9a607f61e67a7ae347e92e36a7f20514224541d56_s00	0.735	0.75	0.777	0.663	0.766	0.767	0.735	0.718	0.784	0.772	0.784	0.771	0.786	0.784	0.795	0.808	0.811	0.809	0.78	0.8	0.794	0.805	0.818	0.822	0.819	0.809	0.812	0.822	0.821	0.814	0.821	0.827	0.825	0.827	0.826	0.824	0.827	0.806	0.823	0.827	0.818	0.806	0.803	0.822	0.828	0.821	0.823	0.832	0.826
img00010_s01	0.302	0.482	0.277	0.478	0.529	0.506	0.439	0.449	0.533	0.473	0.546	0.558	0.576	0.577	0.561	0.501	0.56	0.572	0.551	0.497	0.578	0.549	0.565	0.614	0.564	0.541	0.517	0.565	0.562	0.547	0.573	0.557	0.602	0.557	0.421	0.57	0.549	0.543	0.552	0.552	0.499	0.542	0.462	0.544	0.538	0.554	0.525	0.55	0.586
68_01_Caption_p1_s01	0.251	0.555	0.215	0.586	0.589	0.6	0.503	0.593	0.602	0.619	0.608	0.628	0.604	0.647	0.62	0.687	0.685	0.667	0.674	0.711	0.682	0.688	0.711	0.675	0.707	0.704	0.676	0.68	0.695	0.709	0.713	0.707	0.709	0.699	0.707	0.723	0.72	0.398	0.604	0.697	0.694	0.716	0.617	0.707	0.702	0.723	0.678	0.709	0.697
1d02c4b5921e916b9ddfb2f741fd6cf8d0e571ad51eb20e021c826b5fb87350e_s00	0.274	0.797	0.362	0.884	0.872	0.876	0.515	0.675	0.856	0.716	0.905	0.845	0.885	0.902	0.886	0.881	0.859	0.897	0.921	0.858	0.911	0.902	0.909	0.889	0.856	0.864	0.904	0.897	0.904	0.905	0.897	0.866	0.896	0.864	0.907	0.87	0.887	0.879	0.823	0.865	0.856	0.871	0.876	0.897	0.892	0.903	0.852	0.892	0.908
82_01_Caption_p32_03_s00	0.031	0.122	0.037	0.203	0.253	0.305	0.128	0.07	0.259	0.087	0.333	0.31	0.215	0.278	0.265	0.127	0.299	0.286	0.205	0.166	0.216	0.317	0.377	0.378	0.292	0.267	0.402	0.293	0.361	0.307	0.386	0.35	0.339	0.384	0.355	0.248	0.338	0.392	0.137	0.293	0.451	0.306	0.223	0.293	0.266	0.281	0.139	0.317	0.262
0d3640c1f1b80f24e94cc9a5f3e1d9e8db7bf6af7d4aba920265f46cadc25e37_s00	0.474	0.664	0.618	0.791	0.743	0.716	0.53	0.448	0.705	0.534	0.665	0.627	0.72	0.696	0.72	0.78	0.741	0.765	0.789	0.702	0.833	0.726	0.798	0.736	0.706	0.66	0.751	0.732	0.725	0.744	0.777	0.716	0.744	0.745	0.739	0.657	0.734	0.713	0.695	0.72	0.725	0.744	0.693	0.777	0.688	0.766	0.717	0.759	0.778
a31deaf0ac279d5f34fb2eca80cc2abce6ef30bd64e7aca40efe4b2ba8e9ad3d_s00	0.707	0.808	0.794	0.783	0.814	0.813	0.69	0.664	0.803	0.748	0.792	0.771	0.811	0.813	0.793	0.817	0.792	0.808	0.827	0.786	0.806	0.797	0.82	0.804	0.778	0.799	0.804	0.787	0.79	0.798	0.803	0.791	0.809	0.793	0.798	0.791	0.788	0.791	0.791	0.785	0.776	0.776	0.764	0.807	0.785	0.8	0.777	0.801	0.788
f5effed21f671bbf4551ecebb7fe95f3be1cf09c16a60afe64d2f0b95be9d1eb_s00	0.724	0.81	0.747	0.84	0.832	0.837	0.702	0.694	0.797	0.737	0.794	0.779	0.819	0.82	0.769	0.749	0.754	0.802	0.825	0.756	0.79	0.795	0.786	0.801	0.736	0.774	0.814	0.792	0.777	0.761	0.782	0.784	0.815	0.814	0.784	0.725	0.794	0.72	0.702	0.774	0.791	0.789	0.758	0.81	0.802	0.808	0.779	0.804	0.825
00ae65c1c6631ae6f2be1a449902976e6eb8483bf6b0740d00530220832c6d3e_s00	0.272	0.617	0.296	0.741	0.698	0.654	0.267	0.412	0.716	0.584	0.768	0.593	0.773	0.808	0.764	0.701	0.726	0.802	0.822	0.692	0.833	0.794	0.781	0.792	0.755	0.767	0.819	0.8	0.808	0.816	0.798	0.794	0.796	0.788	0.825	0.751	0.812	0.808	0.718	0.769	0.774	0.738	0.766	0.807	0.818	0.81	0.744	0.8	0.809
1631352dbafb8a90f11219fffd3bea368a30bc3bad3bbe0e84e19bd720df4945_s00	0.365	0.602	0.264	0.708	0.684	0.662	0.287	0.484	0.696	0.531	0.744	0.622	0.713	0.749	0.743	0.703	0.701	0.749	0.768	0.676	0.77	0.741	0.725	0.749	0.754	0.706	0.78	0.751	0.781	0.779	0.797	0.773	0.777	0.732	0.806	0.75	0.766	0.793	0.713	0.759	0.78	0.699	0.751	0.767	0.793	0.791	0.728	0.802	0.8
4d14a3629b6af6de86d850be236b833a7bfcbf6d8665fd73c6dc339e06c14607_s00	0.738	0.734	0.75	0.647	0.751	0.749	0.736	0.713	0.762	0.761	0.763	0.762	0.764	0.761	0.765	0.771	0.775	0.771	0.753	0.769	0.767	0.76	0.767	0.778	0.758	0.768	0.768	0.77	0.763	0.77	0.772	0.777	0.774	0.771	0.772	0.766	0.774	0.762	0.777	0.764	0.76	0.746	0.723	0.769	0.762	0.78	0.767	0.773	0.774
TCGA-DK-A2I6-01A-01-TS1_s00	0.332	0.754	0.475	0.763	0.748	0.722	0.388	0.607	0.756	0.735	0.751	0.723	0.783	0.733	0.582	0.503	0.367	0.742	0.721	0.572	0.568	0.646	0.741	0.729	0.578	0.603	0.694	0.624	0.633	0.565	0.477	0.633	0.628	0.624	0.603	0.583	0.732	0.369	0.437	0.618	0.457	0.587	0.547	0.664	0.676	0.631	0.594	0.509	0.655
B16-62734_1_2048_slide_p407_06_s00	0.573	0.5	0.765	0.434	0.529	0.644	0.719	0.724	0.622	0.696	0.561	0.642	0.542	0.623	0.642	0.777	0.734	0.682	0.684	0.759	0.692	0.713	0.694	0.693	0.728	0.765	0.697	0.749	0.751	0.713	0.735	0.73	0.739	0.75	0.738	0.761	0.737	0.753	0.806	0.741	0.733	0.757	0.785	0.751	0.782	0.756	0.729	0.746	0.721
68_01_Caption_p1_s00	0.206	0.511	0.228	0.576	0.573	0.6	0.444	0.56	0.612	0.605	0.61	0.617	0.612	0.651	0.655	0.58	0.691	0.638	0.638	0.7	0.7	0.677	0.664	0.675	0.717	0.688	0.677	0.7	0.693	0.701	0.694	0.692	0.661	0.665	0.701	0.654	0.657	0.451	0.572	0.652	0.665	0.677	0.596	0.676	0.668	0.686	0.667	0.669	0.666
68_01_Caption_p1_s10	0.247	0.534	0.242	0.592	0.584	0.606	0.493	0.564	0.612	0.605	0.626	0.637	0.629	0.642	0.652	0.635	0.654	0.661	0.653	0.691	0.661	0.68	0.667	0.661	0.672	0.682	0.674	0.687	0.683	0.693	0.685	0.682	0.692	0.687	0.697	0.686	0.667	0.45	0.656	0.691	0.677	0.691	0.641	0.685	0.692	0.692	0.69	0.697	0.686
Eosinophilic_variant_of_chromophobe_renal_cell_carcinoma_--_intermed_mag_07_s00	0.559	0.653	0.463	0.682	0.767	0.789	0.577	0.627	0.757	0.664	0.784	0.774	0.812	0.845	0.809	0.804	0.822	0.823	0.85	0.815	0.861	0.86	0.852	0.824	0.841	0.842	0.835	0.866	0.847	0.835	0.858	0.839	0.871	0.853	0.838	0.844	0.877	0.834	0.795	0.856	0.846	0.869	0.856	0.857	0.852	0.858	0.823	0.838	0.872
442c4eb0185698fe7d148c108a46f74abd399aecda2f4f22981a1671cd95dd7d_s00	0.658	0.637	0.677	0.558	0.655	0.673	0.707	0.681	0.688	0.697	0.691	0.752	0.707	0.771	0.735	0.738	0.746	0.696	0.679	0.775	0.69	0.735	0.717	0.792	0.822	0.77	0.724	0.765	0.805	0.813	0.799	0.778	0.769	0.789	0.797	0.816	0.798	0.792	0.82	0.808	0.823	0.753	0.753	0.787	0.83	0.79	0.828	0.814	0.787
img00010_s00	0.45	0.713	0.498	0.715	0.732	0.747	0.694	0.717	0.755	0.714	0.789	0.772	0.786	0.783	0.785	0.767	0.781	0.796	0.786	0.731	0.773	0.767	0.773	0.794	0.752	0.749	0.765	0.814	0.796	0.803	0.801	0.788	0.805	0.781	0.7	0.759	0.808	0.773	0.801	0.802	0.73	0.814	0.754	0.781	0.79	0.81	0.759	0.761	0.796
TCGA-21-5784-01Z-00-DX1_s00	0.476	0.568	0.427	0.603	0.608	0.596	0.565	0.595	0.624	0.622	0.619	0.613	0.593	0.601	0.642	0.612	0.643	0.65	0.627	0.634	0.643	0.637	0.64	0.662	0.667	0.643	0.642	0.66	0.658	0.657	0.661	0.661	0.662	0.655	0.667	0.671	0.663	0.626	0.625	0.655	0.645	0.65	0.676	0.659	0.673	0.672	0.657	0.659	0.657
0121d6759c5adb290c8e828fc882f37dfaf3663ec885c663859948c154a443ed_s00	0.17	0.587	0.331	0.71	0.695	0.674	0.377	0.436	0.669	0.489	0.72	0.645	0.693	0.73	0.682	0.696	0.662	0.696	0.738	0.651	0.747	0.714	0.704	0.684	0.657	0.662	0.716	0.691	0.72	0.708	0.708	0.661	0.691	0.672	0.731	0.679	0.701	0.702	0.638	0.677	0.662	0.681	0.681	0.711	0.719	0.717	0.662	0.716	0.725
bb61fc17daf8bdd4e16fdcf50137a8d7762bec486ede9249d92e511fcb693676_s00	0.297	0.505	0.166	0.655	0.634	0.606	0.209	0.373	0.639	0.434	0.703	0.553	0.625	0.697	0.74	0.573	0.664	0.758	0.744	0.547	0.76	0.743	0.76	0.766	0.731	0.612	0.781	0.795	0.785	0.772	0.768	0.782	0.754	0.699	0.809	0.667	0.758	0.739	0.549	0.739	0.758	0.586	0.689	0.778	0.758	0.761	0.67	0.758	0.787
33a5b0ff232b425796ee6a9dd5b516ff9aad54ca723b4ec490bf5cd9b2e2a731_s00	0.773	0.721	0.743	0.634	0.729	0.74	0.795	0.799	0.761	0.795	0.781	0.81	0.758	0.767	0.772	0.752	0.772	0.761	0.717	0.783	0.734	0.81	0.726	0.779	0.799	0.791	0.776	0.8	0.788	0.779	0.752	0.788	0.784	0.822	0.785	0.798	0.795	0.775	0.792	0.794	0.797	0.784	0.791	0.754	0.81	0.782	0.787	0.8	0.795
04_3_s00	0.126	0.388	0.086	0.519	0.53	0.541	0.097	0.151	0.474	0.204	0.684	0.552	0.583	0.41	0.549	0.136	0.527	0.59	0.545	0.368	0.644	0.626	0.643	0.589	0.402	0.232	0.681	0.632	0.536	0.32	0.468	0.656	0.598	0.578	0.676	0.202	0.48	0.415	0.141	0.526	0.423	0.31	0.551	0.631	0.58	0.491	0.268	0.518	0.634
img00010_s10	0.417	0.672	0.474	0.652	0.673	0.678	0.643	0.658	0.656	0.643	0.655	0.662	0.656	0.636	0.676	0.699	0.657	0.666	0.662	0.7	0.723	0.726	0.7	0.682	0.692	0.735	0.677	0.716	0.741	0.715	0.745	0.739	0.697	0.685	0.7	0.69	0.698	0.701	0.716	0.74	0.725	0.744	0.743	0.694	0.665	0.703	0.693	0.686	0.677
brownie4_03_s00	0.159	0.254	0.045	0.418	0.44	0.543	0.364	0.339	0.546	0.405	0.583	0.591	0.595	0.597	0.594	0.45	0.59	0.584	0.559	0.563	0.592	0.609	0.583	0.604	0.614	0.572	0.562	0.618	0.61	0.612	0.627	0.597	0.617	0.623	0.569	0.612	0.633	0.676	0.641	0.629	0.607	0.631	0.638	0.638	0.644	0.633	0.652	0.685	0.615
2dd3356f2dcf470aec4003800744dfec6490e75d88011e1d835f4f3d60f88e7a_s00	0.725	0.717	0.739	0.611	0.73	0.725	0.728	0.705	0.74	0.748	0.734	0.732	0.73	0.732	0.745	0.742	0.757	0.745	0.714	0.751	0.734	0.744	0.743	0.748	0.745	0.74	0.742	0.752	0.752	0.742	0.749	0.756	0.754	0.755	0.75	0.752	0.75	0.746	0.756	0.753	0.757	0.742	0.739	0.755	0.756	0.753	0.752	0.761	0.755
0bf33d3db4282d918ec3da7112d0bf0427d4eafe74b3ee0bb419770eefe8d7d6_s00	0.248	0.7	0.541	0.811	0.768	0.765	0.436	0.4	0.76	0.519	0.782	0.672	0.763	0.76	0.748	0.749	0.729	0.768	0.822	0.676	0.804	0.779	0.776	0.768	0.722	0.776	0.804	0.789	0.779	0.795	0.787	0.78	0.802	0.791	0.822	0.778	0.818	0.798	0.791	0.803	0.779	0.813	0.819	0.824	0.791	0.824	0.801	0.83	0.828
4e92129f4e8066d6f560d6022cd343a2245939aa49d8b06cddbd9bfc7e7eeb0e_s00	0.354	0.635	0.365	0.717	0.713	0.684	0.358	0.512	0.73	0.562	0.771	0.64	0.759	0.782	0.775	0.76	0.752	0.777	0.784	0.723	0.789	0.781	0.773	0.773	0.764	0.759	0.791	0.791	0.788	0.794	0.794	0.783	0.784	0.775	0.795	0.768	0.789	0.803	0.743	0.766	0.759	0.758	0.77	0.787	0.787	0.795	0.752	0.795	0.801
01_3_s00	0.504	0.699	0.369	0.662	0.661	0.631	0.617	0.734	0.749	0.745	0.691	0.693	0.736	0.799	0.756	0.732	0.711	0.778	0.767	0.779	0.755	0.729	0.76	0.715	0.79	0.77	0.753	0.719	0.746	0.769	0.762	0.743	0.756	0.755	0.774	0.768	0.778	0.75	0.801	0.764	0.763	0.726	0.789	0.734	0.766	0.736	0.781	0.761	0.703
68_01_Caption_p1_s11	0.312	0.658	0.28	0.743	0.738	0.764	0.558	0.639	0.767	0.705	0.78	0.777	0.767	0.775	0.778	0.691	0.772	0.788	0.79	0.766	0.783	0.799	0.786	0.795	0.784	0.758	0.795	0.798	0.805	0.767	0.781	0.802	0.791	0.787	0.802	0.763	0.802	0.491	0.66	0.782	0.779	0.781	0.672	0.801	0.808	0.795	0.768	0.78	0.801
136000dc18fa6def2d6c98d4d0b2084d13c22eaffe82e26c665bcaa2a9e51261_s00	0.385	0.75	0.613	0.838	0.821	0.811	0.511	0.486	0.782	0.589	0.806	0.697	0.773	0.786	0.769	0.789	0.747	0.791	0.841	0.725	0.81	0.782	0.788	0.78	0.734	0.781	0.783	0.773	0.765	0.787	0.762	0.76	0.777	0.768	0.779	0.759	0.797	0.794	0.767	0.769	0.756	0.772	0.757	0.774	0.782	0.788	0.771	0.777	0.791
img00010_s11	0.274	0.529	0.325	0.56	0.624	0.629	0.59	0.58	0.603	0.599	0.592	0.603	0.563	0.555	0.611	0.62	0.578	0.586	0.558	0.585	0.586	0.6	0.566	0.586	0.623	0.582	0.555	0.587	0.617	0.602	0.614	0.608	0.568	0.584	0.667	0.605	0.568	0.638	0.611	0.631	0.653	0.59	0.578	0.548	0.556	0.577	0.603	0.599	0.552
4193474b2f1c72f735b13633b219d9cabdd43c21d9c2bb4dfc4809f104ba4c06_s00	0.125	0.282	0.13	0.308	0.234	0.268	0.141	0.172	0.39	0.29	0.396	0.429	0.423	0.426	0.516	0.444	0.543	0.549	0.447	0.401	0.458	0.44	0.461	0.468	0.43	0.428	0.5	0.44	0.425	0.427	0.441	0.468	0.463	0.521	0.623	0.426	0.45	0.486	0.382	0.449	0.463	0.418	0.438	0.486	0.423	0.434	0.422	0.417	0.515
[truncated: 151 more columns]

## Sheet: Tissue15_deltas
image	epoch 1	2	3	4	5	6	7	8	9	10	11	12	13	14	15	16	17	18	19	20	21	22	23	24	25	26	27	28	29	30	31	32	33	34	35	36	37	38	39	40	41	42	43	44	45	46	47	48	49
af6b6173c59450bc76b2cc461cf233921fbfdb6feb8dd6da03a0d44193221fd0_s00	0.002	-0.013	-0.012	-0.006	-0.004	-0.003	0.005	-0.009	0.001	-0.001	-0.003	-0.002	-0.006	0.004	0.002	-0.015	0.003	0.003	-0.007	0.006	-0.005	0.001	0.008	0.008	0.015	0	-0.021	0.003	0.011	0.024	0.009	0.013	0.002	0.02	0.031	0.015	0.008	0.019	0.011	0.02	-0.004	0.01	0.012	0.012	0.015	0.01	0.01	0.006	-0.018
arpad_set02_04_s00	0.003	0.001	-0.003	0.006	0.014	-0.001	0.008	-0.002	0.003	0.003	0.019	0.015	0.016	0.012	0.006	-0.005	0.019	0.012	0.02	0.016	0.002	0.024	0	0.01	0.021	0.041	0.025	0.032	0.039	0.022	0.034	0.013	0.013	0.02	0.028	0.027	0.004	0.018	0.013	0.026	0.04	0.025	0.029	0.022	0.049	0.021	0.028	0.021	0.023
68_01_Caption_p33_s10	-0.004	-0.004	-0.014	0	0	0.006	0	0.002	-0.006	0.005	0.004	-0.002	-0.003	0.001	-0.003	-0.005	-0.002	0.001	0.001	-0.002	-0.001	-0.001	-0.01	-0.001	0	-0.008	0.005	0	0	0	0.003	0	0.001	-0.001	-0.002	-0.01	-0.006	0.006	0.01	0.012	0.002	0.008	-0.007	0	0.046	-0.004	0.012	0.015	-0.015
B15-32768_3_1_x40_z0_i35j065_s20	0.002	0.002	0.001	0.001	0	-0.001	0.006	0	0.002	-0.002	0.003	0.001	0.002	-0.002	0.002	0.002	0.001	-0.003	0.001	0.004	-0.008	0.003	0.006	-0.007	-0.007	-0.007	0.018	-0.013	-0.001	-0.006	-0.006	-0.019	-0.019	-0.009	-0.013	-0.012	-0.008	0.011	-0.004	0.007	-0.006	-0.005	-0.018	-0.017	0.063	0.042	-0.02	-0.026	0.005
Eosinophilic_variant_of_chromophobe_renal_cell_carcinoma_--_intermed_mag_05_s00	-0.007	0	-0.006	-0.01	-0.012	-0.014	-0.011	-0.021	-0.017	-0.01	-0.008	-0.021	-0.02	-0.017	-0.015	-0.014	-0.023	-0.018	-0.023	-0.022	-0.039	-0.034	-0.022	-0.017	-0.015	-0.032	-0.041	-0.031	-0.036	-0.012	-0.031	-0.034	-0.026	-0.012	-0.011	-0.021	-0.021	-0.018	-0.028	-0.041	-0.015	-0.024	-0.019	-0.004	-0.038	-0.038	-0.019	-0.03	-0.013
TCGA-B0-5698-01Z-00-DX1_s00	0.008	0.008	0.011	0.007	0.009	0.014	0.007	0.011	-0.006	0.009	0.011	0.004	0.005	0.004	0.007	0.004	0.006	0.008	0.004	0.008	0.008	0.009	0.012	-0.005	0.008	0.011	0.009	0.012	0.006	0.013	0.003	0.011	0	0.011	0.001	-0.001	0.009	0.015	0.012	0.003	0.018	0.011	0.006	0.011	0.013	0.018	0.026	0.008	0.024
0e21d7b3eea8cdbbed60d51d72f4f8c1974c5d76a8a3893a7d5835c85284132e_s00	0.003	0.005	-0.001	-0.003	-0.005	-0.003	-0.004	-0.005	-0.012	-0.005	-0.013	-0.005	-0.01	-0.004	-0.009	-0.019	-0.014	-0.012	-0.016	-0.017	0.008	-0.01	-0.03	-0.017	-0.018	-0.016	-0.026	-0.015	-0.022	-0.017	-0.021	-0.007	-0.016	-0.015	-0.019	-0.011	-0.014	-0.024	-0.013	-0.017	-0.004	-0.014	-0.014	-0.013	-0.012	-0.025	-0.014	-0.006	-0.015
image009_02_s00	0.003	0.001	0.004	0.002	-0.001	0.012	0.006	0.004	0.006	0.01	-0.002	0.011	0.007	0.015	0.038	0.003	0.018	0.008	0.02	0.022	0.008	0.001	0.013	0.001	0.014	-0.002	0.01	0.017	0.013	0.001	0.005	0.011	0.001	-0.001	0.001	0.009	0.003	0	0.005	-0.002	0.016	0.002	0.006	0.014	0.002	0.003	0.003	0.001	0
img00008_s10	0.007	0.01	0.008	0.002	0.002	-0.004	-0.007	0.009	-0.006	0.009	0.009	-0.001	-0.013	-0.005	-0.009	-0.01	-0.007	-0.033	-0.022	-0.001	-0.01	-0.02	-0.002	-0.02	-0.018	-0.022	-0.042	-0.033	0.009	0.001	-0.032	-0.045	-0.004	-0.033	-0.036	-0.01	-0.015	-0.026	-0.017	0	-0.056	-0.028	-0.022	-0.047	-0.024	0.018	-0.034	-0.043	0
03_4_s00	-0.038	0.002	-0.005	-0.008	-0.009	0.003	-0.023	-0.007	0.032	-0.022	0.011	0.014	0.003	0.017	-0.009	0.014	-0.009	-0.013	0.016	0.028	-0.018	0.002	-0.032	-0.001	-0.016	-0.025	-0.009	0.006	0.013	-0.051	-0.017	-0.007	-0.006	-0.001	-0.015	-0.011	-0.006	-0.004	-0.011	-0.011	0.002	-0.001	-0.006	0.023	-0.005	-0.01	-0.013	0.016	0.003
set01_image015_04_s00	0.003	0	0	0.001	0	0.007	-0.004	0.001	-0.004	-0.001	0.006	-0.004	0.004	0.004	-0.003	-0.004	0	-0.002	-0.002	0.006	0.001	-0.003	-0.008	-0.014	-0.002	-0.01	-0.014	-0.003	-0.008	-0.011	-0.002	-0.001	-0.006	-0.013	-0.005	-0.011	-0.013	-0.001	-0.01	-0.006	0.02	-0.005	-0.012	0.016	-0.012	-0.012	0.003	0.009	-0.004
B15-32768_3_1_x40_z0_i35j065_s10	0.001	0.002	0.002	0.002	0.001	0	-0.005	0.002	0.002	0.003	0.003	0.003	0.008	0.008	0.001	0.004	0.008	0.004	0.002	0.016	0.007	0.001	0.01	0.01	0.001	0.013	0.037	0.008	0.018	0.005	0.013	0.009	0.013	0.001	0	0.004	0.013	0.023	0.005	0.012	0.007	0.027	0.006	0.003	0.048	0.021	0.013	-0.015	0.042
B15-32768_3_1_x40_z0_i33j069_s22	0.003	0.016	0.015	0.013	0.008	0.011	0.009	0.017	0.019	0.007	0.02	0.017	0.057	0.049	0.043	0.028	0.005	0.017	0.012	0.047	0.014	0.042	0.009	0.022	0.024	0.003	-0.003	0.016	0.057	0.043	0.041	0.039	0.018	-0.006	-0.001	-0.051	0.012	-0.03	0.057	0.028	0.027	0.04	-0.025	-0.002	0.015	0.025	0.012	-0.032	0.041
B15-32768_3_1_x40_z0_i35j065_s22	0.003	-0.001	0.001	-0.002	0	0.003	-0.002	0	0.002	-0.001	0.001	0	-0.007	-0.008	-0.004	0.015	-0.004	-0.007	0.01	0.02	0.001	0.008	0.007	0.01	-0.003	-0.013	0.047	-0.011	0.007	-0.014	0.006	-0.013	-0.015	-0.006	-0.008	0.001	0.004	0.007	-0.011	0.002	0.001	0.033	-0.018	-0.032	0.098	0.036	-0.022	-0.019	0.051
B16-62734_1_2048_slide_p410_01_s00	-0.005	0.002	0.025	0.007	0.011	0.005	0.019	0.015	0.004	0.039	0.005	0.019	-0.017	0.019	-0.011	0.018	0.003	-0.002	0.026	0.033	0.047	0.02	0.033	0.021	-0.008	0.007	0.027	-0.005	0.015	0.016	0.029	0.084	0.039	0.009	0.007	0.014	0.044	0.022	0.037	0.034	-0.007	0.039	0.044	0.048	0.026	0.036	0.025	0.037	0.016
7f55678298adb736987d9fb5d1d2daefb08fe5bf4d81b2380bedf9449f79cc38_s00	0	-0.006	-0.004	-0.004	-0.008	0.001	-0.007	0.007	-0.01	-0.009	0.002	0.002	0.01	0.008	-0.006	-0.012	0.004	-0.002	0.006	0.006	0.007	0.027	-0.018	0.006	0.014	0.018	0.015	0.014	0.01	0.018	0.027	0.002	0.022	0.015	0.023	0.015	0.032	0.014	0.008	0.019	0.017	0.027	0.008	0.014	0.031	0.03	0.021	0.012	0.041
106452624_02_s00	0.001	-0.007	-0.006	-0.007	-0.007	0	-0.003	-0.007	-0.007	0.002	-0.01	-0.003	0.001	0.008	0	-0.004	-0.012	-0.008	-0.008	-0.011	-0.014	0	-0.003	0.003	0.003	0.002	-0.01	0.001	0.007	-0.015	0	-0.004	-0.008	-0.018	-0.013	-0.003	-0.009	-0.012	-0.006	-0.018	0.014	-0.004	-0.007	0.004	0.009	-0.007	-0.011	-0.001	-0.001
img00008_s11	0.061	0.011	0.005	0.008	-0.015	-0.012	-0.002	-0.001	-0.012	-0.016	-0.019	-0.023	-0.018	-0.008	-0.013	-0.014	-0.001	-0.009	-0.024	-0.012	-0.01	-0.01	0.008	-0.004	0.003	-0.003	0.008	-0.023	0	-0.003	0.014	-0.005	-0.037	0.018	0.003	-0.018	0.012	0.008	0.018	0.029	0.014	0.013	0.005	-0.02	0.051	0.029	0.073	-0.034	0.053
set04_image_13_s00	0.005	-0.005	-0.01	-0.007	-0.012	-0.008	-0.024	-0.015	-0.018	-0.021	-0.002	-0.013	-0.004	-0.022	-0.017	-0.046	-0.015	-0.014	-0.036	-0.032	-0.024	-0.017	-0.008	-0.035	0.002	-0.031	-0.02	-0.014	-0.017	-0.024	-0.036	-0.015	-0.037	-0.013	-0.022	-0.034	-0.019	-0.032	-0.031	-0.016	-0.005	-0.028	-0.028	-0.013	-0.048	-0.023	-0.002	0.005	-0.004
B15-32768_3_1_x40_z0_i35j065_s01	-0.003	0	-0.002	-0.002	0.003	0	0.005	0	0.007	0.003	0.013	0.004	0.011	0.013	0.007	-0.002	0.005	0.005	0.019	0.01	0.018	-0.002	0.022	0	0.035	0.017	0.022	0.018	0.018	0.011	0.013	0.021	0	0.01	-0.012	-0.001	-0.021	0.005	0.008	0.009	0.026	0.024	0.004	0.003	0.035	0.024	0.008	0.011	0.005
image015_s00	0.013	0.001	0.001	0.001	-0.001	-0.005	0	-0.002	0.001	-0.009	-0.008	0	0.013	-0.001	0.012	0.005	0.013	0.013	0.023	0.011	0.023	0.005	0.017	0.012	0.026	0.028	0.03	0.012	0.028	0.023	0.025	-0.001	0.022	0.023	0.035	0.024	0.035	0.012	0.024	0.006	0.023	0.031	0.005	0.014	0.009	0.012	0.016	0.026	0.013
B15-32768_3_1_x40_z0_i33j069_s11	0.009	0.008	-0.004	-0.002	0.003	0.005	0.006	0.003	0.01	-0.007	0.004	0.009	0.004	-0.015	0	-0.002	0.001	0	0.014	0.028	0.018	0.012	0.004	0.007	-0.013	-0.004	0.046	0.014	0.015	-0.013	-0.009	0.009	-0.001	0.011	0.015	0.006	-0.019	-0.011	-0.008	0.039	0.041	-0.012	0.007	-0.016	0.1	0.054	-0.036	0.023	-0.035
Leydig-cell-5_s00	0	0.004	-0.001	-0.006	-0.011	-0.003	-0.008	-0.012	-0.011	-0.013	-0.012	-0.001	-0.009	-0.004	-0.005	-0.005	-0.009	-0.006	-0.003	-0.006	-0.013	-0.005	-0.002	-0.002	0	-0.005	0.001	-0.001	0.004	-0.003	-0.001	-0.011	0.004	-0.004	0.004	-0.002	0.001	-0.011	-0.013	-0.013	0.02	-0.003	-0.005	0.006	-0.005	0.005	-0.004	0.012	-0.008
68_01_Caption_p33_s11	0.001	0	0.005	0	0.002	0.004	-0.001	0.001	0.002	-0.001	0.003	0.001	0.001	0.006	-0.004	-0.001	0	0.008	0.003	-0.002	0.013	-0.005	-0.004	-0.002	-0.001	-0.001	0.011	0.009	0.009	0.007	0.004	0.022	0.015	0.002	0.006	0.008	0.009	0.009	0.008	0.023	0.012	0.027	0.021	0.02	0.07	0.028	0.016	0.03	0.044
1d9eacb3161f1e2b45550389ecf7c535c7199c6b44b1c6a46303f7b965e508f1_s00	-0.013	-0.01	-0.009	-0.005	0	0.005	-0.013	-0.006	-0.015	-0.001	-0.008	-0.013	-0.024	-0.004	-0.025	-0.021	-0.005	-0.004	-0.024	-0.049	-0.006	-0.039	-0.052	-0.044	-0.026	-0.05	-0.037	-0.031	-0.035	-0.047	-0.035	-0.023	-0.062	-0.038	-0.057	-0.05	-0.034	-0.049	-0.051	-0.043	-0.025	-0.05	-0.045	-0.026	-0.03	-0.05	-0.036	-0.032	-0.05
5d75a63972ef643efd7c42f20668b167f2af43635d6263962d84e62e7609ab51_s00	-0.002	-0.02	-0.016	-0.011	-0.01	-0.005	-0.013	-0.011	-0.017	-0.015	-0.013	-0.015	-0.01	-0.003	-0.014	-0.019	-0.014	-0.009	-0.012	-0.01	-0.013	-0.008	-0.008	-0.013	-0.013	-0.013	-0.008	-0.019	-0.006	-0.012	-0.014	-0.009	-0.016	-0.008	-0.017	-0.027	-0.022	-0.011	-0.02	-0.013	-0.008	-0.016	-0.01	0	-0.014	-0.016	-0.013	0.002	-0.018
B15-32768_3_1_x40_z0_i35j065_s11	-0.001	0.004	0.002	0.003	0.002	0	0.002	0.003	0.003	-0.002	0.001	-0.001	-0.002	0.002	-0.002	0.006	-0.003	-0.005	-0.001	0.008	0.002	-0.01	0	-0.01	-0.016	-0.005	-0.008	-0.017	-0.012	-0.017	-0.007	-0.021	-0.008	-0.018	-0.015	-0.013	-0.019	-0.001	-0.008	-0.003	-0.011	0.012	-0.02	-0.022	0.061	0.042	-0.009	-0.02	0.009
3934a094e8537841e973342c7f8880606f7a2712b14930340d6f6c2afe178c25_s00	0.001	0.003	-0.004	0.004	0.004	0.005	-0.001	0.003	-0.005	0.006	0.009	0.005	0.008	0.003	-0.004	-0.018	-0.002	-0.012	-0.007	-0.003	-0.001	-0.008	-0.005	-0.013	0.002	-0.001	0.003	-0.002	0	-0.007	-0.008	-0.006	-0.011	-0.012	-0.009	-0.004	-0.007	-0.01	-0.012	-0.01	-0.007	-0.005	-0.004	-0.008	0.009	0.002	-0.001	-0.004	-0.003
TCGA-G9-6336-01Z-00-DX1_s00	0	-0.003	-0.002	-0.004	-0.006	-0.005	-0.018	-0.007	-0.026	-0.02	-0.009	-0.004	-0.012	-0.028	-0.013	-0.036	-0.004	-0.018	-0.021	-0.03	0	-0.02	-0.003	-0.014	-0.001	-0.004	-0.015	0.004	-0.015	-0.002	-0.019	0	-0.03	-0.001	0.007	-0.013	-0.02	-0.014	-0.019	-0.028	0.012	-0.007	0.001	-0.001	-0.003	-0.02	0.008	0.004	-0.008
02_3_s00	-0.003	0	-0.001	0	-0.005	-0.001	-0.007	-0.008	-0.015	-0.019	-0.004	-0.014	-0.024	-0.005	-0.007	-0.018	-0.01	-0.025	-0.024	-0.015	-0.005	-0.047	-0.023	-0.005	-0.01	-0.002	-0.016	-0.014	-0.004	-0.015	-0.035	-0.007	-0.028	-0.011	-0.015	-0.021	-0.038	-0.047	-0.024	-0.052	0.002	-0.011	0.007	0.02	-0.031	-0.043	-0.002	0.02	-0.031
6ab24e7e1f6c9fdd371c5edae1bbb20abeeb976811f8ab2375880b4483860f4d_s00	0	0	0.001	0.003	0.002	0.003	0.004	-0.004	0.005	0.003	0.009	0.007	0.01	0.013	0.012	0.003	0.016	0.021	0.019	0.032	0.015	0.026	0.007	0.021	0.019	0.034	0.03	0.041	0.023	0.036	0.021	0.025	0.028	0.032	0.04	0.053	0.028	0.028	0.031	0.026	0.03	0.032	0.042	0.04	0.029	0.031	0.031	0.053	0.036
B15-32768_3_1_x40_z0_i35j065_s21	0.001	0.002	0	-0.001	-0.004	-0.003	0	-0.001	0.007	-0.006	-0.001	-0.003	-0.002	-0.005	-0.006	0.002	-0.004	-0.006	0.001	-0.008	-0.003	-0.005	-0.009	-0.015	-0.019	-0.018	-0.007	-0.033	-0.031	-0.035	-0.017	-0.021	-0.026	-0.027	-0.017	-0.011	-0.023	0.011	-0.002	0.009	0.003	0.021	-0.026	-0.019	0.069	0.061	-0.025	-0.019	0.037
B15-32768_3_1_x40_z0_i33j069_s02	0.008	0.007	-0.002	0	0.009	0.007	-0.006	0.003	-0.011	-0.004	0.007	0.004	0.03	0.008	0.007	0.039	0.018	0.009	0.023	0.019	0.017	-0.015	0.028	0.052	0.048	0.018	0.035	0.051	0.104	0.09	0.073	0.088	0.085	0.067	0.038	0.031	0.035	0.067	0.095	0.037	0.016	0.104	0.065	0.004	0.026	0.047	0.08	0.059	0.078
96984c_200x_01_s00	0	0.005	-0.003	-0.004	0.002	-0.003	-0.005	-0.004	0.001	-0.002	-0.009	-0.002	-0.006	0.001	-0.007	-0.006	-0.006	-0.025	-0.01	-0.008	0	0.014	0.008	-0.004	-0.018	-0.008	0.006	-0.013	0.011	0.001	-0.005	-0.017	-0.004	-0.002	0.002	0.003	-0.002	0.004	0.008	0.003	-0.023	0.003	0.005	-0.014	-0.006	0.007	0.02	0.015	-0.003
04_7_s00	-0.007	-0.004	0.004	-0.006	-0.001	0.003	-0.014	-0.017	-0.017	-0.014	-0.005	-0.005	-0.008	-0.003	-0.009	-0.02	-0.007	0.003	0.009	0.006	0.003	-0.005	-0.016	0.005	-0.002	-0.004	-0.011	0.003	-0.004	-0.007	0.001	0.002	-0.002	-0.003	-0.008	-0.012	-0.017	-0.017	-0.017	-0.008	0.009	0.002	0.012	0.006	-0.014	-0.036	-0.004	0.012	-0.039
c1afe66cd139f996fd984f5f2622903730ec2f1192d90608154f07f7ef6cdb4b_s00	0.002	-0.004	-0.001	-0.001	-0.005	0.005	-0.002	-0.009	-0.004	0.002	-0.007	-0.005	-0.015	-0.014	-0.008	-0.003	-0.012	-0.006	-0.013	-0.013	0.003	-0.009	-0.002	-0.001	-0.028	-0.012	-0.018	-0.01	-0.02	-0.013	-0.006	0.003	-0.027	-0.013	-0.017	0.01	-0.015	-0.018	-0.011	-0.015	-0.023	-0.019	-0.021	-0.032	-0.002	-0.019	-0.024	-0.024	-0.018
74a7785530687a11ecd073e772f90912d9967d02407a192bfab282c35f55ab94_s00	0	0.003	0.004	0.002	0.002	0.006	0.019	0.005	0.029	0.006	0.017	-0.005	-0.008	0.033	-0.025	-0.007	0.026	-0.031	-0.009	-0.029	0.017	0	0	0.005	0.002	-0.026	-0.029	-0.021	0.001	0.012	0.025	0.024	-0.021	-0.033	-0.009	0.027	0.014	0.035	0.009	0.001	-0.015	0.013	-0.019	0.048	0.058	0.024	-0.002	-0.021	0.053
03_2_s00	-0.01	-0.002	-0.004	-0.002	-0.009	0	-0.002	-0.001	-0.004	-0.004	-0.002	-0.006	-0.002	0.006	-0.002	-0.009	-0.004	0.002	-0.006	-0.014	-0.007	0.002	-0.009	0.003	-0.001	0.015	0.012	0.018	0.018	-0.001	0.011	0.018	-0.003	0.015	0.006	0.007	-0.005	0.012	-0.001	0.003	0.017	0.022	0.018	0.015	-0.009	-0.013	0.013	0.021	-0.011
44afae184c89e6ba55985b4d341acc1ae1e8b6ef96312064e0e6e630e022b078_s00	0	0.001	0.002	-0.002	-0.001	0.003	0.001	0.007	0.011	0.009	0.011	0.009	0.009	0.005	0.002	0.015	0.01	0.009	0.01	0.011	0.007	0.007	0.01	0.008	0.01	0.004	0.01	0.003	0.007	0.007	0.004	0.024	0.007	0.009	0.013	0.009	0.017	0.018	0.009	0.006	0.024	-0.004	0.001	0.004	0.015	0.02	0.003	0.01	0.022
ad473063dab4bf4f2461d9a99a9c0166d4871f156516d9e0a523484e7cf2258d_s00	0.002	0.002	0.005	-0.002	0.001	0.001	-0.006	-0.004	0	-0.005	0.003	-0.004	-0.002	0.002	0.01	0.006	0.011	-0.002	-0.002	0.005	-0.005	0.023	0.015	0.001	0.015	0.002	0.001	0.003	0.003	0.007	0.005	0.012	0	-0.001	0.003	0.003	0.001	0.024	0.008	0.008	0.013	0.014	0.007	0.021	0.017	0.02	0.004	0.013	0.011
b83d1d77935b6cfd44105b54600ffc4b6bd82de57dec65571bcb117fa8398ba3_s00	0.002	0	0.004	-0.001	-0.003	0.004	-0.009	-0.017	-0.028	-0.015	-0.022	-0.021	-0.029	-0.027	-0.037	-0.037	-0.025	-0.036	-0.037	-0.062	-0.032	-0.049	-0.06	-0.057	-0.046	-0.06	-0.051	-0.041	-0.054	-0.061	-0.063	-0.049	-0.063	-0.051	-0.055	-0.057	-0.066	-0.073	-0.06	-0.068	-0.047	-0.068	-0.057	-0.054	-0.093	-0.072	-0.064	-0.039	-0.087
68_01_Caption_p33_s01	0	0.004	0.009	0.003	0.003	0.006	0.003	0.007	0.005	0.002	0.001	0	0.001	0.003	-0.001	0.002	-0.001	-0.003	0.003	0	0.003	0.017	0.003	0.008	0.003	0.006	0.011	0.006	0.014	0.007	0.016	-0.004	0.002	0.012	0.007	0.003	0.003	0.013	0.009	0.007	0.006	0.01	0.008	0.018	0.034	0.009	0.012	0.018	0
353ab00e964f71aa720385223a9078b770b7e3efaf5be0f66e670981f68fe606_s00	-0.004	-0.005	-0.009	-0.013	-0.01	-0.007	-0.011	-0.017	-0.018	-0.009	-0.015	-0.005	-0.014	-0.005	-0.014	-0.018	-0.016	-0.016	-0.019	-0.015	-0.013	-0.032	-0.029	-0.021	-0.024	-0.015	-0.011	-0.016	-0.003	-0.016	-0.003	0.005	-0.009	0.003	-0.007	-0.004	-0.014	-0.011	-0.013	-0.009	-0.008	-0.004	-0.002	0.006	0.004	-0.003	0.003	0.007	-0.009
673baf65ae5c571d6be452eb41e79ef3fc2eb3fd238e621c6b7621763b429989_s00	0.005	0.006	0.005	0.015	0.009	0.008	0.008	0.014	-0.002	0.012	0.014	0.002	0.03	0.017	-0.012	-0.013	0.012	0.025	0.008	-0.004	0.007	0.029	-0.002	-0.008	0.025	0.024	-0.017	0.021	0.023	0.034	0	0.008	0.049	0.02	0.031	0.012	0.017	-0.011	0.042	0.016	0.065	0.02	0.053	0.037	-0.023	0.036	0.049	0.037	0.054
68_01_Caption_p33_s00	0.004	0.006	-0.004	-0.001	0.003	0.003	-0.001	0.004	-0.009	-0.001	0.005	-0.002	-0.003	-0.007	-0.01	-0.014	-0.003	-0.003	-0.004	-0.016	0.001	0.002	-0.017	-0.004	0.006	-0.007	0.009	-0.002	0.002	0.001	0.002	-0.001	-0.001	0.009	-0.004	0.001	0.003	0	0.002	0.011	0.021	0.009	0.004	-0.004	0.023	0.024	0.006	0.026	0.015
B15-32768_3_1_x40_z0_i35j065_s02	0.004	0.006	0.007	0.004	0.006	0.006	0.002	0.003	0.006	0.005	0.005	0.004	0.002	0.006	0.004	0.023	-0.001	0.004	-0.005	0.02	0.011	-0.009	0.001	-0.009	0.025	0.012	0.018	0.015	0.001	-0.007	-0.005	-0.01	-0.026	-0.006	0.002	-0.014	-0.005	0.012	-0.004	0.016	0.027	0.011	-0.003	-0.004	0.051	0.049	0.012	0.016	0.041
10_2_s00	-0.008	-0.01	-0.018	-0.01	-0.003	-0.007	-0.005	-0.002	0.007	0.01	-0.007	0.01	0.015	0.003	0.017	0	0.018	0.029	0.02	0.04	0.027	-0.011	0.055	0.043	0.012	0.043	0.018	0.017	0.036	0.06	0.026	0.071	0.047	0.083	0.067	0.037	0.065	0.05	0.043	0.068	0.061	0.052	0.062	0.052	0.089	0.065	0.043	0.076	0.055
2c61fdcb36fd1b2944895af6204279e9f6c164ba894198b40c8b7a3c9bf500ea_s00	-0.011	-0.013	-0.02	-0.011	-0.007	0.012	-0.003	-0.003	-0.016	0.001	-0.001	-0.002	0.004	0	-0.004	-0.012	-0.006	-0.006	-0.004	0.008	0.001	-0.001	-0.008	-0.007	-0.007	0.006	0.018	0.002	0.012	0.009	0.002	0.023	0.009	0.016	0.006	0.009	0.004	0.025	0.003	0.017	0.014	0.013	0.021	0.018	-0.002	0.004	0.016	0.03	0.007
B15-32768_3_1_x40_z0_i33j069_s20	0.015	0.001	0.002	0.002	0.013	0.013	0.011	0.006	0.003	0.01	0.023	0.004	-0.009	-0.004	-0.002	0.021	0.012	0.018	0.004	-0.014	0.003	-0.012	0.018	-0.009	0.022	-0.003	0.014	0.003	-0.003	0.036	-0.023	-0.011	-0.018	0.003	0.001	-0.044	-0.028	-0.005	-0.025	-0.02	-0.003	-0.037	-0.012	-0.012	-0.031	0.007	0.02	0.017	-0.001
B15-32768_3_1_x40_z0_i35j065_s00	0.002	-0.002	-0.007	-0.003	-0.005	-0.004	0.007	-0.004	0.01	-0.001	0	0	0.009	0.003	0.013	0.002	0.005	0.014	0.016	0.014	0.018	0.006	0.012	0.013	0.009	0.004	0.021	-0.005	-0.001	0	0.007	0.008	0.002	0.016	0.02	0.012	-0.012	0.007	-0.012	0.016	0.01	0.031	0.005	-0.011	0.008	0.023	0.018	-0.004	0.012
img00008_s01	0.005	0.004	0	0	-0.002	-0.004	-0.014	0.002	-0.011	0	-0.002	-0.001	0.004	-0.009	-0.009	-0.023	-0.002	0.01	-0.005	-0.017	-0.006	-0.002	-0.007	-0.005	-0.009	-0.002	-0.024	-0.001	0.009	-0.005	-0.007	0.014	-0.002	0.007	-0.003	0.01	0.005	0	0.009	0.03	0.009	0.009	0.018	0.007	0.001	0.007	-0.002	0.019	0.002
B15-32768_3_1_x40_z0_i33j069_s12	0.009	-0.003	-0.005	-0.006	-0.001	-0.004	-0.007	-0.013	0.005	-0.006	-0.005	-0.007	-0.006	-0.012	-0.008	-0.006	0.008	-0.011	0.015	0.022	0.04	-0.026	0.021	0.071	0.011	0.013	-0.016	0.007	0.088	0.06	0.094	-0.009	0.086	0.087	0.021	0.067	-0.004	0.135	0.091	0.073	0.054	0.133	-0.032	0.004	0.072	0.099	-0.003	0.106	0.167
TCGA-G2-A2EK-01A-02-TSB_s00	0.002	0.003	0.005	0.002	0.012	0.008	0.018	0.013	0.008	0.01	0.012	0.013	0.01	0.005	0.025	0.005	0.017	0.022	0.011	0.01	0.022	0.02	0.017	0.007	0.028	0.044	0.029	0.044	0.044	0.044	0.021	0.052	0.005	0.025	0.023	0.026	0.016	0.016	0.016	0.018	0.056	0.02	0.027	0.051	-0.034	0.009	0.06	0.05	0.023
55f98f43c152aa0dc8bea513f8ba558cc57494b81ae4ee816977816e79629c50_s00	0.008	0.005	0.003	0	-0.007	0.001	-0.007	0.004	-0.013	-0.008	0	-0.006	-0.001	-0.005	-0.015	-0.038	-0.014	-0.009	-0.014	-0.021	-0.007	-0.003	-0.003	-0.022	-0.009	-0.017	-0.018	-0.018	-0.038	-0.026	-0.019	-0.021	-0.022	-0.037	-0.037	-0.035	-0.021	-0.021	-0.035	-0.022	-0.024	-0.022	-0.012	-0.022	-0.034	-0.01	-0.015	-0.016	-0.019
11_1_s00	-0.001	-0.001	-0.001	0	-0.009	-0.002	-0.009	-0.009	-0.011	-0.002	0.001	-0.003	-0.005	0	-0.005	-0.009	-0.001	-0.006	-0.006	0	-0.005	-0.02	-0.001	-0.004	-0.003	-0.003	-0.003	-0.008	0.003	0	-0.009	0	-0.004	-0.009	0.008	-0.01	-0.004	0.002	-0.009	-0.001	-0.003	0.001	-0.013	0	0.002	0.005	0.001	-0.005	0
08_3_s00	0.001	-0.005	-0.004	0	-0.004	-0.005	-0.013	-0.005	-0.005	-0.002	0	-0.005	-0.007	-0.012	-0.006	-0.017	-0.01	-0.02	-0.022	-0.019	-0.027	-0.025	-0.026	0.011	-0.002	0.003	-0.028	0.001	0.003	0.01	0.016	0.02	-0.003	0.014	0.018	0	0.009	0	0.012	-0.008	0.021	0.004	0.012	0.015	0.028	0.009	0.019	0.032	0.034
TCGA-49-4488-01Z-00-DX1_s00	0.005	-0.002	-0.003	0.001	0.003	0.01	-0.006	0.011	-0.003	0.018	0.005	0.01	0.006	0.013	0.011	0.008	0.009	0.003	0.013	0.011	0.007	0.007	0.019	0.034	0.018	0.012	0.022	0.014	0.016	0.015	0.02	0.014	0.031	0.014	0.021	0.029	0.012	0.015	0.038	0.029	0.009	0.032	0.029	0.012	0.039	0.012	0.024	0.033	0.037
img00008_s00	0.018	0.016	0.006	0.001	0.006	0.012	0.001	0.004	-0.009	-0.006	0.001	-0.016	-0.014	-0.007	-0.008	-0.017	0.006	-0.005	0.002	-0.014	-0.039	-0.005	-0.007	0.007	0.027	0.029	0.027	0.024	-0.001	0.017	0.04	0.017	0.004	0.038	0.028	0.025	0.009	0.048	0.042	0.039	0.01	0.001	0.043	0.055	0.023	0.017	0.025	0.048	0.016
ef3ef194e5657fda708ecbd3eb6530286ed2ba23c88efb9f1715298975c73548_s00	0.002	0	0.003	0	-0.003	-0.005	-0.012	-0.002	-0.018	-0.015	-0.001	0.001	0.009	0.003	-0.002	-0.021	0.003	0	0.002	0	-0.007	-0.011	-0.018	-0.017	-0.008	0.004	0.002	-0.005	0.011	0.015	-0.001	0.002	0.001	-0.009	-0.003	-0.012	0.005	0.008	-0.009	0.007	0	0.007	0.005	0.006	-0.012	0.012	0.004	0.008	0.015
07_2_s00	0.003	0.004	0.003	-0.006	-0.002	0	-0.005	0.006	0	0	-0.005	-0.007	-0.007	0.002	0.005	-0.004	-0.006	0.004	0.004	0.004	-0.008	-0.002	-0.008	0.004	-0.006	-0.008	0.01	-0.001	-0.003	0.006	-0.003	0.02	0.002	-0.008	-0.005	0.011	-0.005	0.016	0.001	-0.004	0.011	0.003	0.003	0.022	-0.024	-0.021	0.018	0.03	0.01
arpad_set02_08_s00	0.002	-0.001	-0.008	-0.006	-0.004	0.004	-0.002	-0.002	-0.008	0.002	-0.003	0.002	0.002	0.008	0.002	-0.006	-0.01	0.002	-0.005	0.004	0.017	0.006	0.001	0.006	0.013	0.009	0.016	0	0.011	0.01	0.013	0.02	0.007	0.006	0.001	0.015	0.009	0.014	0.014	0.003	0.003	0.022	0.008	-0.001	0.008	0.019	0.013	0.003	0.003
5_01_s00	-0.002	-0.005	-0.008	-0.006	-0.008	-0.007	-0.008	-0.003	-0.005	-0.009	-0.009	0	-0.004	-0.002	-0.001	-0.006	0.003	0.002	0.005	0.009	0.002	0.009	-0.004	0.008	0.002	0.007	0.01	0.002	0.003	0.002	0.004	0.003	-0.001	-0.002	-0.003	0.001	0.006	-0.001	0	0	0.007	-0.001	0.002	0.007	0.006	0.002	0.002	0.002	-0.001
B15-32768_3_1_x40_z0_i33j069_s10	0.009	0.013	0.015	0.014	0.015	0.014	0.014	0.017	0.017	0.008	0.012	0.007	0.02	0.025	0.012	0.015	-0.001	0.021	0.006	0.01	0.015	-0.001	0.015	0.014	0.022	0.011	0.027	0.046	0.021	0.026	0.024	0.061	0.031	0.014	0.03	0.007	0.035	0.04	0.005	0.031	0.013	0.021	0.016	0.017	0.026	0.015	0.015	0.035	0.061
image011_01_s00	0.004	-0.001	-0.002	-0.003	-0.009	-0.008	-0.017	-0.007	-0.017	-0.004	-0.012	-0.007	-0.009	-0.005	-0.024	-0.016	-0.023	-0.021	-0.017	-0.01	-0.021	-0.01	-0.025	-0.033	-0.004	-0.019	-0.014	-0.006	-0.002	-0.006	-0.012	-0.003	0	0	-0.004	-0.02	-0.015	0.002	-0.04	-0.013	-0.002	0.004	-0.006	0.012	-0.028	0.01	-0.017	-0.017	-0.034
01_1_s00	-0.006	-0.008	-0.017	-0.004	0.004	0.011	-0.007	0.021	-0.006	-0.008	-0.003	0.007	0.005	0.014	0.009	0	0.002	-0.026	0.004	0.006	0.011	0.03	0	-0.005	-0.004	0.004	-0.001	0.003	-0.015	0.021	-0.021	0.004	-0.019	-0.002	-0.015	-0.025	-0.014	-0.042	0.001	-0.014	0.034	0.002	0.014	0.005	-0.039	0.014	0.02	0.011	-0.011
853a4c67900c411abd04467f7bc7813d3c58a5f565c8b0807e13c6e6dea21344_s00	0	0.001	0.005	0.001	0.001	0.004	0.002	0.001	0	-0.003	0	0.001	0.007	0.007	0.005	-0.001	-0.003	0.01	0.009	-0.001	0.011	0.02	0.002	0.006	0.033	0.016	0.009	0.008	0.005	0.022	0.009	0.003	0.006	0.008	0.012	0.023	0.003	0.01	0.007	0	0.001	0.011	0.01	-0.005	0.017	0.007	0.002	0.001	0.019
f952cc65376009cfad8249e53b9b2c0daaa3553e897096337d143c625c2df886_s00	-0.002	-0.001	0.002	0	0.005	0.001	0.002	0.006	0.002	0.001	0.007	0.007	0.01	0.004	0.013	0.008	0.012	0.006	0.007	0.011	0.006	0.007	0.01	0.008	0.012	0.021	0.02	0.014	0.011	0.015	0.015	0	0.009	0.011	0.012	0.018	0.013	0.012	0.018	0.012	0.023	0.01	0.021	0.009	0.02	0.023	0.019	0.021	0.02
4590d7d47f521df62f3bcb0bf74d1bca861d94ade614d8afc912d1009d607b94_s00	-0.003	-0.009	-0.007	-0.008	-0.007	-0.002	-0.013	-0.005	-0.028	-0.017	-0.015	-0.006	-0.01	-0.011	-0.019	-0.033	-0.013	-0.002	-0.007	-0.005	-0.003	-0.011	-0.024	-0.012	-0.014	-0.003	-0.004	-0.001	0.005	0.009	-0.001	0.001	0.003	0.015	0.004	0	-0.002	0.007	-0.01	0.01	0.013	0.005	0.007	0.003	0.001	0.001	0.019	0	0.006
set04_image_11_s00	0.006	0.001	-0.001	-0.002	0.006	0.01	0.003	0.002	0.01	0.004	0.013	0	0.015	0.001	-0.004	0.003	-0.005	0.013	0.003	0.007	-0.006	0.003	-0.004	0.004	0.005	0.007	0.004	0.008	0	0.006	0.005	0.022	0.003	0.012	0.006	0.011	-0.002	0.016	0.008	0.014	0.037	0.009	0.011	0.02	0.007	-0.004	0.01	0.016	0.011
B15-32768_3_1_x40_z0_i33j069_s01	0.006	0.002	0.009	0.004	0.018	0.009	0.001	0.006	0.008	0.008	0.009	0.017	0.013	-0.011	-0.002	0.009	-0.004	0.005	0.001	-0.01	0.002	-0.009	-0.003	-0.004	0.013	0.01	-0.009	0.015	0.025	0.007	0.028	0.037	0.017	0.027	0.01	0.01	0.016	0.028	0.02	0.041	0.033	0.05	0.048	0.044	0.02	0.025	0.056	0.041	0.031
B15-32768_3_1_x40_z0_i33j069_s21	0.008	0	0.009	0.005	0.007	0.027	0.015	0.017	0.014	0.013	0.018	0.014	0.025	0.023	0.009	0.002	0.024	0.037	0.019	0.047	0.04	0.055	0.022	0.036	0.039	0.081	0.095	0.013	0.045	0.058	0.07	0.054	0.073	0.04	0.03	0.034	0.054	0.111	0.084	0.135	0.062	0.018	0.048	0.083	0.074	0.105	0.052	0.071	0.091
B15-32768_3_1_x40_z0_i35j065_s12	0.003	0.003	0.003	0	0.003	0.004	0.003	0.005	-0.002	0.001	0.005	0.002	-0.005	-0.008	-0.002	0.01	-0.004	-0.006	0.005	0.015	-0.004	0.009	0.014	0.01	-0.004	-0.003	0.005	-0.006	-0.001	0.012	0.028	0.005	0.011	0.005	0.006	0.028	0.025	0.018	0.025	0.006	0.007	0.027	0.01	0.008	0.02	0.021	0.019	0.015	0.034
TCGA-18-5592-01Z-00-DX1_s00	-0.007	-0.006	-0.008	-0.001	-0.003	-0.005	0.004	-0.003	0.002	-0.005	-0.004	0	0.006	0.01	0.01	0.008	0.002	0.008	0.002	0.004	-0.007	0.014	-0.016	-0.009	-0.004	-0.006	0	-0.006	-0.01	0.006	0.001	0.002	0	-0.009	-0.004	-0.032	-0.007	-0.009	-0.004	-0.019	0.007	-0.009	-0.006	-0.001	-0.008	-0.018	-0.01	0.007	-0.013
B15-32768_3_1_x40_z0_i33j069_s00	0	0.005	0.007	0.007	0.02	0.012	0.019	0.015	0.028	0.018	0.017	0.017	0.027	0.032	0.046	0.011	0.031	0.048	-0.007	0.028	0.053	0.032	0.001	0.016	0.035	0.053	0.012	0.048	0.02	0.03	0.068	0.069	0.114	0.073	0.015	0.121	0.022	0.112	0.067	0.065	0.052	0.062	0.034	0.036	0.007	0.064	0.108	0.115	0.105
cbca32daaae36a872a11da4eaff65d1068ff3f154eedc9d3fc0c214a4e5d32bd_s00	0.002	0.002	0.001	0.002	-0.001	-0.004	-0.006	-0.002	0.001	-0.006	-0.003	0.001	0.002	-0.012	-0.011	-0.011	-0.02	-0.005	-0.018	-0.009	-0.007	-0.008	-0.022	-0.032	-0.012	-0.022	-0.005	-0.002	-0.002	-0.009	-0.013	-0.013	-0.016	-0.02	-0.004	-0.023	-0.016	-0.014	-0.011	-0.008	-0.009	-0.02	-0.027	-0.001	-0.037	-0.025	-0.027	-0.004	-0.016
Hurthle_cell_carcinoma_--_high_mag_02_s00	0.002	0	-0.003	-0.001	-0.001	-0.004	0.001	0.009	0.005	0.004	0.011	0.005	0.02	0.014	0.008	-0.007	0.014	0.016	0.008	0.008	0.022	0.02	0.013	0.005	0.021	0.009	0.014	0.019	0.009	0.01	0.011	0.02	0.003	0.01	0.013	0	-0.006	0.014	0.005	0	0.026	0.01	0.001	0.02	-0.01	-0.001	0.004	0.025	-0.004
[truncated: 151 more columns]

## Sheet: Tissue15_noTTA
image	epoch 1	2	3	4	5	6	7	8	9	10	11	12	13	14	15	16	17	18	19	20	21	22	23	24	25	26	27	28	29	30	31	32	33	34	35	36	37	38	39	40	41	42	43	44	45	46	47	48	49
af6b6173c59450bc76b2cc461cf233921fbfdb6feb8dd6da03a0d44193221fd0_s00	0.751	0.75	0.74	0.795	0.791	0.778	0.764	0.797	0.746	0.796	0.798	0.803	0.784	0.762	0.794	0.753	0.797	0.794	0.81	0.806	0.819	0.804	0.755	0.807	0.797	0.792	0.812	0.795	0.79	0.764	0.813	0.771	0.813	0.802	0.788	0.821	0.825	0.783	0.8	0.803	0.783	0.803	0.78	0.751	0.818	0.813	0.812	0.752	0.818
arpad_set02_04_s00	0.803	0.728	0.737	0.821	0.799	0.806	0.818	0.778	0.804	0.791	0.74	0.775	0.675	0.695	0.76	0.845	0.753	0.714	0.786	0.765	0.772	0.765	0.854	0.855	0.824	0.769	0.762	0.768	0.77	0.756	0.791	0.831	0.846	0.718	0.768	0.771	0.829	0.769	0.783	0.815	0.779	0.796	0.772	0.653	0.797	0.78	0.784	0.687	0.828
68_01_Caption_p33_s10	0.319	0.498	0.527	0.544	0.562	0.534	0.576	0.563	0.612	0.557	0.56	0.562	0.588	0.595	0.584	0.609	0.584	0.568	0.589	0.62	0.599	0.635	0.636	0.618	0.6	0.618	0.619	0.572	0.599	0.602	0.607	0.563	0.616	0.6	0.616	0.638	0.638	0.641	0.61	0.599	0.595	0.613	0.613	0.586	0.576	0.635	0.602	0.598	0.661
B15-32768_3_1_x40_z0_i35j065_s20	0.253	0.372	0.391	0.363	0.379	0.353	0.452	0.383	0.482	0.408	0.347	0.389	0.414	0.432	0.456	0.502	0.421	0.398	0.474	0.504	0.47	0.504	0.491	0.506	0.437	0.452	0.485	0.48	0.481	0.491	0.523	0.475	0.488	0.468	0.447	0.499	0.478	0.51	0.516	0.517	0.372	0.54	0.446	0.446	0.472	0.532	0.491	0.471	0.519
Eosinophilic_variant_of_chromophobe_renal_cell_carcinoma_--_intermed_mag_05_s00	0.6	0.591	0.617	0.657	0.631	0.555	0.702	0.718	0.738	0.722	0.723	0.7	0.775	0.818	0.763	0.695	0.768	0.749	0.82	0.782	0.781	0.765	0.73	0.763	0.786	0.817	0.759	0.794	0.802	0.792	0.818	0.796	0.804	0.806	0.811	0.802	0.789	0.806	0.844	0.838	0.816	0.827	0.834	0.809	0.766	0.81	0.82	0.811	0.849
TCGA-B0-5698-01Z-00-DX1_s00	0.529	0.569	0.541	0.592	0.557	0.527	0.573	0.556	0.622	0.581	0.534	0.601	0.576	0.624	0.611	0.625	0.622	0.565	0.638	0.63	0.643	0.64	0.621	0.649	0.641	0.632	0.636	0.565	0.634	0.631	0.649	0.594	0.653	0.627	0.649	0.648	0.64	0.64	0.644	0.657	0.607	0.647	0.635	0.626	0.503	0.541	0.618	0.641	0.623
0e21d7b3eea8cdbbed60d51d72f4f8c1974c5d76a8a3893a7d5835c85284132e_s00	0.838	0.679	0.652	0.746	0.742	0.757	0.705	0.797	0.674	0.789	0.79	0.709	0.818	0.836	0.742	0.646	0.768	0.801	0.79	0.757	0.72	0.692	0.659	0.713	0.803	0.763	0.727	0.792	0.759	0.816	0.705	0.782	0.806	0.795	0.76	0.74	0.739	0.717	0.76	0.727	0.794	0.771	0.803	0.858	0.742	0.792	0.823	0.809	0.79
image009_02_s00	0.74	0.771	0.762	0.778	0.778	0.749	0.787	0.775	0.776	0.761	0.775	0.738	0.825	0.829	0.767	0.814	0.788	0.848	0.833	0.815	0.819	0.847	0.828	0.852	0.846	0.858	0.846	0.844	0.837	0.878	0.858	0.859	0.859	0.871	0.87	0.864	0.878	0.867	0.876	0.878	0.85	0.869	0.869	0.856	0.878	0.876	0.88	0.874	0.881
img00008_s10	0.545	0.566	0.592	0.587	0.611	0.597	0.658	0.629	0.668	0.667	0.668	0.656	0.701	0.714	0.703	0.677	0.662	0.688	0.708	0.699	0.67	0.71	0.695	0.705	0.715	0.707	0.702	0.699	0.687	0.691	0.71	0.697	0.678	0.715	0.707	0.716	0.716	0.735	0.692	0.697	0.7	0.703	0.703	0.711	0.688	0.694	0.705	0.689	0.719
03_4_s00	0.401	0.458	0.481	0.495	0.664	0.657	0.613	0.646	0.516	0.648	0.618	0.592	0.628	0.615	0.648	0.523	0.639	0.666	0.608	0.541	0.612	0.569	0.476	0.643	0.68	0.676	0.62	0.68	0.688	0.727	0.678	0.707	0.674	0.695	0.696	0.684	0.681	0.697	0.701	0.713	0.687	0.74	0.753	0.686	0.674	0.701	0.764	0.739	0.679
set01_image015_04_s00	0.767	0.627	0.644	0.712	0.703	0.7	0.727	0.782	0.741	0.767	0.806	0.758	0.846	0.856	0.796	0.694	0.807	0.837	0.849	0.822	0.817	0.792	0.815	0.821	0.848	0.863	0.847	0.867	0.861	0.873	0.857	0.867	0.836	0.865	0.877	0.838	0.854	0.862	0.859	0.861	0.864	0.85	0.889	0.88	0.835	0.855	0.86	0.871	0.859
B15-32768_3_1_x40_z0_i35j065_s10	0.342	0.482	0.498	0.471	0.486	0.464	0.562	0.488	0.571	0.517	0.451	0.493	0.526	0.548	0.579	0.595	0.537	0.509	0.595	0.608	0.576	0.632	0.608	0.612	0.54	0.553	0.574	0.587	0.588	0.614	0.618	0.596	0.583	0.586	0.558	0.606	0.59	0.64	0.638	0.647	0.476	0.623	0.559	0.559	0.628	0.651	0.589	0.567	0.622
B15-32768_3_1_x40_z0_i33j069_s22	0.324	0.426	0.437	0.48	0.416	0.367	0.414	0.459	0.398	0.5	0.427	0.486	0.48	0.517	0.522	0.339	0.555	0.497	0.489	0.45	0.608	0.544	0.573	0.581	0.657	0.652	0.458	0.615	0.67	0.675	0.63	0.685	0.694	0.749	0.732	0.703	0.668	0.736	0.666	0.646	0.563	0.661	0.721	0.71	0.612	0.653	0.724	0.685	0.707
B15-32768_3_1_x40_z0_i35j065_s22	0.322	0.497	0.502	0.483	0.489	0.451	0.551	0.489	0.58	0.51	0.435	0.502	0.497	0.519	0.552	0.585	0.516	0.493	0.556	0.577	0.551	0.58	0.569	0.573	0.519	0.561	0.536	0.577	0.575	0.585	0.599	0.58	0.592	0.574	0.543	0.588	0.576	0.613	0.624	0.618	0.472	0.588	0.567	0.571	0.37	0.591	0.617	0.588	0.599
B16-62734_1_2048_slide_p410_01_s00	0.307	0.523	0.531	0.472	0.381	0.268	0.692	0.402	0.782	0.573	0.419	0.574	0.583	0.597	0.68	0.818	0.662	0.51	0.787	0.799	0.695	0.85	0.838	0.811	0.778	0.755	0.722	0.715	0.768	0.759	0.788	0.579	0.83	0.768	0.769	0.832	0.804	0.792	0.812	0.774	0.657	0.776	0.75	0.677	0.754	0.786	0.787	0.698	0.841
7f55678298adb736987d9fb5d1d2daefb08fe5bf4d81b2380bedf9449f79cc38_s00	0.778	0.69	0.681	0.753	0.759	0.754	0.721	0.78	0.694	0.793	0.782	0.765	0.79	0.792	0.795	0.704	0.787	0.82	0.786	0.795	0.78	0.747	0.753	0.788	0.777	0.788	0.801	0.787	0.786	0.799	0.783	0.791	0.799	0.8	0.796	0.789	0.783	0.79	0.771	0.787	0.796	0.772	0.8	0.782	0.781	0.787	0.786	0.792	0.758
106452624_02_s00	0.709	0.646	0.658	0.72	0.722	0.741	0.685	0.756	0.679	0.744	0.772	0.748	0.761	0.754	0.747	0.653	0.778	0.78	0.747	0.755	0.75	0.699	0.692	0.736	0.773	0.775	0.738	0.778	0.755	0.788	0.76	0.781	0.778	0.796	0.79	0.764	0.775	0.773	0.771	0.776	0.767	0.772	0.789	0.78	0.719	0.753	0.789	0.772	0.763
img00008_s11	0.668	0.752	0.753	0.749	0.691	0.642	0.763	0.671	0.749	0.747	0.72	0.735	0.733	0.745	0.746	0.764	0.691	0.69	0.733	0.764	0.744	0.756	0.75	0.735	0.751	0.758	0.769	0.746	0.751	0.749	0.744	0.704	0.766	0.714	0.734	0.777	0.782	0.77	0.742	0.725	0.705	0.781	0.779	0.748	0.713	0.706	0.735	0.754	0.739
set04_image_13_s00	0.392	0.306	0.301	0.331	0.419	0.494	0.313	0.43	0.216	0.401	0.516	0.448	0.515	0.427	0.433	0.223	0.465	0.636	0.357	0.413	0.492	0.436	0.288	0.477	0.551	0.63	0.452	0.625	0.641	0.616	0.593	0.7	0.555	0.695	0.615	0.597	0.555	0.652	0.568	0.578	0.634	0.638	0.684	0.713	0.547	0.575	0.654	0.701	0.548
B15-32768_3_1_x40_z0_i35j065_s01	0.329	0.482	0.496	0.484	0.48	0.46	0.526	0.502	0.526	0.516	0.461	0.504	0.519	0.531	0.542	0.542	0.529	0.522	0.539	0.545	0.54	0.585	0.546	0.572	0.532	0.558	0.515	0.541	0.552	0.574	0.567	0.555	0.581	0.581	0.597	0.591	0.605	0.587	0.583	0.58	0.527	0.543	0.576	0.577	0.48	0.56	0.584	0.582	0.585
image015_s00	0.507	0.568	0.565	0.549	0.541	0.512	0.584	0.541	0.601	0.561	0.563	0.549	0.608	0.645	0.605	0.628	0.55	0.626	0.622	0.638	0.621	0.663	0.618	0.657	0.63	0.649	0.607	0.618	0.608	0.684	0.644	0.636	0.673	0.671	0.667	0.652	0.648	0.682	0.666	0.667	0.634	0.629	0.655	0.674	0.621	0.638	0.65	0.638	0.643
B15-32768_3_1_x40_z0_i33j069_s11	0.17	0.293	0.316	0.328	0.291	0.238	0.375	0.307	0.389	0.357	0.252	0.329	0.319	0.371	0.385	0.422	0.355	0.307	0.398	0.436	0.385	0.452	0.431	0.451	0.375	0.397	0.451	0.383	0.462	0.437	0.533	0.417	0.476	0.465	0.416	0.537	0.518	0.567	0.516	0.55	0.292	0.549	0.418	0.417	0.412	0.478	0.524	0.491	0.636
Leydig-cell-5_s00	0.218	0.586	0.601	0.605	0.608	0.597	0.583	0.604	0.507	0.601	0.609	0.59	0.611	0.574	0.549	0.502	0.593	0.586	0.538	0.419	0.546	0.554	0.528	0.536	0.536	0.569	0.526	0.56	0.523	0.558	0.517	0.553	0.534	0.582	0.583	0.558	0.595	0.569	0.584	0.553	0.548	0.559	0.591	0.575	0.518	0.528	0.587	0.568	0.572
68_01_Caption_p33_s11	0.276	0.541	0.572	0.615	0.657	0.621	0.695	0.677	0.721	0.673	0.67	0.675	0.705	0.709	0.716	0.718	0.713	0.698	0.712	0.745	0.717	0.778	0.76	0.743	0.736	0.742	0.742	0.703	0.731	0.73	0.744	0.667	0.749	0.737	0.75	0.738	0.76	0.764	0.741	0.73	0.71	0.727	0.722	0.698	0.658	0.73	0.725	0.72	0.726
1d9eacb3161f1e2b45550389ecf7c535c7199c6b44b1c6a46303f7b965e508f1_s00	0.558	0.601	0.609	0.597	0.651	0.688	0.583	0.669	0.528	0.648	0.675	0.556	0.627	0.596	0.636	0.498	0.619	0.655	0.62	0.617	0.565	0.566	0.528	0.627	0.683	0.707	0.618	0.736	0.711	0.778	0.671	0.772	0.683	0.739	0.746	0.646	0.655	0.709	0.75	0.737	0.797	0.765	0.784	0.767	0.629	0.693	0.756	0.774	0.695
5d75a63972ef643efd7c42f20668b167f2af43635d6263962d84e62e7609ab51_s00	0.719	0.696	0.679	0.736	0.74	0.738	0.713	0.753	0.688	0.76	0.761	0.797	0.75	0.742	0.78	0.734	0.789	0.781	0.771	0.79	0.803	0.777	0.753	0.79	0.772	0.797	0.797	0.802	0.791	0.774	0.804	0.791	0.806	0.804	0.815	0.824	0.813	0.819	0.796	0.818	0.792	0.814	0.793	0.759	0.821	0.819	0.82	0.782	0.82
B15-32768_3_1_x40_z0_i35j065_s11	0.297	0.429	0.447	0.431	0.446	0.426	0.476	0.441	0.479	0.46	0.419	0.456	0.459	0.468	0.493	0.485	0.471	0.457	0.499	0.502	0.497	0.526	0.519	0.537	0.512	0.513	0.523	0.545	0.548	0.558	0.563	0.551	0.534	0.542	0.511	0.551	0.551	0.57	0.59	0.575	0.462	0.579	0.524	0.527	0.467	0.542	0.558	0.53	0.571
3934a094e8537841e973342c7f8880606f7a2712b14930340d6f6c2afe178c25_s00	0.609	0.712	0.7	0.746	0.777	0.776	0.751	0.78	0.772	0.786	0.776	0.805	0.773	0.773	0.779	0.769	0.812	0.781	0.808	0.818	0.813	0.751	0.753	0.804	0.808	0.814	0.785	0.823	0.822	0.807	0.816	0.824	0.823	0.828	0.828	0.826	0.818	0.818	0.799	0.82	0.818	0.82	0.827	0.805	0.79	0.808	0.821	0.823	0.816
TCGA-G9-6336-01Z-00-DX1_s00	0.145	0.126	0.133	0.133	0.248	0.389	0.141	0.386	0.288	0.384	0.462	0.456	0.491	0.524	0.55	0.396	0.593	0.608	0.454	0.537	0.609	0.533	0.441	0.59	0.564	0.674	0.54	0.655	0.621	0.644	0.661	0.68	0.597	0.656	0.642	0.633	0.576	0.61	0.6	0.568	0.715	0.647	0.686	0.714	0.596	0.563	0.675	0.717	0.606
02_3_s00	0.051	0.035	0.048	0.103	0.246	0.434	0.276	0.357	0.352	0.375	0.406	0.44	0.48	0.565	0.553	0.346	0.609	0.576	0.519	0.54	0.495	0.406	0.326	0.591	0.561	0.658	0.428	0.692	0.644	0.63	0.62	0.64	0.543	0.658	0.629	0.648	0.583	0.593	0.613	0.548	0.633	0.659	0.682	0.695	0.613	0.604	0.665	0.64	0.582
6ab24e7e1f6c9fdd371c5edae1bbb20abeeb976811f8ab2375880b4483860f4d_s00	0.706	0.837	0.814	0.833	0.838	0.834	0.844	0.843	0.837	0.832	0.84	0.861	0.848	0.85	0.844	0.855	0.839	0.834	0.867	0.857	0.86	0.837	0.849	0.813	0.844	0.842	0.854	0.844	0.85	0.836	0.846	0.834	0.851	0.839	0.855	0.834	0.846	0.857	0.848	0.858	0.85	0.851	0.847	0.831	0.835	0.861	0.85	0.84	0.851
B15-32768_3_1_x40_z0_i35j065_s21	0.193	0.286	0.301	0.287	0.3	0.28	0.348	0.301	0.371	0.319	0.274	0.31	0.318	0.339	0.373	0.382	0.331	0.313	0.377	0.411	0.37	0.413	0.409	0.424	0.372	0.382	0.408	0.43	0.44	0.446	0.467	0.421	0.428	0.408	0.371	0.422	0.418	0.452	0.459	0.444	0.293	0.455	0.378	0.383	0.355	0.436	0.432	0.381	0.431
B15-32768_3_1_x40_z0_i33j069_s02	0.269	0.403	0.427	0.436	0.426	0.413	0.468	0.473	0.518	0.513	0.406	0.484	0.492	0.555	0.587	0.4	0.547	0.515	0.546	0.526	0.604	0.575	0.581	0.583	0.516	0.601	0.531	0.596	0.553	0.583	0.561	0.586	0.556	0.568	0.581	0.594	0.556	0.585	0.573	0.514	0.476	0.572	0.565	0.59	0.508	0.596	0.594	0.589	0.55
96984c_200x_01_s00	0.506	0.551	0.585	0.566	0.547	0.529	0.597	0.555	0.62	0.568	0.616	0.616	0.657	0.684	0.69	0.731	0.707	0.726	0.696	0.715	0.71	0.755	0.708	0.766	0.717	0.76	0.727	0.702	0.713	0.751	0.762	0.714	0.746	0.768	0.753	0.772	0.784	0.772	0.77	0.753	0.695	0.743	0.742	0.742	0.784	0.771	0.719	0.742	0.786
04_7_s00	0.435	0.458	0.478	0.552	0.656	0.678	0.614	0.695	0.547	0.673	0.71	0.625	0.698	0.673	0.67	0.495	0.691	0.72	0.595	0.54	0.61	0.507	0.414	0.617	0.691	0.706	0.568	0.702	0.692	0.686	0.638	0.714	0.613	0.695	0.682	0.648	0.643	0.662	0.674	0.641	0.671	0.677	0.695	0.715	0.549	0.616	0.677	0.688	0.627
c1afe66cd139f996fd984f5f2622903730ec2f1192d90608154f07f7ef6cdb4b_s00	0.731	0.842	0.836	0.848	0.851	0.844	0.857	0.861	0.85	0.835	0.856	0.865	0.873	0.87	0.858	0.852	0.861	0.872	0.875	0.867	0.85	0.882	0.853	0.848	0.896	0.875	0.875	0.861	0.882	0.876	0.859	0.846	0.884	0.874	0.878	0.845	0.885	0.881	0.885	0.876	0.876	0.885	0.879	0.881	0.879	0.883	0.89	0.871	0.892
74a7785530687a11ecd073e772f90912d9967d02407a192bfab282c35f55ab94_s00	0.118	0.385	0.412	0.344	0.282	0.277	0.333	0.254	0.365	0.212	0.317	0.385	0.407	0.376	0.5	0.466	0.426	0.487	0.435	0.435	0.354	0.447	0.447	0.469	0.455	0.506	0.49	0.502	0.47	0.445	0.446	0.298	0.475	0.496	0.47	0.435	0.459	0.441	0.449	0.468	0.473	0.465	0.515	0.332	0.425	0.45	0.462	0.448	0.433
03_2_s00	0.272	0.302	0.342	0.44	0.62	0.7	0.601	0.696	0.613	0.711	0.743	0.673	0.75	0.754	0.729	0.628	0.745	0.765	0.725	0.702	0.67	0.642	0.554	0.725	0.76	0.754	0.645	0.744	0.736	0.76	0.716	0.751	0.708	0.749	0.744	0.696	0.716	0.716	0.76	0.737	0.729	0.731	0.756	0.752	0.665	0.701	0.723	0.737	0.72
44afae184c89e6ba55985b4d341acc1ae1e8b6ef96312064e0e6e630e022b078_s00	0.77	0.75	0.76	0.779	0.801	0.833	0.761	0.829	0.734	0.804	0.824	0.738	0.805	0.803	0.786	0.698	0.771	0.806	0.76	0.759	0.731	0.738	0.692	0.744	0.773	0.776	0.746	0.803	0.778	0.815	0.755	0.836	0.769	0.803	0.79	0.725	0.74	0.764	0.79	0.795	0.854	0.798	0.817	0.831	0.719	0.713	0.799	0.816	0.752
ad473063dab4bf4f2461d9a99a9c0166d4871f156516d9e0a523484e7cf2258d_s00	0.454	0.668	0.701	0.688	0.702	0.701	0.73	0.692	0.749	0.702	0.692	0.736	0.693	0.688	0.731	0.757	0.735	0.704	0.737	0.733	0.742	0.727	0.744	0.763	0.72	0.754	0.757	0.733	0.759	0.722	0.764	0.737	0.737	0.746	0.756	0.765	0.768	0.744	0.759	0.76	0.721	0.754	0.754	0.699	0.763	0.751	0.75	0.719	0.753
b83d1d77935b6cfd44105b54600ffc4b6bd82de57dec65571bcb117fa8398ba3_s00	0.58	0.602	0.609	0.61	0.651	0.697	0.607	0.707	0.6	0.677	0.709	0.617	0.672	0.652	0.674	0.559	0.658	0.711	0.631	0.64	0.602	0.6	0.546	0.618	0.672	0.692	0.635	0.737	0.71	0.747	0.657	0.785	0.667	0.714	0.723	0.608	0.668	0.698	0.721	0.725	0.812	0.744	0.78	0.777	0.654	0.661	0.744	0.772	0.723
68_01_Caption_p33_s01	0.312	0.467	0.481	0.52	0.564	0.536	0.582	0.564	0.596	0.569	0.565	0.574	0.587	0.59	0.595	0.606	0.599	0.588	0.6	0.624	0.615	0.616	0.623	0.617	0.607	0.612	0.617	0.589	0.602	0.606	0.61	0.579	0.635	0.612	0.623	0.627	0.639	0.628	0.623	0.628	0.6	0.624	0.614	0.589	0.6	0.638	0.62	0.605	0.644
353ab00e964f71aa720385223a9078b770b7e3efaf5be0f66e670981f68fe606_s00	0.79	0.729	0.724	0.766	0.755	0.742	0.746	0.767	0.727	0.772	0.775	0.74	0.766	0.752	0.771	0.727	0.772	0.79	0.776	0.783	0.768	0.778	0.784	0.77	0.802	0.779	0.781	0.774	0.752	0.77	0.762	0.763	0.765	0.764	0.776	0.782	0.785	0.765	0.765	0.758	0.77	0.743	0.764	0.732	0.755	0.753	0.773	0.744	0.77
673baf65ae5c571d6be452eb41e79ef3fc2eb3fd238e621c6b7621763b429989_s00	0.605	0.811	0.79	0.828	0.819	0.8	0.801	0.809	0.748	0.79	0.834	0.769	0.815	0.803	0.767	0.666	0.754	0.81	0.789	0.766	0.745	0.609	0.537	0.659	0.752	0.704	0.625	0.763	0.677	0.765	0.629	0.765	0.772	0.763	0.717	0.714	0.684	0.613	0.705	0.674	0.775	0.719	0.757	0.8	0.663	0.731	0.763	0.796	0.678
68_01_Caption_p33_s00	0.363	0.494	0.523	0.564	0.571	0.556	0.596	0.579	0.624	0.587	0.577	0.585	0.609	0.626	0.627	0.63	0.618	0.608	0.624	0.65	0.631	0.661	0.646	0.648	0.632	0.642	0.641	0.614	0.631	0.643	0.645	0.602	0.664	0.631	0.652	0.645	0.655	0.662	0.643	0.632	0.606	0.634	0.63	0.625	0.574	0.604	0.627	0.61	0.65
B15-32768_3_1_x40_z0_i35j065_s02	0.343	0.522	0.535	0.519	0.527	0.498	0.578	0.536	0.568	0.558	0.504	0.548	0.566	0.568	0.576	0.547	0.575	0.556	0.584	0.564	0.579	0.621	0.591	0.609	0.56	0.594	0.571	0.598	0.608	0.626	0.626	0.638	0.649	0.637	0.619	0.646	0.657	0.638	0.652	0.632	0.538	0.612	0.627	0.633	0.461	0.558	0.64	0.61	0.617
10_2_s00	0.206	0.151	0.187	0.276	0.317	0.401	0.358	0.38	0.386	0.394	0.446	0.416	0.417	0.465	0.474	0.356	0.504	0.467	0.455	0.475	0.433	0.395	0.348	0.483	0.507	0.524	0.38	0.534	0.513	0.51	0.513	0.456	0.455	0.467	0.494	0.53	0.48	0.44	0.512	0.392	0.489	0.509	0.508	0.516	0.458	0.454	0.535	0.476	0.498
2c61fdcb36fd1b2944895af6204279e9f6c164ba894198b40c8b7a3c9bf500ea_s00	0.8	0.67	0.689	0.791	0.811	0.816	0.806	0.861	0.793	0.857	0.855	0.838	0.858	0.864	0.866	0.811	0.864	0.872	0.866	0.855	0.847	0.863	0.828	0.853	0.852	0.853	0.84	0.848	0.849	0.85	0.853	0.835	0.844	0.832	0.843	0.816	0.84	0.831	0.822	0.838	0.855	0.83	0.848	0.846	0.852	0.849	0.82	0.833	0.82
B15-32768_3_1_x40_z0_i33j069_s20	0.276	0.509	0.514	0.524	0.475	0.402	0.55	0.511	0.595	0.558	0.425	0.54	0.556	0.606	0.605	0.55	0.55	0.486	0.662	0.719	0.592	0.732	0.676	0.733	0.61	0.6	0.686	0.624	0.738	0.676	0.773	0.679	0.737	0.657	0.673	0.773	0.741	0.729	0.754	0.794	0.514	0.777	0.655	0.626	0.755	0.774	0.687	0.615	0.768
B15-32768_3_1_x40_z0_i35j065_s00	0.256	0.386	0.412	0.394	0.406	0.385	0.438	0.422	0.445	0.438	0.38	0.417	0.434	0.459	0.466	0.445	0.446	0.398	0.466	0.46	0.464	0.512	0.487	0.491	0.428	0.452	0.444	0.467	0.481	0.502	0.511	0.475	0.509	0.471	0.441	0.495	0.514	0.544	0.549	0.536	0.38	0.494	0.454	0.465	0.455	0.52	0.481	0.447	0.538
img00008_s01	0.635	0.628	0.657	0.639	0.664	0.654	0.69	0.702	0.7	0.693	0.71	0.675	0.721	0.735	0.72	0.695	0.708	0.705	0.708	0.718	0.689	0.72	0.695	0.718	0.732	0.725	0.701	0.719	0.708	0.738	0.719	0.704	0.743	0.724	0.733	0.714	0.713	0.737	0.725	0.723	0.714	0.688	0.714	0.714	0.679	0.713	0.716	0.707	0.714
B15-32768_3_1_x40_z0_i33j069_s12	0.172	0.326	0.327	0.355	0.296	0.231	0.385	0.359	0.388	0.403	0.259	0.378	0.394	0.459	0.455	0.289	0.413	0.322	0.45	0.387	0.449	0.425	0.46	0.427	0.479	0.483	0.341	0.476	0.47	0.485	0.481	0.529	0.456	0.452	0.495	0.487	0.465	0.508	0.529	0.475	0.365	0.48	0.533	0.502	0.468	0.499	0.574	0.504	0.503
TCGA-G2-A2EK-01A-02-TSB_s00	0.642	0.696	0.688	0.706	0.635	0.556	0.679	0.617	0.696	0.663	0.56	0.658	0.606	0.668	0.654	0.67	0.655	0.565	0.699	0.684	0.69	0.689	0.693	0.709	0.658	0.636	0.698	0.598	0.659	0.64	0.687	0.565	0.71	0.66	0.663	0.695	0.717	0.687	0.69	0.684	0.539	0.698	0.658	0.596	0.631	0.663	0.646	0.619	0.698
55f98f43c152aa0dc8bea513f8ba558cc57494b81ae4ee816977816e79629c50_s00	0.617	0.48	0.492	0.619	0.636	0.698	0.647	0.701	0.617	0.707	0.687	0.671	0.722	0.756	0.739	0.618	0.744	0.738	0.729	0.744	0.703	0.708	0.597	0.722	0.717	0.765	0.735	0.765	0.797	0.79	0.754	0.79	0.769	0.777	0.764	0.7	0.717	0.761	0.713	0.766	0.794	0.776	0.808	0.834	0.757	0.77	0.768	0.821	0.718
11_1_s00	0.005	0.007	0.011	0.02	0.187	0.463	0.29	0.43	0.392	0.464	0.506	0.46	0.551	0.594	0.565	0.492	0.646	0.663	0.596	0.623	0.603	0.577	0.425	0.666	0.654	0.713	0.573	0.712	0.688	0.687	0.7	0.706	0.652	0.719	0.68	0.69	0.663	0.659	0.701	0.676	0.71	0.7	0.761	0.754	0.695	0.658	0.717	0.771	0.673
08_3_s00	0.204	0.139	0.168	0.266	0.374	0.479	0.38	0.465	0.452	0.476	0.502	0.511	0.512	0.573	0.573	0.442	0.579	0.572	0.567	0.589	0.555	0.477	0.464	0.61	0.611	0.626	0.518	0.615	0.624	0.632	0.614	0.614	0.639	0.64	0.638	0.63	0.613	0.622	0.633	0.559	0.628	0.656	0.625	0.634	0.623	0.612	0.639	0.621	0.61
TCGA-49-4488-01Z-00-DX1_s00	0.619	0.525	0.498	0.558	0.545	0.595	0.37	0.591	0.429	0.568	0.63	0.622	0.61	0.575	0.587	0.325	0.617	0.638	0.537	0.552	0.644	0.577	0.557	0.547	0.635	0.655	0.534	0.642	0.654	0.657	0.632	0.647	0.614	0.656	0.646	0.606	0.594	0.648	0.619	0.625	0.648	0.631	0.65	0.652	0.565	0.581	0.652	0.642	0.625
img00008_s00	0.532	0.564	0.576	0.586	0.537	0.503	0.623	0.55	0.628	0.618	0.575	0.594	0.622	0.663	0.641	0.657	0.569	0.579	0.613	0.666	0.663	0.653	0.65	0.617	0.623	0.618	0.607	0.565	0.662	0.64	0.605	0.55	0.633	0.583	0.616	0.65	0.655	0.644	0.615	0.605	0.574	0.673	0.625	0.567	0.621	0.652	0.647	0.557	0.672
ef3ef194e5657fda708ecbd3eb6530286ed2ba23c88efb9f1715298975c73548_s00	0.725	0.594	0.581	0.703	0.719	0.769	0.685	0.787	0.633	0.794	0.782	0.772	0.794	0.806	0.815	0.664	0.814	0.829	0.761	0.813	0.811	0.752	0.688	0.784	0.75	0.82	0.824	0.819	0.811	0.787	0.809	0.845	0.808	0.834	0.821	0.774	0.766	0.828	0.728	0.819	0.841	0.777	0.835	0.815	0.817	0.818	0.811	0.835	0.739
07_2_s00	0.47	0.377	0.428	0.523	0.611	0.657	0.538	0.656	0.557	0.652	0.688	0.659	0.672	0.676	0.662	0.543	0.698	0.689	0.65	0.618	0.655	0.543	0.499	0.66	0.704	0.701	0.644	0.704	0.697	0.682	0.659	0.689	0.643	0.708	0.672	0.675	0.668	0.627	0.695	0.647	0.685	0.696	0.709	0.682	0.568	0.626	0.665	0.653	0.626
arpad_set02_08_s00	0.555	0.734	0.748	0.748	0.755	0.734	0.757	0.743	0.762	0.746	0.741	0.75	0.737	0.727	0.772	0.771	0.765	0.739	0.777	0.773	0.753	0.75	0.769	0.777	0.741	0.761	0.749	0.774	0.773	0.737	0.773	0.74	0.748	0.765	0.77	0.762	0.764	0.758	0.763	0.765	0.734	0.772	0.75	0.72	0.753	0.759	0.761	0.749	0.765
5_01_s00	0.421	0.274	0.288	0.339	0.411	0.539	0.247	0.458	0.21	0.412	0.597	0.479	0.544	0.452	0.457	0.177	0.524	0.628	0.387	0.413	0.513	0.41	0.362	0.482	0.601	0.608	0.379	0.601	0.597	0.593	0.547	0.632	0.555	0.635	0.623	0.584	0.557	0.576	0.582	0.578	0.634	0.588	0.647	0.65	0.53	0.529	0.619	0.642	0.587
B15-32768_3_1_x40_z0_i33j069_s10	0.255	0.401	0.407	0.438	0.389	0.331	0.428	0.446	0.437	0.489	0.389	0.498	0.467	0.486	0.507	0.421	0.507	0.461	0.512	0.51	0.546	0.607	0.562	0.559	0.51	0.545	0.528	0.519	0.584	0.548	0.589	0.508	0.572	0.587	0.533	0.641	0.593	0.597	0.613	0.612	0.49	0.592	0.55	0.532	0.589	0.61	0.584	0.578	0.588
image011_01_s00	0.765	0.613	0.581	0.66	0.659	0.67	0.666	0.722	0.652	0.706	0.737	0.702	0.772	0.779	0.721	0.619	0.737	0.764	0.774	0.769	0.728	0.679	0.709	0.729	0.787	0.765	0.741	0.793	0.8	0.819	0.761	0.789	0.794	0.789	0.786	0.754	0.725	0.777	0.754	0.741	0.799	0.793	0.794	0.836	0.751	0.763	0.796	0.813	0.803
01_1_s00	0.251	0.425	0.46	0.514	0.61	0.61	0.621	0.629	0.576	0.651	0.666	0.595	0.633	0.638	0.645	0.545	0.655	0.684	0.607	0.573	0.579	0.535	0.455	0.632	0.65	0.673	0.577	0.694	0.697	0.643	0.667	0.687	0.654	0.697	0.696	0.685	0.635	0.686	0.686	0.676	0.626	0.701	0.715	0.709	0.642	0.633	0.686	0.705	0.645
853a4c67900c411abd04467f7bc7813d3c58a5f565c8b0807e13c6e6dea21344_s00	0.637	0.799	0.808	0.794	0.786	0.788	0.815	0.789	0.809	0.775	0.796	0.808	0.796	0.797	0.819	0.823	0.812	0.802	0.825	0.809	0.799	0.822	0.804	0.794	0.785	0.807	0.827	0.807	0.818	0.805	0.814	0.8	0.827	0.814	0.819	0.801	0.831	0.816	0.825	0.822	0.812	0.818	0.82	0.803	0.812	0.813	0.822	0.813	0.81
f952cc65376009cfad8249e53b9b2c0daaa3553e897096337d143c625c2df886_s00	0.422	0.619	0.675	0.65	0.659	0.666	0.691	0.645	0.729	0.652	0.656	0.697	0.66	0.67	0.708	0.734	0.704	0.665	0.698	0.692	0.705	0.684	0.705	0.73	0.695	0.71	0.689	0.686	0.712	0.689	0.724	0.71	0.695	0.703	0.714	0.72	0.716	0.719	0.725	0.726	0.682	0.723	0.708	0.692	0.719	0.721	0.71	0.687	0.716
4590d7d47f521df62f3bcb0bf74d1bca861d94ade614d8afc912d1009d607b94_s00	0.778	0.628	0.612	0.727	0.724	0.759	0.697	0.809	0.643	0.813	0.823	0.798	0.836	0.85	0.843	0.685	0.834	0.854	0.799	0.845	0.818	0.795	0.751	0.804	0.784	0.846	0.849	0.836	0.839	0.817	0.825	0.853	0.826	0.828	0.825	0.791	0.804	0.838	0.751	0.825	0.848	0.801	0.852	0.853	0.808	0.831	0.802	0.869	0.76
set04_image_11_s00	0.666	0.667	0.673	0.679	0.7	0.7	0.623	0.701	0.559	0.694	0.71	0.717	0.708	0.678	0.691	0.596	0.719	0.731	0.678	0.652	0.704	0.686	0.66	0.679	0.745	0.751	0.699	0.764	0.769	0.748	0.738	0.734	0.745	0.765	0.761	0.741	0.767	0.759	0.744	0.763	0.728	0.757	0.761	0.753	0.692	0.734	0.771	0.756	0.762
B15-32768_3_1_x40_z0_i33j069_s01	0.383	0.506	0.51	0.537	0.487	0.445	0.521	0.531	0.519	0.561	0.495	0.553	0.558	0.595	0.602	0.438	0.606	0.554	0.574	0.591	0.634	0.639	0.627	0.626	0.595	0.607	0.55	0.595	0.617	0.62	0.623	0.589	0.632	0.633	0.634	0.627	0.649	0.648	0.65	0.625	0.563	0.58	0.595	0.589	0.657	0.638	0.617	0.591	0.667
B15-32768_3_1_x40_z0_i33j069_s21	0.272	0.487	0.481	0.509	0.466	0.362	0.526	0.491	0.55	0.561	0.412	0.538	0.524	0.582	0.591	0.476	0.552	0.446	0.56	0.539	0.588	0.551	0.58	0.563	0.531	0.504	0.45	0.55	0.566	0.535	0.584	0.575	0.601	0.617	0.587	0.585	0.58	0.593	0.6	0.484	0.46	0.621	0.548	0.537	0.339	0.476	0.603	0.523	0.593
B15-32768_3_1_x40_z0_i35j065_s12	0.301	0.438	0.452	0.438	0.448	0.424	0.498	0.443	0.516	0.465	0.417	0.454	0.472	0.489	0.504	0.52	0.479	0.46	0.519	0.525	0.504	0.527	0.513	0.531	0.496	0.506	0.538	0.533	0.533	0.53	0.536	0.536	0.528	0.522	0.507	0.523	0.521	0.561	0.551	0.574	0.447	0.553	0.505	0.512	0.511	0.558	0.539	0.506	0.557
TCGA-18-5592-01Z-00-DX1_s00	0.055	0.104	0.106	0.069	0.312	0.464	0.21	0.471	0.239	0.453	0.475	0.405	0.535	0.316	0.437	0.319	0.408	0.571	0.315	0.406	0.474	0.414	0.195	0.294	0.392	0.466	0.363	0.555	0.452	0.451	0.453	0.64	0.479	0.519	0.499	0.401	0.433	0.48	0.554	0.541	0.59	0.51	0.606	0.66	0.391	0.385	0.589	0.589	0.449
B15-32768_3_1_x40_z0_i33j069_s00	0.278	0.532	0.54	0.542	0.466	0.369	0.604	0.539	0.593	0.614	0.403	0.568	0.571	0.653	0.646	0.517	0.642	0.537	0.619	0.542	0.66	0.644	0.67	0.637	0.608	0.657	0.536	0.629	0.683	0.674	0.629	0.615	0.603	0.634	0.689	0.571	0.658	0.605	0.649	0.59	0.583	0.586	0.652	0.668	0.473	0.555	0.604	0.615	0.597
cbca32daaae36a872a11da4eaff65d1068ff3f154eedc9d3fc0c214a4e5d32bd_s00	0.641	0.566	0.53	0.611	0.647	0.651	0.595	0.679	0.589	0.717	0.672	0.676	0.665	0.694	0.654	0.589	0.713	0.671	0.711	0.758	0.72	0.619	0.621	0.69	0.73	0.735	0.68	0.761	0.731	0.736	0.715	0.776	0.75	0.748	0.754	0.753	0.727	0.739	0.673	0.733	0.765	0.754	0.762	0.768	0.728	0.741	0.77	0.768	0.734
Hurthle_cell_carcinoma_--_high_mag_02_s00	0.681	0.552	0.58	0.663	0.643	0.615	0.69	0.736	0.709	0.73	0.754	0.718	0.792	0.819	0.765	0.651	0.764	0.784	0.815	0.794	0.774	0.738	0.752	0.78	0.789	0.824	0.796	0.817	0.819	0.829	0.823	0.807	0.812	0.817	0.837	0.805	0.813	0.816	0.824	0.831	0.826	0.808	0.85	0.836	0.805	0.821	0.826	0.817	0.833
[truncated: 151 more columns]

## Sheet: Tissue30_deltas
image	epoch 1	2	3	4	5	6	7	8	9	10	11	12	13	14	15	16	17	18	19	20	21	22	23	24	25	26	27	28	29	30	31	32	33	34	35	36	37	38	39	40	41	42	43	44	45	46	47	48	49
08_4_s00	-0.002	-0.001	-0.001	-0.001	-0.006	-0.001	0.006	0.005	0.002	0	0.011	-0.026	-0.012	0.001	0.007	0.012	0.012	0.01	0.013	0.013	0.024	0.015	0.014	0.024	0.021	0.026	0.04	0.022	0.021	-0.008	0.018	0.026	0.016	0.023	-0.015	0.012	0.018	0.009	0.013	0.005	0.019	0.021	0.032	0.017	0.006	0.035	0.027	0.038	0.03
02_1_s00	-0.001	-0.012	-0.008	-0.005	-0.011	-0.016	-0.016	-0.009	0.005	-0.016	-0.022	0.017	-0.004	0.013	0.004	-0.006	0.005	0.013	0.015	0.026	-0.024	0.008	-0.01	0.026	0.017	0.024	0.006	0.022	0.019	0.008	0.009	0.007	0.009	0.015	0.023	0.028	0.025	0.014	0.025	0.023	0.024	0.023	0.004	0.017	0.025	0.02	0.014	0.034	0.02
68_01_Caption_p2_s01	-0.002	-0.004	0.004	0.005	0.012	0.007	0.008	0.011	0.006	0.012	0.018	0.016	0.011	0.006	0.005	0.012	0.01	0.012	0.006	0.005	0.012	0.009	0.02	0.017	0.006	0.01	0.018	0.023	0.021	-0.02	0.018	0.019	0.004	0.017	-0.005	0.024	0.016	0.005	0.003	-0.005	0.009	0.016	0.011	0.023	-0.004	0.018	0.029	0.056	0.016
96984c_200x_02_s20	-0.002	-0.004	-0.005	-0.002	-0.009	0.008	0.008	0.02	-0.007	0.025	0.01	0.016	0.03	0.036	0.022	0.081	0.01	0.041	0.026	0.026	0.026	0.036	0.042	0.039	0.028	0.041	0.04	0.019	0.022	0.014	0.012	0.03	0.005	0.026	0.011	0.028	0.017	0.044	0.016	0.015	0.061	0.046	0.027	0.027	0.063	0.033	0.026	0.033	0.029
953211bcc0192e2298087d30e708dba68def9e0c13a3ff3326a18b0962c63adc_s00	-0.001	0	0.001	0.001	0.004	-0.001	0	0.005	-0.002	-0.009	0.002	-0.008	0.009	-0.01	-0.002	0.032	0.014	-0.014	-0.013	-0.015	0.014	-0.007	-0.008	0.007	-0.006	-0.01	0.014	-0.023	0.009	0.003	-0.005	0.002	-0.019	-0.013	-0.008	-0.007	-0.002	-0.005	-0.018	-0.016	0.012	-0.001	-0.007	-0.01	-0.012	0	0.004	0.017	-0.011
68_01_Caption_p13_s10	-0.003	-0.001	-0.004	-0.005	-0.009	-0.006	-0.004	0.002	-0.001	-0.003	0.002	0.001	-0.008	0	0	-0.001	0.006	0	0.003	-0.001	0.002	0.002	0.002	0.008	0.007	0.008	0.013	0.017	0.008	0.009	0.018	0.02	0.014	0.025	0.021	0.028	0.009	0.023	0.025	0.02	0.024	0.028	0.02	0.029	0.029	0.019	0.034	0.053	0.042
68_01_Caption_p13_s01	-0.002	-0.005	-0.006	-0.007	-0.011	-0.007	-0.003	0.002	0	0	0.009	0.001	0	-0.003	-0.002	0.003	0.009	0.01	0.002	-0.004	0.002	0.009	0.009	0.008	-0.001	0.004	0.006	0.016	-0.003	0.003	0.009	0.011	0.011	0.009	-0.01	0.031	0.03	0.024	0.016	0.041	0.024	0.028	0.015	0.017	0.032	0.035	0.006	0.051	0.043
68_01_Caption_p14_s01	0.001	-0.002	-0.004	-0.01	-0.024	-0.002	-0.005	0.008	0.001	0.003	0.009	-0.002	-0.013	-0.001	-0.007	0	0.001	-0.004	0.008	0.008	0.003	0.005	-0.002	0.009	0.009	0.021	0.004	0.026	0.015	0.026	0.012	0.005	0.003	0.003	-0.044	-0.001	-0.009	0.02	0.005	0.015	0.012	0.02	0.003	0.003	0.027	0.019	0.005	0.001	0.023
td_002_s11	-0.016	-0.035	-0.001	-0.004	0.026	0.009	0.008	0.006	0.002	0.025	0.018	0.017	0.019	0.019	0.01	0.022	0.014	0.024	0.004	0.026	-0.001	0.019	-0.001	0	0	0.006	0.033	0.05	0.013	-0.052	0.053	0.013	0.02	0.029	0.021	0.027	0.06	0.041	0.053	0.073	0.042	0.054	0.063	0.045	0.054	0.034	0.037	0.022	0.04
B15-32768_3_1_x40_z0_i33j063_s10	0.004	0.011	0.005	0.002	0.007	-0.001	0.002	0.001	-0.002	0	-0.002	0.015	0.011	0.006	0.01	0.022	0.012	0.022	0.012	0.01	0.002	0.005	0.008	0.005	0.007	0.033	0.017	0.012	0.02	0.03	0.007	0.01	0.021	-0.007	0.043	0.052	0.028	0.024	0.009	0.039	0.034	0.001	0.019	0.002	0.029	0.003	0.026	0.058	0.018
Ann-90-01-40_s00	0	-0.001	-0.008	-0.012	-0.007	-0.01	-0.011	0	-0.008	-0.006	-0.004	-0.001	-0.017	-0.005	0	0.002	-0.009	0.007	0.016	0.002	0.011	0.012	-0.003	0.019	0.004	-0.016	-0.006	0.002	0.008	0	0.003	0.009	-0.007	-0.02	-0.051	-0.009	0.003	0.001	-0.004	-0.009	-0.025	-0.001	-0.009	-0.011	-0.009	-0.011	0.003	-0.04	-0.02
B15-32768_3_1_x40_z0_i33j063_s01	0.005	0.007	0.004	0.003	0.011	0	0.002	0	0.003	0.001	-0.003	0.01	0.014	0.008	0.011	0.006	-0.003	-0.002	0.002	0.009	-0.007	-0.003	-0.008	-0.005	-0.006	0.019	0.001	0.01	-0.002	0.031	0.003	0.015	0.004	-0.002	0.062	0.003	0.007	0.027	0.014	0.022	0.028	0.014	0.023	0.016	0.019	0	0.016	0.025	-0.006
B15-32768_3_1_x40_z0_i33j063_s22	0.004	0.009	0.004	0.006	0.008	0.005	0.005	0.006	0.002	0.005	0.009	0.008	0	0.009	0.013	0.006	0.008	0.008	0.017	0.009	0.007	0.024	0.014	0.003	0.019	0.002	0.012	0	0.019	0.01	0.011	-0.01	0.009	-0.001	0.046	0.011	-0.018	0	-0.008	0	0.007	-0.011	0.008	0.011	0.027	-0.002	-0.001	0.026	-0.005
bf4a61bb81589c9a67e3343408befd3e135af5e88b50c17f998f2131d24bc271_s00	0.001	0.003	0.01	-0.007	-0.019	0.011	0.006	0.008	0.001	-0.015	0.011	-0.055	0.016	-0.039	-0.023	0.048	0.027	0	0.017	-0.01	0.029	0.005	-0.057	-0.025	-0.021	0.004	0.003	-0.032	-0.051	-0.021	-0.033	-0.054	0.026	-0.029	-0.04	-0.017	-0.043	-0.042	-0.043	-0.034	-0.073	-0.042	-0.113	-0.099	-0.105	-0.044	-0.108	-0.069	-0.068
TCGA-50-5931-01Z-00-DX1_s00	0	-0.007	-0.009	-0.007	-0.005	-0.007	0	0.002	-0.003	-0.008	0.005	0	0	-0.014	-0.016	-0.001	-0.001	-0.003	-0.004	-0.006	-0.002	0.005	0.001	0.002	0.005	0.013	0.004	0.003	0.003	-0.007	0	-0.002	0.008	0.001	0.016	0.006	0.003	0.009	0.01	0.002	0.009	0.01	0.006	-0.005	0	0.015	0.003	0.007	0.006
set04_image_16_s00	-0.003	0.002	0.015	0.006	0.02	0	0.001	0.013	0.011	0.022	0.01	0.003	0.005	0.007	0.005	0.008	0.009	0.014	0.008	0.013	0.003	0.014	0.001	0.011	0.001	0.003	0.016	0.008	0.014	0.007	0.017	0.015	0.006	0.006	-0.011	0	-0.005	0.015	0.014	0.015	0.018	-0.004	0.014	0.01	-0.001	0.009	0.007	0.008	0.008
TCGA-CH-5767-01Z-00-DX1_s00	0	-0.003	0	-0.006	-0.01	-0.01	-0.002	0	0	-0.005	-0.005	-0.007	-0.03	-0.015	-0.019	-0.001	-0.006	0.009	-0.004	-0.008	0.011	-0.01	0.006	0.009	0.005	0.01	0.007	0.014	0.012	-0.006	0.018	0.013	0.01	0.022	-0.018	-0.039	0.006	0.018	0.017	0.021	0.033	0.025	0.032	0.03	0.028	0.026	0.03	0.017	0.017
68_01_Caption_p14_s00	-0.003	0	0.001	0.001	0	-0.004	-0.008	0.003	-0.006	-0.002	0.007	-0.012	-0.004	0.008	-0.013	0.004	-0.001	0.005	-0.001	-0.006	0.008	-0.001	0.01	0.001	0.002	0.003	-0.003	0.021	0.017	-0.008	-0.003	-0.001	0.007	0.016	-0.007	-0.005	-0.012	-0.002	0.007	0.008	0.013	-0.001	0.009	0.016	-0.005	0	0	0.03	0.006
img00026_s01	-0.007	-0.027	0.004	0.003	0.006	0.013	0	0.011	-0.01	0.003	-0.006	-0.011	0.01	-0.002	0.006	-0.011	0.002	-0.006	-0.002	-0.006	-0.018	0	-0.007	-0.022	-0.007	-0.013	-0.005	0.005	-0.013	-0.019	-0.028	-0.025	0	-0.014	-0.009	0.008	0.012	-0.015	-0.019	-0.022	-0.017	-0.027	-0.027	-0.014	-0.011	-0.01	0.001	0.016	-0.014
718751b439c05bdd589f04fcef321a86be3ecb35292a435138e295e05eb2e771_s00	-0.001	-0.019	-0.005	-0.016	-0.013	-0.022	-0.023	-0.003	-0.004	-0.01	-0.015	-0.026	-0.023	-0.008	-0.018	0.003	-0.007	-0.004	-0.002	-0.001	0.004	0.005	0.003	0	0.001	0.007	0.003	0.001	0.005	-0.028	0.007	0.01	0.002	0.006	0.009	0.009	0.014	-0.002	0.002	0.002	0.008	0.009	-0.004	0.002	0.005	0.007	0.009	0.003	0.008
arpad_set01_01_s00	0.001	-0.002	-0.005	-0.006	-0.011	-0.011	-0.009	0.007	-0.009	-0.012	-0.001	0	-0.007	-0.014	-0.014	0.008	-0.002	-0.002	0.009	-0.004	0.003	-0.026	-0.004	0.004	-0.005	-0.003	0.001	-0.005	0.002	-0.017	-0.001	0.001	-0.007	0.001	-0.016	-0.027	-0.01	-0.017	-0.014	-0.019	-0.001	0.008	0.01	-0.002	-0.01	-0.009	-0.011	-0.02	0.012
68_01_Caption_p2_s10	-0.005	-0.002	0.002	0.003	0.001	0.007	0.01	0.004	0.007	0.008	0.012	0.011	0.009	0.007	0.016	0.016	0.011	0.008	0.01	0.01	0.014	0.004	0.012	0.013	0.003	0.01	0.002	0.004	0.013	0.016	0.018	0.015	0.013	0.01	0.061	0.024	0.014	0.015	0.016	0.018	0.014	0.017	0.013	0.02	0.027	0.026	0.011	0.078	0.021
B15-32768_3_1_x40_z0_i33j063_s11	0.006	0.004	0.002	0.001	0.01	-0.002	-0.004	0.004	0.002	0.002	0.004	0.006	0.003	-0.003	-0.004	0.007	-0.005	-0.009	-0.009	-0.013	-0.01	-0.01	-0.009	-0.003	-0.023	0.02	-0.029	-0.027	-0.004	0.02	-0.025	-0.016	-0.018	-0.018	0.024	0.026	-0.021	-0.008	-0.003	0.022	-0.007	0.005	0.011	-0.001	0	0.004	-0.015	0.011	-0.009
Ann-90-01-40_s10	0	-0.002	-0.006	-0.007	-0.005	-0.008	-0.008	0.003	0.004	0.003	0.009	-0.008	0.007	-0.007	0.006	0.014	0.009	0.015	0.012	0.016	0.01	0.015	0.01	0.025	0.012	0.01	0.014	0.006	-0.001	0.006	0.007	0.013	0.012	0.006	0.019	0.028	0.006	0.005	0	0	0.021	0.014	0.027	0.003	0.026	0.027	0.008	0.035	0.018
set01_image015_05_s00	-0.002	-0.012	-0.004	-0.005	0.002	-0.005	-0.006	-0.003	-0.003	0	-0.001	-0.001	-0.004	-0.007	-0.009	0.005	0.002	0.006	0.002	0.008	0.023	0.018	0.028	0.021	0.01	0.009	0.03	0.026	0.023	0.019	0.014	0.028	0.047	0.036	0.035	0.043	0.021	0.027	0.032	0.027	0.036	0.033	0.015	0.028	0.02	0.038	0.023	0.029	0.033
a0325cb7aa59e9c0a75e64ba26855d8032c46161aa4bca0c01bac5e4a836485e_s00	0	-0.005	0.001	-0.001	-0.013	-0.009	-0.015	-0.002	-0.007	-0.004	-0.014	-0.007	-0.021	0	-0.007	-0.001	-0.01	-0.01	-0.006	-0.011	0.001	0.012	-0.002	-0.007	0.001	0.002	0.001	0.001	0.003	-0.01	-0.002	-0.002	0.004	0.007	-0.001	-0.003	-0.009	-0.006	-0.001	0.003	-0.006	0.002	-0.002	0.001	-0.001	0	0.003	0.001	-0.005
57bd029b19c1b382bef9db3ac14f13ea85e36a6053b92e46caedee95c05847ab_s00	0.001	0.005	-0.004	-0.001	-0.022	-0.002	0.007	0.012	0.005	-0.01	0.004	0.011	-0.013	-0.003	0.028	0.053	0.091	0.033	-0.018	0.074	0.078	0.062	0.084	0.025	-0.018	0.103	0.054	0.038	0.079	0.121	-0.001	0.081	-0.012	0.064	0.044	0.042	0.065	0.127	0.125	0.099	0.128	0.123	0.094	0.016	0.049	0.158	0.173	0.149	0.116
29_01_Caption_p21_s01	0	-0.012	0.001	-0.001	-0.004	0.002	0	0.003	0.005	0.002	0.009	0.004	0.007	0.005	0.008	0.008	0.008	0.004	0.013	0.008	0.002	0.009	0.008	0.009	0.01	0.009	0.014	0.016	0.013	0.016	0.008	0.011	0.033	0.011	0.016	0.017	0.001	0.018	0.012	0.019	0.023	0.024	0.02	0.033	0.012	0.029	0.036	0.032	0.056
02_2_s00	0	-0.003	-0.005	-0.005	-0.006	-0.011	-0.002	-0.005	0.002	-0.001	-0.003	-0.007	-0.003	-0.008	0.004	0.004	0.005	-0.007	0.009	0.012	-0.017	-0.004	-0.011	0	0.011	0.006	0.003	-0.006	0.004	0.006	0.008	-0.002	0.02	0.006	-0.006	0.006	0.01	0.001	-0.002	0.003	0.026	0.012	0.026	0	-0.001	0.003	0.021	0	0.027
03_3_s00	-0.002	-0.007	0.001	-0.002	0.006	0	-0.005	0.01	-0.001	-0.016	0	-0.019	-0.016	0.002	-0.028	-0.029	-0.019	-0.022	-0.024	-0.025	0.001	0.011	-0.02	0.005	-0.004	-0.002	-0.015	-0.042	-0.028	-0.036	-0.014	-0.036	-0.016	0.013	-0.017	0.005	-0.025	0.01	0.021	0.003	0.013	0.059	0.012	0.035	-0.004	0.031	0.034	-0.006	0.039
ed5be4b63e9506ad64660dd92a098ffcc0325195298c13c815a73773f1efc279_s00	0	0.001	-0.002	-0.005	-0.012	-0.017	-0.018	0	-0.006	-0.01	-0.007	-0.019	-0.013	-0.002	-0.02	-0.005	-0.012	-0.001	-0.002	-0.01	0.01	0.009	0	0.004	-0.018	-0.01	0	-0.008	0.009	-0.059	-0.016	-0.005	-0.001	0	-0.017	0.003	-0.007	0.003	-0.004	0.001	-0.001	0.01	-0.01	-0.011	-0.017	0.01	-0.004	0.008	0.009
td_002_s10	-0.01	-0.025	0.011	0.001	0.033	-0.017	-0.01	-0.016	0.003	0.012	-0.012	0.024	-0.003	0.011	-0.005	-0.011	-0.02	-0.004	-0.027	-0.036	-0.026	-0.015	-0.027	-0.004	-0.024	-0.04	-0.035	-0.039	-0.017	-0.029	-0.033	-0.028	-0.013	-0.035	-0.049	-0.048	-0.036	-0.032	-0.023	-0.041	-0.043	-0.052	-0.05	-0.039	-0.028	-0.031	-0.039	-0.051	-0.027
8_s00	0.001	-0.003	0.001	-0.005	-0.008	-0.007	-0.008	-0.003	-0.009	-0.01	-0.006	-0.009	-0.021	-0.007	-0.005	-0.006	-0.002	-0.003	0.005	-0.001	0.007	-0.006	0.005	0.011	0.004	0.009	0.022	0.011	0.025	0.004	0.021	0.018	0.016	0.022	0	0.023	0.005	0.028	0.021	0.021	0.028	0.03	0.02	0.022	0.026	0.009	0.018	0.026	0.019
B16-62734_1_2048_slide_p407_03_s00	-0.002	0.008	0.007	0.005	0.007	0.005	0.005	0.015	0.008	0.008	0.013	0.007	0.007	0.01	0.024	0.028	0.014	0.007	0.03	0.019	-0.01	0.009	0.023	0.02	0.009	0.024	0.017	0.018	0.015	0.005	0.012	0.016	0.04	0.024	0.027	0.03	0.028	0.02	0.036	0.016	0.014	0.029	0.033	0.03	0.031	0.048	0.021	0.048	0.025
img00026_s11	-0.024	-0.011	0.002	0.013	0.013	0.005	0.002	-0.013	-0.011	-0.009	-0.006	0.007	0.002	0.005	0.02	0.012	0	0.019	0.022	0.014	-0.005	0.002	0.01	0.024	0.003	0.018	0.023	0.002	-0.004	0.011	0.016	0.046	0.006	0.016	0.025	0.015	0.011	0.011	0.039	0.012	0.028	-0.009	0.014	0.022	0.014	0.014	0.03	0.034	0.029
td_002_s00	-0.009	0.003	0.013	0.011	0.012	-0.002	-0.004	-0.007	-0.003	0.002	0.004	0	-0.006	0	0.008	-0.007	-0.004	0.018	0.031	-0.004	0.005	0.003	-0.002	-0.005	0.003	-0.009	0.01	-0.028	0.026	-0.014	-0.022	-0.014	-0.032	-0.028	0.014	0.02	-0.016	-0.017	-0.029	-0.006	-0.01	0.007	0.01	-0.02	-0.004	-0.032	-0.003	0.016	-0.008
7798ca1ddb3133563e290c36228bc8f8f3c9f224e096f442ef0653856662d121_s00	0	-0.003	0	-0.001	0.002	0	0.001	0.002	0.003	0.006	0.001	0.007	0	0.014	0.003	0.005	0.006	-0.002	0.008	0.002	-0.003	0.005	0.006	0.008	0.008	0.019	0.013	0.008	0.008	0.004	0.002	0.029	0.018	0.023	0.024	0.025	0.037	0.017	0.011	0.029	0.029	0.035	0.05	0.026	0.037	0.003	0.039	0.03	0.027
B15-32768_3_1_x40_z0_i33j063_s00	0.004	0.001	0.008	0.001	0.016	-0.001	-0.002	-0.001	0.003	0.009	0.004	0.002	0	0.005	-0.001	-0.004	0.001	0.002	0.006	-0.001	0.004	0.004	0	-0.002	0.007	0.021	-0.001	0.001	0.018	0.01	0.003	0.001	0.006	0.001	0.027	0.026	0.015	0.006	0.016	0.037	0.022	0.008	0.017	0.018	0.003	0	0.03	0.076	0.021
B15-32768_3_1_x40_z0_i33j063_s20	0.005	0.009	0.006	0.004	0.016	0.001	0.002	-0.005	0.001	-0.002	0	0.004	0.017	0.011	0.01	0.017	0.012	0.003	0.007	0.007	-0.004	0.008	0.009	-0.003	0.019	0.007	0.004	0.01	0.02	0.013	-0.002	-0.002	0	0.006	0.047	0.051	0.035	0.006	0.046	0.026	0.017	0.017	0.012	0.009	0.014	0.013	0.034	0.058	0.024
image010_01_s00	-0.001	-0.001	0.001	0.002	0.001	-0.001	0.002	0.005	-0.003	-0.002	0	0	-0.003	0.001	0	0.001	-0.001	0.001	0	-0.002	0.001	-0.004	-0.001	0.006	-0.003	-0.002	-0.002	-0.001	-0.005	-0.003	-0.002	-0.001	-0.001	-0.003	0.041	-0.004	-0.002	0.001	-0.001	-0.001	0.002	-0.003	-0.001	-0.003	0.004	-0.003	0.004	0.011	0.006
0c2550a23b8a0f29a7575de8c61690d3c31bc897dd5ba66caec201d201a278c2_s00	-0.004	-0.008	0.001	-0.002	-0.011	-0.006	-0.004	0.006	-0.006	0	0.004	-0.015	-0.034	-0.035	-0.009	0.015	-0.01	0.007	0.009	0.004	0.011	0.015	0.011	0.008	0.012	0.011	0.008	0.017	0.011	-0.022	0.011	0.019	0.009	0.015	0	0.012	0.014	0.005	0.01	-0.001	0.007	0.011	0.013	0.01	0.004	0.014	0.016	0.012	0.016
6b0ac2ab04c09dced54058ec504a4947f8ecd5727dfca7e0b3f69de71d0d31c7_s00	0	-0.002	0	-0.009	-0.018	-0.006	-0.004	0.002	0.007	-0.009	0.009	-0.005	0.008	-0.012	0.019	-0.041	0.012	0.013	-0.005	0.013	-0.005	0.011	0.017	0.05	0.01	0.013	0.011	0.007	-0.003	0.008	0.004	0.003	0.002	-0.005	0.012	-0.022	0.007	-0.004	-0.016	-0.032	-0.029	-0.002	-0.034	-0.015	-0.021	0.016	0.012	-0.027	-0.017
TCGA-A7-A13F-01Z-00-DX1_s00	-0.003	0.011	0.007	0.01	0.004	0.012	0.013	0.015	0.008	0.013	0.022	0.012	0.025	0.007	0.027	0.026	0.021	0.023	0.006	0.019	0.027	0.013	0.027	0.017	0.029	0.023	0.018	0.024	0.024	0	0.022	0.036	0.018	0.034	0.002	0.02	0.009	0.011	0.035	0.029	0.046	0.042	0.029	0.037	0.035	0.031	0.053	0.059	0.035
45f059cf21d85ecfce0eb93260516f1e2443d210e9a52f9ae2271d604aa3fcc5_s00	0.001	0	0.004	0.002	0.005	0.001	0.002	0.006	0.003	0.007	0.01	-0.002	0.019	-0.002	0.008	0.038	0.027	0.031	0.013	0.015	0.009	0.023	0.032	-0.002	0.024	0.054	0.033	0.044	0.032	0.034	0.02	0.034	0.023	0.045	0.051	0.039	0.044	0.036	0.032	0.054	0.05	0.06	0.047	0.067	0.067	0.023	0.039	0.035	0.045
68_01_Caption_p2_s11	-0.005	-0.009	-0.002	0.004	0.01	0.007	0.007	0.008	0.004	0.009	0.006	0.002	0.011	0.005	0.008	0.011	0.006	0.01	0.005	0.008	0.01	0.012	0.007	0.009	0.011	0.011	0.021	0.024	0.017	0	0.033	0.022	0.027	0.021	0.015	0.015	0.018	0.017	0.035	0.022	0.033	0.038	0.035	0.04	0.032	0.026	0.035	0.034	0.047
B15-32768_3_1_x40_z0_i33j063_s21	0.002	0.01	0.002	0.001	0.016	0.001	-0.005	0.004	-0.001	-0.001	0	0.01	0.011	0.012	0.014	0.018	0.009	0.009	0.021	0.011	0.003	0.025	0.012	0.007	0.005	-0.005	-0.008	0.001	0.014	0.013	-0.007	-0.032	0.012	0.003	0.077	0.013	0.018	-0.002	0.004	0.024	-0.029	0.009	0.009	0.01	0.01	0.027	0.004	0.029	0.019
82_01_Caption_p18_s01	0	-0.003	-0.004	-0.003	-0.003	-0.008	-0.004	0.001	0.005	-0.001	0.011	-0.024	-0.009	-0.004	-0.009	0.008	-0.005	0.017	0.001	-0.012	0.009	0.012	0.013	0.001	-0.003	-0.003	0.008	0.01	0.015	-0.009	0.018	0.017	0.018	0.02	-0.035	-0.004	-0.002	0.031	-0.002	0.007	0.003	0.022	0.01	0.028	-0.016	0.012	0.031	0.011	0.007
68_01_Caption_p2_s00	-0.001	-0.016	0	-0.003	0.013	-0.002	-0.004	-0.006	0.001	-0.002	0	0.007	0.009	0.009	0.016	0.008	0.006	-0.003	0.004	0.01	0.005	-0.002	0.009	-0.001	-0.006	-0.001	0.015	0.006	0.01	0.033	0.02	0.021	0.03	0.018	0.036	0.032	0.032	0.018	0.013	0.017	0.024	0.022	0.017	0.028	0.036	0.051	0.045	0.096	0.038
TCGA-HE-7129-01Z-00-DX1_s00	-0.004	-0.02	-0.003	-0.006	-0.008	-0.008	0	0.009	0.006	0.001	0.011	0.003	0.011	0.006	-0.005	0.016	0.012	0.009	0.011	0.012	0.01	0.012	0.007	0.009	0.009	0.017	0.011	0.021	0.014	0.006	0.019	0.018	0.011	0.017	0.004	-0.001	0.01	0.006	0.006	0.009	0.014	0.006	0.01	0.015	0.013	0.009	0.018	0.007	0.005
7f34dfccd1bc2e2466ee3d6f74ff05821a0e5404e9cf2c9568da26b59f7afda5_s00	-0.001	-0.002	-0.001	-0.004	-0.017	-0.005	-0.003	-0.004	0.003	-0.012	-0.014	-0.008	-0.021	-0.033	-0.006	-0.004	-0.007	-0.006	-0.002	-0.008	0.007	0.002	-0.003	0.005	-0.021	-0.007	-0.02	-0.003	-0.001	-0.051	-0.025	-0.006	-0.011	-0.02	-0.026	-0.002	0.005	-0.02	0	-0.023	-0.008	-0.003	-0.02	-0.022	-0.014	-0.008	0.004	-0.003	0.002
0f1f896d9ae5a04752d3239c690402c022db4d72c0d2c087d73380896f72c466_s00	-0.002	-0.006	0	0.002	0.005	0	0.006	0.011	-0.002	-0.007	-0.005	-0.007	-0.023	-0.006	0.003	-0.005	0.02	-0.022	-0.005	-0.007	-0.009	-0.035	-0.011	0.003	-0.09	-0.063	-0.034	-0.016	-0.034	-0.021	-0.095	-0.072	-0.043	-0.026	-0.106	-0.15	-0.076	-0.045	-0.013	-0.067	-0.052	-0.054	-0.024	-0.035	-0.033	-0.034	-0.055	-0.039	-0.054
68_01_Caption_p13_s00	-0.002	-0.004	-0.009	-0.004	-0.019	-0.001	0.006	0.012	0.007	0.012	0.011	0.009	0.003	0.006	0.005	0.009	0.01	0.01	0.009	0.004	0.013	0.008	0.011	0.006	-0.006	0.003	0.001	-0.005	0.002	0.019	0.005	0	0.004	0	0.037	0.026	0.011	0.01	0.007	0.008	-0.001	0.005	0.005	-0.014	0.007	0.006	0.007	0.112	0.008
image023_s00	0	0	0	0	0	0	0	-0.002	-0.001	0	-0.001	0	-0.002	0	0	-0.011	-0.002	-0.002	-0.001	-0.002	-0.018	-0.009	-0.017	-0.002	-0.012	-0.007	-0.011	-0.022	-0.011	-0.006	-0.017	-0.014	-0.023	-0.019	-0.013	-0.022	-0.035	-0.027	-0.024	-0.015	-0.003	-0.015	-0.017	-0.015	-0.019	-0.013	-0.024	-0.023	-0.016
image017_s00	0.004	-0.011	-0.002	-0.006	0.009	-0.006	-0.011	-0.013	0.002	0.003	-0.001	-0.002	0.013	0.004	0.003	0.005	0.009	-0.01	0.009	0.002	-0.01	0.002	-0.008	-0.001	0.007	-0.007	-0.006	-0.009	0.012	-0.027	0.008	0.007	0.001	0.018	-0.019	0.007	0.022	0.016	0.021	0.01	0.014	0.019	0.028	0.037	0.017	0.027	0.032	0.021	0.024
09_5_s00	-0.001	-0.001	-0.001	0	-0.001	-0.002	0	-0.022	-0.003	-0.006	-0.015	-0.006	-0.018	-0.004	-0.012	-0.002	0	-0.004	0.004	0.006	-0.006	0.006	-0.013	0.014	0.012	-0.005	0.004	-0.011	-0.01	-0.002	-0.023	-0.011	-0.003	-0.01	-0.047	-0.023	-0.006	-0.025	-0.048	-0.02	-0.024	0.003	-0.034	-0.031	-0.016	-0.007	-0.048	-0.029	-0.05
B15-32768_3_1_x40_z0_i33j063_s02	0.004	0.017	0.005	0.007	0.01	0	0.001	0.003	-0.003	0.004	0.003	0.005	0	0.008	0.006	-0.008	0.001	0.005	0.006	0	-0.005	-0.018	-0.008	0.002	-0.027	-0.006	-0.019	-0.021	-0.009	0.019	-0.015	-0.005	0.002	-0.029	-0.044	0.06	-0.007	-0.009	0.016	0.062	0.003	-0.017	-0.002	-0.013	-0.012	-0.031	0.016	0.052	-0.016
82_01_Caption_p18_s00	0	0	-0.002	-0.002	-0.004	-0.013	-0.001	0	-0.005	-0.007	0	-0.009	-0.006	0	-0.015	0.001	-0.014	0.003	-0.009	-0.004	0.003	0.002	-0.005	-0.005	-0.007	-0.019	0.004	-0.006	-0.006	-0.03	-0.008	-0.009	-0.011	-0.002	0.003	-0.008	0.003	-0.003	-0.008	-0.009	0.023	-0.02	-0.009	-0.012	-0.029	-0.002	-0.022	0.026	-0.018
Ann-90-01-40_s01	0	-0.001	-0.005	-0.009	-0.009	-0.01	-0.011	0.009	-0.002	0.005	0.013	-0.021	0.006	-0.008	-0.005	0.014	0.002	0.012	0.011	0.004	0.011	0.016	0.015	0.012	0.01	0.014	0.019	0.023	0.032	0.005	0.018	0.036	0.013	0.01	0	0.021	0.009	0.01	0.014	0.008	0.014	0.026	0.008	0.02	0.016	0.035	0.014	0.055	0.023
07_1_s00	-0.002	-0.01	0.002	0	-0.009	0	0.002	0.001	0.005	0.004	0.006	-0.011	-0.014	0	-0.008	0.006	0.006	0.01	0.004	-0.002	0.008	0.01	0.01	0.021	0.012	0.013	0.022	0.019	0.014	-0.019	0.014	0.022	0.023	0.017	-0.015	0.012	0.008	0.022	0.015	0.021	0.016	0.01	0.02	0.023	0.019	0.019	0.031	0.023	0.019
TCGA-HE-7130-01Z-00-DX1_s00	-0.002	-0.009	-0.005	-0.009	-0.013	-0.007	-0.008	-0.002	0.002	-0.006	0.003	-0.004	0.006	-0.003	-0.001	0.015	0.01	0.004	0.009	0.011	0.007	0.009	0.009	0.011	0.013	0.015	0.011	0.019	0.011	0.014	0.017	0.015	0.015	0.015	0.019	0.021	0.02	0.008	0.015	0.018	0.011	0.016	0.019	0.02	0.016	0.02	0.017	0.019	0.021
8f27ebc74164eddfe989a98a754dcf5a9c85ef599a1321de24bcf097df1814ca_s00	-0.002	0.01	-0.015	-0.018	-0.015	-0.013	0.017	0.01	0.006	-0.009	-0.007	-0.013	-0.021	-0.027	-0.018	0.014	0.002	-0.018	-0.01	-0.05	0.058	0.043	0.076	-0.008	-0.075	0.036	0.097	0.059	-0.089	0.109	0.012	0.022	0.07	-0.062	0.001	0.025	0.001	-0.073	-0.002	0.007	-0.039	0.059	0.095	0.054	-0.028	0.109	0.034	-0.008	0.106
set01_106452624_05_s00	0.006	0.001	-0.003	-0.002	0.003	-0.005	-0.003	-0.003	0	0.001	-0.003	0	-0.001	0.006	-0.002	-0.003	0.001	-0.002	0	-0.001	-0.001	0.002	-0.002	0.003	0.001	0	0	-0.01	-0.001	0.006	-0.002	0.007	0.012	0.002	-0.012	0.005	0.01	0.008	0.009	0.011	0.004	0.006	0.009	0.006	0.006	0.012	0.01	0.012	0.008
82_01_Caption_p18_s11	0	0	-0.005	-0.006	-0.007	-0.01	-0.01	-0.018	-0.01	-0.012	-0.014	-0.021	-0.006	-0.011	-0.017	0.005	-0.012	0.003	-0.013	0.009	-0.003	0	0.005	0.028	0.015	-0.006	0.01	0.003	-0.007	0.001	-0.005	0.009	-0.003	0.004	-0.014	0.013	0.021	0.026	0.001	0.011	0.032	0.006	0.003	-0.004	0.017	0.025	0.002	0.027	0.01
08_2_s00	-0.002	-0.005	-0.001	-0.004	-0.002	-0.011	-0.004	-0.003	-0.008	-0.003	-0.008	-0.005	-0.025	-0.004	-0.003	0.003	0.002	0.006	-0.002	-0.018	0.009	0.006	0.005	0.001	-0.002	0.005	0.003	0.007	0.011	-0.02	0.005	0.002	-0.002	0.002	-0.018	0.016	-0.011	0.01	0.001	0.002	0.006	0.009	0.012	0.019	0.016	0.025	0.015	0.013	0.009
420f43d21dbaba42bf8c0995b3a2c85537876d594433770c6c6f3d6b779ec15f_s00	-0.002	-0.005	-0.005	-0.006	0.004	-0.009	-0.015	-0.001	0.003	0.001	0	-0.009	-0.013	-0.015	0.002	0.006	0	0.008	0.005	0.007	0.007	0.008	0.008	0.008	-0.005	0.004	-0.001	-0.001	0.005	-0.018	0.013	0.003	0.002	-0.001	0.001	0.012	0.005	-0.004	0.004	0	0	0.004	0.006	0.003	-0.004	0.004	0.01	0.007	0.007
106452624_01_s00	0.002	-0.006	0	-0.006	0	-0.004	-0.007	-0.008	-0.003	-0.008	-0.012	-0.004	0.003	0.002	-0.007	-0.007	-0.007	-0.009	-0.005	-0.006	-0.002	-0.007	-0.001	-0.008	-0.009	0.004	-0.002	0	0.007	0.018	0.012	-0.01	0.019	0.004	-0.008	0.012	-0.002	0.02	0.003	0.015	0.006	-0.003	0.011	0.022	0.023	0.01	0.013	0.023	0.026
96984c_200x_02_s00	-0.003	-0.011	-0.011	-0.015	-0.001	-0.009	-0.026	0.002	-0.003	-0.003	0	-0.008	-0.002	-0.045	0.006	-0.001	-0.001	-0.015	0.001	0.007	0.013	0.011	0.007	0.004	0.013	0.006	-0.005	0.018	0.013	0.018	0.018	0.026	0.021	0.017	0.007	0.012	0.018	0.042	0.023	0.023	0.011	0.032	0.013	0.032	0.015	0.028	0.011	0.015	0.021
Ann-90-01-31_s11	0.001	0	-0.006	-0.005	-0.002	-0.005	-0.004	0.005	-0.007	-0.004	0.002	-0.009	-0.014	-0.01	-0.014	0.008	-0.008	0.011	-0.006	-0.004	0.006	-0.008	0.004	0.008	-0.012	-0.009	-0.013	0.001	-0.014	-0.041	-0.019	-0.015	-0.006	-0.026	0.007	-0.015	0.004	-0.03	-0.025	-0.018	-0.002	0.004	0.003	-0.021	-0.002	-0.017	-0.013	0.015	0
82_01_Caption_p33_01_s00	0	-0.002	0.002	0	0.004	-0.004	-0.003	-0.001	-0.002	0.002	0.004	-0.002	0	-0.012	-0.016	0.004	-0.005	0.007	0.002	0.003	0.003	0.002	0.011	0.014	-0.006	0.005	0	0.015	-0.004	-0.002	0.014	0.005	0.001	-0.004	-0.028	0.029	0	0.034	0.009	0.023	0.014	0.005	-0.002	0.013	0.012	0.014	-0.004	-0.014	-0.001
29_01_Caption_p21_s11	-0.001	-0.003	0.001	-0.005	-0.007	0.003	0	0.008	0	0.004	0.011	0	-0.005	0	-0.006	0.006	0.004	0.009	0	-0.003	0.009	0.006	0.005	0.002	0.006	0.012	0.002	0.012	0.005	0.029	0.005	0.012	0.013	0.019	0.014	0.023	0.014	0.013	0.014	0.02	0.009	0.024	0.016	0.018	0.01	0.028	0.035	0.048	0.022
image024_s00	0	0	0.001	0.001	0.001	0.001	0	0	0.001	0	0.002	0.002	0.001	0	0.001	0.001	0.001	0	0	0.001	0.002	0	0.002	0	0.001	0.002	0.001	0.001	0.001	0	0	0.002	0	0.001	-0.001	-0.005	-0.004	-0.001	0	-0.002	-0.001	0	0	0	-0.001	-0.002	-0.004	-0.004	-0.002
image010_02_s00	0.005	-0.002	-0.001	-0.005	-0.001	-0.005	-0.004	0	-0.002	-0.004	-0.01	-0.004	-0.007	0	-0.006	-0.006	-0.002	-0.005	-0.005	-0.006	-0.007	-0.008	-0.003	-0.003	-0.001	-0.006	-0.008	-0.004	0.003	-0.012	0.002	0.005	-0.007	-0.01	-0.005	-0.006	-0.002	-0.001	0.009	0	-0.005	-0.003	0	-0.011	-0.001	-0.01	-0.012	-0.004	-0.01
29_01_Caption_p21_s10	-0.001	-0.003	0.004	-0.003	0.001	0.006	0.002	0.002	-0.002	0.004	0.005	0.005	0.015	0.002	0.007	0.01	0.008	0.004	-0.002	0.016	-0.003	0.005	0.005	0.015	0.023	0.015	0.019	0.007	0.003	0.025	0.028	0.017	0.056	0.024	0.012	0.044	0.023	0.05	0.046	0.066	0.058	0.046	0.03	0.065	0.089	0.038	0.06	0.084	0.043
08_1_s00	-0.001	-0.01	-0.008	-0.012	-0.006	-0.014	-0.007	-0.003	0.002	0.008	-0.001	0.002	0.004	0.013	0.001	0.016	0.009	0.003	0.011	0.005	0.008	0.003	0.009	0.019	0.013	0.01	0.005	0.017	0.011	0.011	0.008	0.016	0.024	0.021	0.008	0.01	0.018	0.02	0.008	0.026	0.031	0.034	0.014	0.029	0.019	0.041	0.012	0.05	0.039
a90401357d50e1376354ae6e5f56a2e4dff3fdb5a4e8d50316673b2b8f1f293b_s00	0.002	0.001	0.001	0	0.001	0.002	0.001	0	0.004	0.001	0.01	-0.001	0.006	0.013	0.009	0.006	0.015	0.01	0.01	0.015	0.003	0.001	0.004	0.011	0.005	0.02	0.022	0.019	0.012	0.019	0.009	0.014	0.016	0.014	0.019	0.014	0.017	0.01	0.018	0.02	0.032	0.024	0.016	0.016	0.009	0.011	0.035	0.03	0.019
arpad_set01_04_s00	0.003	0	0.001	0	0.004	0	-0.001	-0.002	-0.001	0.002	0.002	-0.002	0.002	0	-0.002	0.002	-0.003	-0.003	-0.002	-0.004	0.005	-0.001	-0.002	-0.003	0.001	0	0.002	-0.003	-0.003	-0.002	-0.001	-0.001	0.001	0.001	0.012	0.002	-0.002	0.006	0.001	0.003	0.003	0.007	0.003	0.003	0.003	0.003	0.003	0.002	0.005
B16-62734_1_2048_slide_p407_05_s00	0	0.016	0.005	0.015	0.034	0.025	0.018	0.013	0.012	0.022	0.034	0.003	0.03	0.017	0.039	0.032	0.028	0.039	0.018	0.033	0.007	0.032	-0.001	0.035	0.017	0.01	0.033	0.007	0.024	0.009	0.024	-0.007	0.038	-0.009	0.021	0.019	0.01	0.008	0.015	0.021	0.008	0.001	0.004	0.017	0.006	0.025	0.021	0.019	0.008
set01_106452624_04_s00	0.008	-0.001	-0.003	-0.009	0.003	-0.01	-0.008	-0.005	-0.003	0.001	-0.002	-0.004	-0.01	0.002	-0.01	-0.008	-0.004	-0.004	-0.006	-0.006	0.003	-0.004	0.009	-0.002	-0.002	0	-0.001	-0.001	0.005	-0.012	0.005	0.012	0.013	0.006	-0.028	-0.001	-0.004	-0.001	0.005	0.011	0.008	0.011	0.007	0.005	0.007	0.008	0.012	0.011	0.001
set01_image017_s00	0.002	0.001	0.001	-0.001	-0.001	-0.002	-0.002	-0.002	0.001	-0.003	-0.001	-0.002	-0.003	-0.001	-0.004	0.007	-0.002	0.002	0.001	0.004	0.011	-0.004	-0.003	0.004	0	-0.008	-0.009	0	0.001	0.007	-0.001	-0.001	0.009	0.001	0.013	-0.006	-0.001	0.007	0.011	0.003	0.016	0.014	0.01	0.007	0.01	0.001	0.005	0.013	0.001
TCGA-RD-A8N9-01A-01-TS1_s00	-0.003	0.013	0.007	0.013	0.011	0.013	0.016	0.008	0.011	0.008	0.013	0.012	0.02	0.014	0.02	0.023	0.017	0.014	0.017	0.021	0.011	0.023	0.016	0.012	0.011	0.022	0.02	0.024	0.019	0.011	0.022	0.023	0.02	0.021	0.019	0.021	0.006	0.015	0.017	0.029	0.012	0.022	0.017	0.019	0.023	0.015	0.029	0.024	0.013
img00026_s10	-0.011	-0.021	0.002	-0.006	0.017	-0.012	-0.01	-0.005	-0.007	-0.002	-0.014	-0.004	-0.008	0.008	-0.004	-0.013	-0.01	-0.003	-0.013	-0.01	-0.003	0.001	-0.002	0.003	-0.005	-0.009	-0.01	-0.002	-0.006	-0.036	-0.006	-0.014	-0.021	-0.03	0.003	-0.015	-0.013	-0.035	-0.007	-0.014	-0.023	0.001	-0.023	-0.007	-0.013	-0.005	0	-0.016	-0.02
brownie4_02_s00	0	0	0	0	0.011	0	0.005	0.001	0.009	0.002	0.009	0.002	-0.002	0.002	0.01	0.004	-0.004	0.012	-0.005	-0.01	0.01	0.018	0.003	0.011	0.002	0.006	-0.004	0.014	0.01	-0.021	0.01	0.001	0.013	0.024	-0.008	-0.004	-0.002	0.01	0.031	0.008	0.035	0.082	0.018	0.049	0.022	0.023	0.051	0.102	0.048
B15-32768_3_1_x40_z0_i33j063_s12	0.003	0.011	0.002	0.003	0.002	-0.003	-0.004	-0.002	-0.005	-0.004	-0.005	0.001	0.001	-0.003	0.005	-0.006	-0.003	-0.003	0	0.002	-0.002	-0.011	0.001	-0.004	0.003	-0.014	0.009	-0.007	-0.01	0.011	-0.011	0.001	0.019	0.014	0.06	-0.003	0.044	0.02	0.023	0.021	0.016	0.029	0.029	0.028	0.027	0.032	0.034	0.067	0.019
image018_s00	0.009	0.013	-0.002	-0.008	-0.004	-0.006	0	-0.018	0.003	-0.035	-0.019	-0.015	-0.011	-0.011	-0.012	0.02	0.011	0.004	0.011	0.007	-0.009	-0.013	0.012	0.005	-0.007	-0.001	0.004	0.009	0.008	0.017	-0.008	-0.005	0.026	-0.011	-0.007	0.002	0.025	0.013	0.006	0.028	0.021	0.033	0.012	0.02	0.04	0.019	0.003	0.023	0.004
29_01_Caption_p21_s00	0.001	-0.007	0	-0.001	0	0	0.001	-0.001	0	-0.002	0.002	-0.003	0.003	-0.004	0.003	0.002	-0.002	0.004	0	-0.001	0.001	0.006	0.002	0.004	0.012	0.016	0.022	0.013	0.007	0.029	0.014	0.007	0.01	-0.007	-0.001	0.055	0.028	0.009	0.022	0.038	0.012	0.014	0.024	0.026	0.046	0.013	0.026	0.083	0.032
01_6_s00	0	-0.026	-0.011	-0.005	0.009	-0.006	0.003	0.017	-0.001	0.008	-0.006	0.01	0.017	-0.001	0.043	0.033	0.001	-0.025	0.005	0.015	-0.026	-0.005	0	0.005	-0.012	-0.003	-0.012	-0.019	0.002	0.074	0.001	0.004	0.017	-0.001	0.05	-0.005	0.005	-0.001	0.002	-0.006	-0.001	-0.016	-0.001	-0.035	-0.006	0.004	0.035	-0.019	-0.008
TCGA-A7-A13E-01Z-00-DX1_s00	-0.004	0.009	0.006	0.01	0.006	0.01	0.012	0.005	0.007	0.007	0.007	0.01	0.019	0.005	0.019	0.022	0.015	0.013	0.013	0.019	0.007	0.009	0.012	0.014	0.014	0.024	0.016	0.023	0.019	0.022	0.015	0.021	0.013	0.011	0.011	0.027	0.027	0.02	0.02	0.03	0.025	0.019	0.021	0.02	0.043	0.028	0.037	0.042	0.036
05_4_s00	-0.002	-0.003	-0.003	-0.005	-0.023	0.003	-0.002	0.017	0	0.001	0.005	-0.013	0.004	0.001	-0.003	0.006	-0.001	0.01	0.005	-0.003	0.011	0.016	0.013	0.001	0.011	0.01	0.015	0.025	0.019	-0.001	0.006	0.027	0.009	0.026	0.023	-0.005	0.003	0.013	0.009	0.007	0.018	0.024	0.005	0.019	0.005	0.007	0.018	0.012	0.005
Ann-90-01-40_s11	0	-0.002	-0.019	-0.017	-0.009	-0.009	-0.006	0.01	0.002	0.012	0.022	-0.003	0.004	-0.02	0.008	0.025	0.007	0.02	0.015	0.021	0.016	0.015	0.013	0.025	0.014	0.016	0.021	0.027	0.022	0.01	0.04	0.043	0.022	0.014	0.014	0.045	0.034	0.023	0.025	0.038	0.031	0.026	0.04	0.038	0.044	0.022	0.027	0.056	0.031
05_2_s00	0	-0.019	-0.001	0.005	-0.005	0.006	0.004	-0.006	-0.001	0	-0.002	0.014	0.013	0.002	-0.012	-0.006	0	0.013	-0.003	-0.006	0.008	0.006	0	0.009	0.003	-0.005	-0.001	0.003	-0.003	-0.041	0.001	0.004	-0.006	0.006	-0.018	0	-0.018	-0.01	-0.011	-0.016	-0.009	0.013	-0.007	-0.002	-0.003	-0.004	-0.005	0.001	0.011
4e23ecf65040f86420e0201134e538951acdeda84fbb274311f995682044dd64_s00	0.005	-0.005	0.003	0.002	0.006	-0.002	-0.006	0.005	-0.028	-0.043	-0.02	-0.058	-0.06	-0.067	-0.038	0.011	-0.063	-0.001	-0.019	-0.033	0.04	-0.01	-0.031	0.01	-0.004	0.012	-0.01	0.004	-0.026	-0.029	0.008	0.002	0.005	-0.002	-0.044	0.008	-0.02	-0.007	-0.003	-0.002	-0.014	0.003	-0.04	0.004	-0.011	0.02	0.015	0.003	-0.008
5ef4442e5b8b0b4cf824b61be4050dfd793d846e0a6800afa4425a2f66e91456_s00	0.006	0.007	0.006	0.005	0.008	0.001	0.001	0.01	0	-0.006	-0.007	0.017	-0.01	0.008	-0.006	0.01	0.003	-0.005	-0.007	-0.006	-0.004	-0.002	0.003	0.019	0.001	0.01	0.011	-0.006	-0.012	0.009	0.005	0.004	-0.004	0.007	-0.022	0.004	-0.005	-0.003	0.005	-0.001	0.022	0.018	0.009	-0.004	0	0.003	0.002	0.004	0.021
68_01_Caption_p13_s11	-0.001	-0.007	-0.01	-0.009	-0.008	-0.004	-0.003	0.002	0.001	0.001	0.001	-0.002	-0.002	0.002	0.001	0.005	0.001	0.007	0	0.003	0.001	0	0.006	0.002	-0.008	-0.004	0.011	0.007	0	-0.019	0	-0.014	0.008	0.003	0.004	-0.006	0.005	-0.008	-0.002	0.008	0.005	-0.005	-0.003	-0.013	-0.017	0.006	0.019	0.015	0.007
abd8dde78f8d37b68b28da67459371ed65f0a575523e94bc4ecbc88e6fedf0d0_s00	-0.001	0	0	-0.001	-0.008	0	0	0	-0.003	-0.003	0	0.003	0.005	-0.006	0.001	0.006	0	-0.003	0.004	0.005	0.002	-0.001	-0.011	-0.002	-0.003	0.003	-0.001	-0.01	-0.011	-0.013	-0.012	-0.007	-0.007	-0.017	0.001	-0.016	-0.007	-0.004	-0.014	-0.01	-0.021	-0.006	-0.009	-0.026	-0.012	-0.006	-0.035	-0.014	-0.013
arpad_set01_05_s00	-0.002	-0.008	-0.008	-0.01	-0.013	-0.002	0.009	0.007	0	0.004	0	0.022	0.007	-0.005	0.011	0.005	0.001	0.01	0.008	0.01	-0.005	0.003	-0.002	0	-0.014	-0.022	-0.003	-0.013	-0.023	-0.013	-0.024	-0.003	0.002	-0.015	0.004	-0.005	0	-0.002	0.002	-0.002	-0.002	0.016	0.016	-0.005	0.005	0.004	-0.006	0.005	0.008
Fig3_02_s00	0.003	-0.004	0.002	-0.001	0.001	0.001	-0.001	0.009	0.003	0.008	0.005	0	0	0	0.003	0.02	0.002	0.001	0.004	-0.002	-0.011	-0.003	0.017	-0.004	0.002	0.002	0.005	0.001	0.001	0.01	0.01	0.001	0.007	0.003	0.011	0.008	-0.002	0.002	0.006	-0.004	-0.001	0.028	0.004	-0.002	-0.002	0.006	0.005	0.011	-0.001
03_5_s00	-0.001	-0.001	-0.001	-0.005	-0.008	-0.003	-0.001	0.005	0	-0.003	0.009	-0.025	-0.015	-0.005	-0.016	0.003	-0.003	0.015	-0.002	-0.01	0.034	0.01	0.018	0.01	0.007	0.008	0.018	0.015	0.006	-0.003	0.013	0.013	0	0.004	-0.027	-0.003	-0.019	-0.016	-0.029	0.006	0.006	0.014	-0.016	0.012	0.001	-0.005	0.013	-0.013	0
set04_image_14_s00	0.001	0.006	0.006	0	-0.006	-0.003	-0.002	-0.014	-0.007	-0.013	-0.019	-0.012	-0.029	-0.013	-0.005	-0.003	0	-0.008	-0.008	-0.004	0.003	-0.015	0.003	-0.014	-0.009	0	-0.01	0.014	0.011	0.015	-0.011	-0.016	-0.003	-0.004	-0.02	-0.032	-0.005	-0.01	0.016	-0.013	-0.002	0.005	-0.005	0.002	0.019	0.006	0.009	0.005	-0.007
96984c_200x_02_s10	-0.006	-0.012	0.008	0.009	0.03	0.007	0.02	0.045	0.01	0.027	0.069	-0.008	0.009	0.006	0.017	0.152	0.006	0.045	0.007	0.003	0.067	0.088	0.04	0.038	0.023	-0.001	0.044	0.064	-0.01	0.017	0.001	0.022	0.022	-0.006	-0.002	0.008	0.009	0.01	-0.009	0.013	0.078	0.002	0.039	0.011	0.007	0.09	0.001	0.004	0.002
610f32e2d9d270d740aec501dcf0c89595e4e623468ad43272adab90520a8f96_s00	-0.004	-0.01	-0.003	-0.005	-0.007	-0.013	-0.006	-0.004	0.001	-0.007	-0.008	-0.02	-0.023	-0.014	-0.016	0.008	-0.002	0.003	0.004	-0.004	0.001	0.01	0.015	0.005	0.006	0.011	0.009	0.001	-0.005	-0.058	-0.001	-0.001	0.003	0.01	-0.015	0.001	-0.002	-0.009	0	-0.012	0.006	-0.002	-0.003	-0.015	0.004	-0.001	0.009	-0.004	0.007
06_3_s00	0	0.002	0.003	-0.009	0.003	-0.008	0.006	-0.012	-0.025	-0.051	-0.026	-0.045	-0.046	-0.023	-0.019	0.009	0	-0.002	-0.019	-0.004	0.002	-0.02	0.011	0.024	0.002	-0.027	-0.023	0.021	0.015	-0.021	-0.017	-0.015	-0.001	-0.024	-0.012	-0.015	0.01	-0.013	-0.005	0.016	0.021	-0.009	-0.065	-0.027	-0.014	0.003	-0.009	0.045	-0.012
Ann-90-01-31_s10	0	-0.001	-0.001	-0.003	-0.008	-0.01	-0.005	0.003	-0.007	0	0.018	-0.016	-0.016	-0.007	-0.013	0.015	-0.005	0.012	0.007	-0.007	0.021	0.008	0.006	0.002	0.005	0.008	0.016	-0.001	-0.003	0.008	0.013	0.02	0.011	0.025	-0.002	0.038	0.038	0.033	0.013	0.024	0.014	0.013	0.022	0.042	0.021	0.031	0.036	0.017	0.024
68_01_Caption_p14_s11	-0.001	-0.006	-0.002	-0.002	-0.01	0.007	0.001	0.006	-0.004	0.007	0.01	-0.001	0.004	0.009	0.009	0.004	0.006	0.002	0.01	0.012	0.006	0.011	0.009	0.015	0.003	0.019	0.015	0.016	0.008	0.011	0.018	0.018	0.014	0.01	0.02	0.011	0.012	0.022	0.012	0.001	0.015	0.014	0.003	0.03	0.023	0.023	0.028	0.058	0.012
TCGA-B0-5711-01Z-00-DX1_s00	-0.012	0.005	0.01	0.012	0.006	0.006	0.005	-0.006	-0.002	-0.006	-0.001	0.001	0.004	-0.001	0.015	0.013	0.008	0.006	0.009	0.009	0.002	0.011	0.002	0.024	-0.003	0.025	-0.004	-0.001	-0.009	0.025	0.02	0.018	0.015	-0.003	0.044	0.054	0.045	0.029	0.04	0.032	0.04	0.051	0.035	0.024	0.035	0.051	0.028	0.069	0.04
04_6_s00	0.001	-0.017	-0.005	-0.002	-0.01	-0.003	-0.008	0.007	-0.007	0.005	0.003	-0.012	-0.007	-0.011	-0.009	0.037	-0.01	-0.007	-0.02	-0.009	0.015	0.018	0.03	0.024	0.003	-0.005	-0.004	-0.002	-0.013	-0.008	-0.022	0.02	-0.014	-0.011	-0.029	0.015	-0.011	-0.013	0.003	-0.02	0.021	0.056	0.015	0.015	-0.012	0.032	0.008	-0.015	0.018
2246874c8b5ba218d01ad8153a201ad4660195f3e4c65da6b9d4ccaf82cb7edf_s00	0	0.004	0.008	0.002	-0.007	0.005	-0.001	-0.001	-0.006	-0.001	0.002	-0.013	-0.004	0.001	-0.001	0.011	-0.002	0	0.002	0.006	0.008	-0.001	-0.008	0.019	0.007	0.007	0.013	0.015	0.002	0.006	-0.006	0.003	0.022	0.01	-0.007	0.004	0	0.013	0.017	0.02	-0.002	-0.001	0.004	0.02	0.028	0.009	0.01	0.013	0.012
82_01_Caption_p18_s10	0	0.001	-0.006	-0.009	-0.007	-0.01	-0.006	0.001	0.006	-0.002	0.015	0.001	-0.002	-0.007	-0.011	0.006	0.005	0.016	0.014	0.014	0.016	0.013	0.022	0.024	0.019	0.026	0.016	0.037	0.038	0.017	0.038	0.026	0.026	0.034	0.035	0.061	0.047	0.044	0.052	0.048	0.042	0.045	0.048	0.065	0.037	0.058	0.043	0.067	0.055
Ann-90-01-31_s01	0	0	-0.009	-0.006	-0.008	-0.012	-0.009	0.001	-0.013	-0.004	0.008	-0.01	-0.014	-0.008	-0.015	0.009	0.003	0.005	0.003	-0.009	0.005	0.009	0.002	-0.005	0.016	0.009	0.013	0.007	0.002	-0.01	0.014	0.017	0.002	0.009	-0.033	0.039	0.012	0	0	0.035	0.019	0.002	0.032	0.004	0.033	0.005	0.04	-0.002	0.018
arpad_set01_02_s00	0.009	0.003	0.015	0.008	0.019	0.005	0.001	0.005	0.008	0.002	0.013	0.007	0.003	0.022	0.02	0.028	0.007	0.024	-0.002	0.022	0.029	0.019	0.013	0.022	0.004	0.017	0.005	0.007	0.016	0.022	0.013	0.027	0.018	0.018	0.019	0.004	0.014	0.007	0.007	0.019	0.03	0.017	0.012	0.025	0.012	0.018	0.035	0.027	0.031
aa58ba4512955771b4f9b459cb4e6a8adb71d11cd6cae662ec2df31d688a5fe0_s00	0.004	-0.014	-0.001	-0.007	0.001	-0.007	-0.012	-0.002	0.002	-0.005	-0.003	-0.004	-0.017	-0.018	-0.007	0.004	0.003	0.002	0.009	0	0.005	-0.002	-0.001	0.004	-0.004	-0.004	0.003	-0.009	-0.002	-0.053	0.002	0.001	0.01	-0.006	-0.006	0	-0.002	-0.009	-0.007	0.001	-0.003	0.001	-0.011	-0.007	-0.01	-0.004	-0.004	-0.002	-0.004
ae570a676961482848b5097038ef5e407df7a66a8e1c9b0567da599565a6b142_s00	-0.001	-0.002	-0.001	-0.001	-0.006	0	-0.002	-0.003	-0.002	-0.001	0.009	0.002	0.002	0.003	0.001	0	-0.001	0	0	-0.004	-0.002	-0.003	0.003	-0.001	-0.001	0.005	-0.003	0	0.004	0.001	0	0.001	0.002	-0.001	0.01	-0.002	0.007	-0.002	0.004	0.006	0.012	0.004	0.008	0.013	0.006	0.004	0.006	0.013	0.014
68_01_Caption_p14_s10	-0.002	-0.003	-0.003	0.001	0.003	0.003	0.004	-0.003	0.003	0	0	0.006	-0.002	0.004	0.013	0.011	0.003	0.002	0.016	0.017	0	-0.007	0	0.016	0	0.006	0.009	-0.009	-0.009	-0.006	-0.004	0.005	0.01	0.01	0.007	-0.005	0.001	-0.003	-0.004	0.001	0.015	0.005	-0.002	0.005	0.006	0.011	0.002	0.034	0.014
03_1_s00	0	-0.011	0.013	0.007	-0.01	0.002	-0.009	0.012	0	-0.003	0.014	-0.019	-0.013	-0.004	-0.015	-0.001	-0.001	0.014	-0.005	-0.005	0.01	0.005	-0.002	-0.005	-0.004	-0.003	0.009	0.007	0.005	-0.018	0.01	-0.007	0.006	0.01	-0.012	0	0.01	-0.003	-0.008	0.001	-0.003	-0.013	0.003	-0.003	0.001	0.003	0.017	0.014	-0.001
brownie4_04_s00	0	-0.003	-0.003	0	0.001	0.007	0.001	0.001	0	-0.009	0.002	0.004	0	0.005	-0.004	0.021	0.003	-0.004	-0.006	-0.012	-0.011	-0.006	0.008	-0.012	0	-0.012	0.002	0	-0.012	-0.013	-0.012	-0.006	-0.013	-0.001	0.014	-0.001	-0.013	-0.005	-0.022	-0.026	-0.022	-0.016	0.008	-0.001	-0.02	0	-0.002	-0.025	-0.023
td_002_s01	0.003	-0.021	-0.004	-0.004	0.018	-0.014	-0.014	0.009	0.013	0.032	0.042	-0.012	0.008	0.007	-0.01	0.013	0.031	0.081	0.027	0.036	0.03	0.051	0.038	0.058	0.077	0.09	0.064	0.04	0.099	0	0.058	0.032	0.102	0.098	0.187	0.083	0.047	0.015	0.099	0.063	0.081	0.026	0.014	0.067	0.035	0.138	0.114	0.046	0.099
Ann-90-01-31_s00	0	0.001	-0.003	-0.005	-0.007	-0.008	-0.006	0.001	-0.002	-0.002	0.002	-0.01	-0.007	-0.003	-0.013	0.006	-0.004	0.008	-0.003	-0.008	0.01	0.002	0.012	0.001	0.008	0.008	0.014	0.011	-0.001	-0.01	0.013	0.018	0.025	0.029	-0.001	0.012	0.01	0.011	0.013	0.019	0.023	0.023	0.046	0.02	0.016	0.017	0.028	0.033	0.025
2255d5aba044256bb92f6b7cbed0fca46d972c7b6b1a59dcbe7f682c5777d074_s00	0.003	-0.004	-0.004	0.008	-0.019	0.002	-0.002	0.005	0.001	-0.007	-0.009	-0.024	-0.001	-0.035	-0.007	-0.006	0.006	0.01	-0.012	0.013	0.005	0.002	0.028	-0.013	0.012	0.002	0.005	0.005	0.021	0.004	0.012	0.024	0.004	0.029	0.031	0.017	0.021	0.015	0.015	0.03	0.037	0.032	0.075	0.027	0.051	0.055	0.043	0.041	0.047
img00026_s00	-0.006	-0.006	0.007	0.007	-0.026	-0.007	-0.016	-0.017	-0.013	-0.001	-0.014	-0.023	-0.013	-0.014	-0.024	-0.047	-0.027	-0.011	-0.026	-0.041	-0.016	-0.03	-0.018	-0.035	-0.02	-0.029	-0.055	-0.035	-0.011	-0.048	-0.047	-0.034	-0.029	-0.036	0.019	-0.052	-0.023	-0.048	-0.04	-0.048	-0.083	-0.04	-0.053	-0.053	-0.043	-0.027	-0.045	-0.073	-0.039
[truncated: 151 more columns]

## Sheet: Tissue30_noTTA
image	epoch 1	2	3	4	5	6	7	8	9	10	11	12	13	14	15	16	17	18	19	20	21	22	23	24	25	26	27	28	29	30	31	32	33	34	35	36	37	38	39	40	41	42	43	44	45	46	47	48	49
08_4_s00	0.009	0.035	0.191	0.165	0.175	0.262	0.332	0.515	0.423	0.515	0.519	0.255	0.388	0.337	0.402	0.542	0.535	0.528	0.483	0.516	0.514	0.568	0.546	0.52	0.57	0.569	0.585	0.574	0.574	0.556	0.609	0.577	0.588	0.587	0.535	0.63	0.55	0.597	0.617	0.624	0.613	0.598	0.619	0.627	0.62	0.601	0.631	0.605	0.605
02_1_s00	0.006	0.248	0.575	0.552	0.552	0.623	0.603	0.621	0.651	0.663	0.652	0.555	0.607	0.589	0.591	0.69	0.666	0.61	0.66	0.641	0.694	0.675	0.737	0.628	0.667	0.666	0.681	0.666	0.671	0.586	0.681	0.683	0.686	0.681	0.608	0.664	0.66	0.662	0.669	0.672	0.666	0.669	0.691	0.682	0.642	0.676	0.675	0.65	0.661
68_01_Caption_p2_s01	0.158	0.314	0.654	0.641	0.652	0.689	0.7	0.674	0.721	0.723	0.665	0.692	0.708	0.702	0.73	0.736	0.752	0.691	0.745	0.759	0.69	0.744	0.737	0.749	0.764	0.757	0.753	0.751	0.756	0.715	0.766	0.77	0.762	0.768	0.622	0.765	0.744	0.783	0.786	0.794	0.787	0.786	0.788	0.775	0.775	0.77	0.769	0.717	0.769
96984c_200x_02_s20	0.529	0.372	0.549	0.544	0.246	0.559	0.364	0.667	0.696	0.532	0.656	0.267	0.4	0.325	0.657	0.635	0.745	0.706	0.77	0.754	0.818	0.715	0.744	0.805	0.812	0.762	0.807	0.806	0.829	0.829	0.842	0.81	0.844	0.813	0.846	0.837	0.833	0.76	0.828	0.828	0.753	0.795	0.789	0.809	0.751	0.793	0.823	0.822	0.81
953211bcc0192e2298087d30e708dba68def9e0c13a3ff3326a18b0962c63adc_s00	0.594	0.62	0.623	0.632	0.622	0.647	0.656	0.648	0.674	0.675	0.662	0.656	0.655	0.627	0.665	0.586	0.672	0.686	0.684	0.676	0.603	0.67	0.685	0.65	0.678	0.699	0.674	0.696	0.657	0.675	0.681	0.693	0.7	0.716	0.706	0.688	0.689	0.692	0.704	0.715	0.678	0.695	0.715	0.722	0.71	0.698	0.692	0.676	0.715
68_01_Caption_p13_s10	0.048	0.137	0.494	0.462	0.453	0.598	0.626	0.678	0.693	0.709	0.685	0.62	0.663	0.626	0.691	0.722	0.728	0.701	0.723	0.741	0.691	0.741	0.734	0.733	0.748	0.736	0.72	0.736	0.748	0.643	0.747	0.742	0.728	0.735	0.573	0.728	0.727	0.733	0.739	0.738	0.748	0.733	0.755	0.737	0.706	0.737	0.722	0.669	0.718
68_01_Caption_p13_s01	0.024	0.122	0.456	0.429	0.439	0.572	0.62	0.662	0.686	0.701	0.668	0.65	0.689	0.606	0.697	0.703	0.711	0.656	0.721	0.741	0.647	0.726	0.696	0.707	0.746	0.744	0.736	0.719	0.739	0.673	0.754	0.744	0.711	0.729	0.661	0.765	0.744	0.746	0.76	0.749	0.748	0.728	0.762	0.766	0.745	0.737	0.749	0.685	0.742
68_01_Caption_p14_s01	0.052	0.146	0.499	0.483	0.506	0.588	0.621	0.583	0.629	0.63	0.594	0.606	0.634	0.598	0.651	0.643	0.649	0.615	0.66	0.673	0.602	0.662	0.642	0.67	0.671	0.678	0.684	0.658	0.661	0.641	0.685	0.692	0.66	0.681	0.672	0.744	0.718	0.716	0.705	0.708	0.701	0.683	0.714	0.703	0.683	0.689	0.697	0.678	0.688
td_002_s11	0.101	0.521	0.605	0.569	0.599	0.613	0.616	0.614	0.615	0.602	0.618	0.603	0.606	0.62	0.605	0.661	0.637	0.619	0.622	0.655	0.636	0.638	0.654	0.633	0.642	0.645	0.675	0.669	0.635	0.701	0.664	0.671	0.628	0.666	0.633	0.702	0.658	0.692	0.649	0.662	0.672	0.665	0.673	0.646	0.667	0.642	0.675	0.71	0.651
B15-32768_3_1_x40_z0_i33j063_s10	0.433	0.43	0.376	0.443	0.448	0.473	0.478	0.416	0.441	0.468	0.432	0.496	0.504	0.484	0.513	0.536	0.525	0.479	0.517	0.534	0.492	0.562	0.5	0.518	0.56	0.505	0.536	0.527	0.538	0.496	0.554	0.572	0.548	0.56	0.348	0.539	0.602	0.537	0.581	0.543	0.554	0.582	0.557	0.554	0.516	0.593	0.535	0.507	0.59
Ann-90-01-40_s00	0.004	0.038	0.259	0.254	0.179	0.392	0.411	0.653	0.541	0.617	0.651	0.486	0.536	0.35	0.522	0.635	0.631	0.657	0.585	0.594	0.656	0.65	0.663	0.582	0.634	0.658	0.656	0.658	0.65	0.533	0.627	0.639	0.671	0.673	0.539	0.64	0.604	0.628	0.646	0.655	0.675	0.651	0.673	0.668	0.595	0.686	0.647	0.634	0.681
B15-32768_3_1_x40_z0_i33j063_s01	0.432	0.46	0.416	0.486	0.499	0.51	0.521	0.47	0.491	0.512	0.484	0.563	0.563	0.544	0.579	0.58	0.567	0.531	0.561	0.582	0.511	0.614	0.548	0.538	0.632	0.622	0.613	0.583	0.623	0.614	0.643	0.632	0.636	0.606	0.548	0.7	0.67	0.604	0.665	0.673	0.634	0.639	0.622	0.629	0.601	0.666	0.66	0.673	0.66
B15-32768_3_1_x40_z0_i33j063_s22	0.318	0.33	0.302	0.36	0.383	0.392	0.413	0.36	0.377	0.402	0.364	0.43	0.457	0.43	0.451	0.466	0.455	0.424	0.435	0.464	0.409	0.454	0.426	0.425	0.485	0.538	0.479	0.495	0.503	0.55	0.532	0.543	0.528	0.498	0.481	0.603	0.541	0.534	0.583	0.604	0.548	0.553	0.53	0.502	0.488	0.542	0.597	0.574	0.553
bf4a61bb81589c9a67e3343408befd3e135af5e88b50c17f998f2131d24bc271_s00	0.707	0.594	0.738	0.793	0.667	0.792	0.74	0.812	0.8	0.787	0.8	0.67	0.801	0.581	0.815	0.717	0.788	0.835	0.812	0.804	0.814	0.768	0.788	0.873	0.829	0.818	0.781	0.828	0.805	0.838	0.833	0.831	0.763	0.832	0.831	0.845	0.835	0.809	0.845	0.837	0.823	0.844	0.833	0.812	0.846	0.831	0.826	0.847	0.818
TCGA-50-5931-01Z-00-DX1_s00	0.029	0.138	0.343	0.239	0.282	0.269	0.261	0.534	0.475	0.436	0.558	0.421	0.454	0.384	0.356	0.576	0.566	0.638	0.567	0.544	0.651	0.529	0.627	0.536	0.556	0.536	0.612	0.632	0.622	0.511	0.6	0.595	0.532	0.601	0.427	0.45	0.529	0.52	0.555	0.531	0.551	0.571	0.577	0.597	0.568	0.513	0.573	0.556	0.528
set04_image_16_s00	0.277	0.434	0.633	0.58	0.597	0.626	0.61	0.683	0.705	0.684	0.692	0.708	0.719	0.672	0.647	0.719	0.728	0.706	0.725	0.73	0.693	0.721	0.723	0.721	0.746	0.745	0.718	0.753	0.73	0.725	0.738	0.727	0.746	0.754	0.709	0.729	0.736	0.729	0.748	0.741	0.738	0.761	0.746	0.739	0.749	0.746	0.758	0.748	0.743
TCGA-CH-5767-01Z-00-DX1_s00	0	0.033	0.189	0.141	0.136	0.187	0.169	0.552	0.43	0.458	0.58	0.365	0.475	0.371	0.469	0.62	0.635	0.64	0.628	0.616	0.599	0.639	0.617	0.631	0.645	0.618	0.647	0.656	0.657	0.618	0.664	0.672	0.644	0.659	0.622	0.664	0.673	0.668	0.682	0.663	0.639	0.659	0.672	0.674	0.662	0.658	0.675	0.679	0.67
68_01_Caption_p14_s00	0.051	0.162	0.534	0.512	0.528	0.61	0.63	0.653	0.673	0.689	0.654	0.644	0.666	0.605	0.688	0.691	0.708	0.667	0.713	0.726	0.655	0.723	0.699	0.727	0.73	0.737	0.731	0.73	0.724	0.695	0.751	0.755	0.707	0.721	0.692	0.746	0.749	0.75	0.759	0.755	0.743	0.758	0.76	0.746	0.75	0.757	0.76	0.714	0.759
img00026_s01	0.019	0.298	0.511	0.426	0.528	0.478	0.515	0.594	0.583	0.572	0.607	0.5	0.521	0.472	0.421	0.548	0.585	0.66	0.641	0.582	0.665	0.637	0.651	0.642	0.659	0.654	0.624	0.601	0.679	0.485	0.625	0.652	0.683	0.638	0.643	0.589	0.605	0.598	0.608	0.612	0.611	0.635	0.593	0.632	0.586	0.672	0.62	0.593	0.664
718751b439c05bdd589f04fcef321a86be3ecb35292a435138e295e05eb2e771_s00	0.531	0.559	0.69	0.673	0.647	0.696	0.666	0.718	0.75	0.741	0.73	0.701	0.679	0.661	0.761	0.742	0.764	0.75	0.754	0.767	0.717	0.738	0.755	0.78	0.771	0.756	0.756	0.764	0.764	0.791	0.779	0.766	0.765	0.774	0.776	0.766	0.746	0.785	0.777	0.783	0.777	0.77	0.786	0.785	0.782	0.769	0.762	0.779	0.778
arpad_set01_01_s00	0.003	0.069	0.144	0.091	0.15	0.166	0.141	0.442	0.393	0.185	0.427	0.341	0.385	0.34	0.189	0.525	0.387	0.516	0.424	0.473	0.543	0.361	0.52	0.462	0.442	0.483	0.476	0.506	0.513	0.27	0.497	0.482	0.451	0.472	0.288	0.197	0.278	0.391	0.452	0.443	0.443	0.49	0.511	0.527	0.382	0.426	0.377	0.437	0.449
68_01_Caption_p2_s10	0.111	0.273	0.636	0.622	0.649	0.667	0.678	0.629	0.682	0.674	0.616	0.683	0.701	0.685	0.705	0.688	0.701	0.632	0.712	0.719	0.62	0.703	0.672	0.699	0.71	0.727	0.716	0.706	0.699	0.721	0.728	0.73	0.699	0.719	0.641	0.737	0.749	0.744	0.746	0.741	0.728	0.73	0.746	0.738	0.736	0.742	0.73	0.679	0.742
B15-32768_3_1_x40_z0_i33j063_s11	0.357	0.376	0.29	0.35	0.354	0.366	0.376	0.317	0.335	0.345	0.317	0.419	0.422	0.403	0.423	0.412	0.404	0.365	0.389	0.431	0.358	0.439	0.387	0.365	0.481	0.499	0.491	0.443	0.468	0.507	0.539	0.484	0.486	0.45	0.355	0.502	0.528	0.491	0.507	0.498	0.511	0.467	0.466	0.462	0.46	0.493	0.533	0.486	0.497
Ann-90-01-40_s10	0.002	0.025	0.225	0.21	0.151	0.317	0.331	0.596	0.514	0.573	0.662	0.421	0.502	0.347	0.485	0.681	0.635	0.683	0.612	0.591	0.712	0.687	0.722	0.565	0.67	0.68	0.703	0.73	0.73	0.573	0.715	0.716	0.732	0.728	0.531	0.67	0.692	0.702	0.718	0.702	0.663	0.728	0.7	0.731	0.625	0.706	0.734	0.653	0.711
set01_image015_05_s00	0.415	0.446	0.683	0.646	0.649	0.689	0.699	0.759	0.741	0.761	0.781	0.71	0.74	0.623	0.715	0.781	0.782	0.79	0.789	0.789	0.769	0.774	0.753	0.779	0.77	0.778	0.756	0.758	0.761	0.76	0.772	0.774	0.748	0.768	0.762	0.74	0.757	0.771	0.759	0.776	0.771	0.775	0.777	0.759	0.789	0.771	0.771	0.77	0.782
a0325cb7aa59e9c0a75e64ba26855d8032c46161aa4bca0c01bac5e4a836485e_s00	0.451	0.466	0.739	0.705	0.685	0.76	0.739	0.831	0.798	0.81	0.834	0.742	0.781	0.677	0.799	0.848	0.835	0.853	0.86	0.848	0.842	0.852	0.85	0.843	0.857	0.86	0.865	0.87	0.864	0.818	0.87	0.871	0.866	0.859	0.845	0.872	0.88	0.853	0.867	0.857	0.865	0.872	0.867	0.85	0.841	0.857	0.862	0.871	0.872
57bd029b19c1b382bef9db3ac14f13ea85e36a6053b92e46caedee95c05847ab_s00	0.193	0.094	0.263	0.13	0.135	0.106	0.099	0.471	0.404	0.362	0.442	0.17	0.256	0.09	0.11	0.501	0.275	0.423	0.495	0.33	0.475	0.452	0.431	0.338	0.411	0.365	0.447	0.454	0.307	0.346	0.44	0.398	0.553	0.372	0.351	0.304	0.447	0.305	0.325	0.338	0.296	0.345	0.415	0.53	0.422	0.357	0.303	0.333	0.412
29_01_Caption_p21_s01	0.046	0.186	0.589	0.54	0.579	0.631	0.647	0.718	0.688	0.71	0.722	0.603	0.636	0.609	0.643	0.72	0.717	0.734	0.69	0.711	0.74	0.748	0.747	0.705	0.742	0.73	0.735	0.756	0.753	0.505	0.729	0.743	0.723	0.747	0.417	0.685	0.667	0.694	0.705	0.7	0.724	0.717	0.71	0.71	0.657	0.689	0.708	0.538	0.617
02_2_s00	0	0.016	0.234	0.195	0.168	0.291	0.293	0.58	0.528	0.592	0.606	0.235	0.455	0.389	0.512	0.578	0.611	0.565	0.602	0.595	0.572	0.624	0.605	0.582	0.612	0.621	0.624	0.617	0.619	0.563	0.638	0.632	0.645	0.649	0.592	0.636	0.615	0.638	0.653	0.655	0.639	0.617	0.633	0.646	0.646	0.634	0.651	0.642	0.636
03_3_s00	0.006	0.225	0.506	0.482	0.428	0.563	0.535	0.651	0.63	0.661	0.693	0.44	0.549	0.55	0.563	0.695	0.661	0.712	0.681	0.661	0.733	0.684	0.748	0.682	0.694	0.669	0.705	0.748	0.733	0.582	0.679	0.726	0.708	0.666	0.588	0.638	0.652	0.664	0.652	0.665	0.67	0.645	0.658	0.666	0.644	0.689	0.641	0.68	0.65
ed5be4b63e9506ad64660dd92a098ffcc0325195298c13c815a73773f1efc279_s00	0.343	0.377	0.628	0.581	0.577	0.626	0.594	0.781	0.735	0.745	0.736	0.628	0.61	0.562	0.702	0.786	0.741	0.789	0.774	0.758	0.797	0.785	0.797	0.785	0.765	0.776	0.745	0.779	0.774	0.684	0.746	0.782	0.764	0.762	0.73	0.752	0.78	0.721	0.771	0.739	0.77	0.783	0.767	0.738	0.737	0.776	0.795	0.772	0.785
td_002_s10	0.063	0.498	0.677	0.603	0.667	0.688	0.701	0.737	0.711	0.703	0.765	0.667	0.717	0.667	0.657	0.763	0.783	0.757	0.749	0.804	0.779	0.802	0.805	0.755	0.804	0.817	0.825	0.817	0.799	0.714	0.803	0.814	0.796	0.811	0.796	0.827	0.817	0.797	0.784	0.813	0.81	0.841	0.825	0.819	0.775	0.829	0.816	0.824	0.836
8_s00	0.587	0.533	0.659	0.628	0.56	0.648	0.629	0.695	0.64	0.663	0.696	0.567	0.561	0.56	0.646	0.66	0.657	0.73	0.66	0.685	0.764	0.691	0.718	0.731	0.703	0.652	0.681	0.744	0.687	0.586	0.69	0.707	0.675	0.712	0.482	0.676	0.627	0.664	0.684	0.679	0.688	0.702	0.679	0.669	0.653	0.696	0.682	0.65	0.673
B16-62734_1_2048_slide_p407_03_s00	0.709	0.759	0.651	0.76	0.77	0.798	0.807	0.536	0.649	0.709	0.748	0.774	0.761	0.741	0.805	0.807	0.811	0.762	0.808	0.833	0.729	0.849	0.807	0.698	0.855	0.807	0.851	0.856	0.833	0.78	0.853	0.852	0.828	0.843	0.751	0.841	0.844	0.841	0.828	0.839	0.842	0.846	0.828	0.841	0.83	0.838	0.832	0.822	0.832
img00026_s11	0.067	0.513	0.605	0.587	0.591	0.607	0.607	0.558	0.564	0.563	0.561	0.604	0.607	0.629	0.612	0.631	0.606	0.483	0.497	0.607	0.523	0.566	0.56	0.513	0.56	0.588	0.587	0.628	0.54	0.643	0.633	0.581	0.585	0.638	0.555	0.638	0.639	0.65	0.622	0.655	0.627	0.652	0.651	0.651	0.649	0.592	0.626	0.641	0.594
td_002_s00	0.163	0.565	0.662	0.609	0.677	0.658	0.675	0.68	0.654	0.655	0.67	0.638	0.668	0.641	0.631	0.719	0.709	0.647	0.633	0.725	0.651	0.725	0.703	0.643	0.693	0.731	0.748	0.761	0.671	0.665	0.743	0.744	0.757	0.757	0.709	0.745	0.754	0.747	0.732	0.733	0.719	0.726	0.721	0.743	0.701	0.776	0.727	0.712	0.732
7798ca1ddb3133563e290c36228bc8f8f3c9f224e096f442ef0653856662d121_s00	0.581	0.625	0.621	0.62	0.664	0.629	0.661	0.634	0.664	0.671	0.656	0.68	0.671	0.664	0.654	0.622	0.68	0.67	0.66	0.653	0.618	0.657	0.675	0.642	0.66	0.678	0.669	0.664	0.679	0.668	0.666	0.672	0.665	0.677	0.672	0.647	0.656	0.672	0.672	0.669	0.667	0.661	0.653	0.685	0.668	0.688	0.654	0.658	0.688
B15-32768_3_1_x40_z0_i33j063_s00	0.559	0.56	0.488	0.578	0.576	0.607	0.615	0.553	0.574	0.595	0.561	0.631	0.639	0.613	0.655	0.673	0.65	0.614	0.644	0.676	0.603	0.677	0.637	0.627	0.679	0.658	0.688	0.672	0.662	0.651	0.705	0.71	0.7	0.685	0.521	0.696	0.715	0.701	0.731	0.699	0.71	0.72	0.708	0.687	0.697	0.74	0.708	0.678	0.718
B15-32768_3_1_x40_z0_i33j063_s20	0.472	0.507	0.437	0.504	0.517	0.525	0.535	0.499	0.518	0.532	0.5	0.589	0.589	0.58	0.596	0.603	0.579	0.55	0.58	0.603	0.524	0.624	0.576	0.549	0.629	0.666	0.635	0.603	0.639	0.649	0.671	0.665	0.668	0.624	0.412	0.661	0.659	0.654	0.659	0.677	0.69	0.635	0.648	0.643	0.623	0.68	0.682	0.643	0.658
image010_01_s00	0.834	0.829	0.866	0.847	0.814	0.853	0.839	0.856	0.815	0.82	0.856	0.783	0.801	0.765	0.82	0.83	0.797	0.855	0.824	0.841	0.875	0.856	0.846	0.837	0.824	0.821	0.848	0.861	0.831	0.761	0.841	0.836	0.824	0.838	0.564	0.863	0.838	0.821	0.815	0.847	0.817	0.852	0.838	0.828	0.77	0.858	0.835	0.805	0.821
0c2550a23b8a0f29a7575de8c61690d3c31bc897dd5ba66caec201d201a278c2_s00	0.537	0.514	0.735	0.678	0.657	0.704	0.657	0.788	0.802	0.783	0.777	0.705	0.692	0.628	0.782	0.805	0.82	0.825	0.824	0.822	0.795	0.81	0.821	0.837	0.819	0.82	0.818	0.821	0.816	0.793	0.818	0.822	0.828	0.822	0.814	0.816	0.817	0.821	0.828	0.831	0.835	0.829	0.823	0.811	0.822	0.827	0.812	0.834	0.83
6b0ac2ab04c09dced54058ec504a4947f8ecd5727dfca7e0b3f69de71d0d31c7_s00	0.799	0.679	0.772	0.83	0.642	0.839	0.759	0.862	0.821	0.752	0.822	0.648	0.794	0.603	0.767	0.84	0.763	0.782	0.794	0.775	0.82	0.784	0.769	0.803	0.781	0.778	0.776	0.786	0.788	0.793	0.792	0.789	0.801	0.791	0.774	0.82	0.786	0.78	0.805	0.819	0.792	0.781	0.79	0.788	0.797	0.78	0.779	0.818	0.779
TCGA-A7-A13F-01Z-00-DX1_s00	0.458	0.524	0.648	0.669	0.666	0.678	0.678	0.564	0.667	0.638	0.604	0.694	0.668	0.69	0.691	0.659	0.668	0.592	0.705	0.696	0.583	0.666	0.635	0.66	0.677	0.701	0.686	0.666	0.685	0.687	0.714	0.686	0.696	0.686	0.587	0.688	0.685	0.72	0.708	0.707	0.69	0.685	0.706	0.691	0.706	0.686	0.675	0.665	0.699
45f059cf21d85ecfce0eb93260516f1e2443d210e9a52f9ae2271d604aa3fcc5_s00	0.733	0.779	0.764	0.761	0.782	0.768	0.794	0.764	0.778	0.791	0.779	0.794	0.783	0.763	0.784	0.754	0.778	0.771	0.791	0.776	0.719	0.802	0.791	0.752	0.769	0.762	0.765	0.779	0.773	0.758	0.771	0.794	0.769	0.765	0.763	0.758	0.793	0.784	0.771	0.763	0.784	0.767	0.738	0.758	0.776	0.786	0.783	0.765	0.764
68_01_Caption_p2_s11	0.147	0.307	0.657	0.636	0.643	0.685	0.692	0.662	0.699	0.696	0.658	0.689	0.69	0.685	0.704	0.708	0.721	0.665	0.721	0.728	0.661	0.717	0.703	0.72	0.717	0.733	0.711	0.714	0.719	0.678	0.72	0.736	0.703	0.724	0.601	0.714	0.714	0.72	0.718	0.727	0.721	0.724	0.722	0.71	0.708	0.722	0.716	0.683	0.71
B15-32768_3_1_x40_z0_i33j063_s21	0.462	0.464	0.393	0.474	0.468	0.499	0.515	0.426	0.469	0.501	0.463	0.572	0.579	0.55	0.575	0.578	0.56	0.512	0.539	0.571	0.496	0.582	0.514	0.515	0.622	0.679	0.622	0.588	0.611	0.66	0.677	0.676	0.621	0.59	0.588	0.718	0.697	0.636	0.688	0.706	0.698	0.634	0.63	0.631	0.605	0.638	0.718	0.699	0.643
82_01_Caption_p18_s01	0	0.044	0.287	0.241	0.194	0.359	0.343	0.633	0.532	0.597	0.669	0.496	0.523	0.381	0.496	0.661	0.665	0.678	0.662	0.651	0.685	0.701	0.702	0.611	0.707	0.695	0.706	0.716	0.714	0.574	0.692	0.688	0.699	0.701	0.621	0.691	0.698	0.671	0.715	0.703	0.702	0.7	0.71	0.697	0.659	0.701	0.69	0.687	0.687
68_01_Caption_p2_s00	0.096	0.282	0.643	0.628	0.641	0.664	0.673	0.576	0.626	0.631	0.573	0.666	0.655	0.668	0.67	0.629	0.642	0.587	0.673	0.676	0.566	0.656	0.611	0.663	0.667	0.698	0.655	0.656	0.653	0.668	0.693	0.684	0.648	0.67	0.615	0.71	0.702	0.708	0.709	0.712	0.693	0.69	0.708	0.698	0.695	0.67	0.656	0.595	0.672
TCGA-HE-7129-01Z-00-DX1_s00	0.015	0.258	0.514	0.412	0.455	0.465	0.421	0.588	0.582	0.544	0.582	0.545	0.552	0.555	0.462	0.587	0.582	0.567	0.597	0.615	0.511	0.601	0.599	0.618	0.616	0.599	0.608	0.595	0.609	0.571	0.612	0.619	0.631	0.618	0.577	0.574	0.583	0.617	0.633	0.629	0.625	0.621	0.633	0.624	0.629	0.612	0.629	0.627	0.606
7f34dfccd1bc2e2466ee3d6f74ff05821a0e5404e9cf2c9568da26b59f7afda5_s00	0.438	0.452	0.668	0.613	0.604	0.651	0.603	0.808	0.742	0.751	0.762	0.657	0.651	0.594	0.729	0.812	0.775	0.825	0.817	0.801	0.849	0.844	0.844	0.831	0.817	0.833	0.83	0.851	0.842	0.755	0.834	0.847	0.836	0.841	0.804	0.841	0.849	0.818	0.841	0.828	0.845	0.853	0.844	0.817	0.794	0.85	0.859	0.85	0.853
0f1f896d9ae5a04752d3239c690402c022db4d72c0d2c087d73380896f72c466_s00	0.236	0.3	0.51	0.398	0.418	0.389	0.401	0.642	0.586	0.554	0.674	0.391	0.432	0.376	0.228	0.579	0.476	0.642	0.579	0.479	0.729	0.542	0.7	0.389	0.474	0.503	0.685	0.621	0.635	0.511	0.607	0.627	0.633	0.658	0.387	0.53	0.52	0.569	0.548	0.586	0.591	0.631	0.629	0.669	0.599	0.556	0.608	0.584	0.627
68_01_Caption_p13_s00	0.017	0.085	0.502	0.467	0.489	0.622	0.657	0.617	0.703	0.679	0.626	0.682	0.719	0.651	0.726	0.67	0.704	0.62	0.723	0.736	0.598	0.71	0.676	0.708	0.753	0.729	0.731	0.723	0.714	0.743	0.737	0.73	0.693	0.707	0.723	0.762	0.756	0.765	0.765	0.76	0.74	0.717	0.758	0.763	0.782	0.726	0.717	0.635	0.733
image023_s00	0	0	0	0	0	0	0	0.004	0.004	0	0.002	0	0.002	0	0	0.017	0.002	0.005	0.001	0.004	0.044	0.024	0.061	0.008	0.018	0.009	0.023	0.038	0.02	0.019	0.028	0.039	0.054	0.02	0.017	0.034	0.038	0.042	0.033	0.035	0.005	0.037	0.025	0.045	0.027	0.022	0.039	0.038	0.029
image017_s00	0.621	0.627	0.619	0.641	0.616	0.643	0.647	0.55	0.61	0.592	0.577	0.659	0.629	0.615	0.67	0.655	0.649	0.605	0.661	0.672	0.598	0.667	0.658	0.647	0.663	0.664	0.688	0.676	0.651	0.625	0.674	0.669	0.651	0.653	0.474	0.68	0.683	0.666	0.656	0.668	0.67	0.663	0.661	0.634	0.65	0.648	0.649	0.633	0.653
09_5_s00	0.001	0.016	0.033	0.029	0.023	0.043	0.039	0.359	0.163	0.259	0.445	0.062	0.23	0.086	0.323	0.571	0.476	0.592	0.481	0.485	0.631	0.606	0.621	0.562	0.568	0.616	0.619	0.658	0.665	0.491	0.662	0.639	0.597	0.612	0.581	0.606	0.594	0.62	0.658	0.612	0.647	0.662	0.658	0.671	0.541	0.658	0.67	0.693	0.681
B15-32768_3_1_x40_z0_i33j063_s02	0.327	0.344	0.288	0.352	0.361	0.379	0.386	0.35	0.374	0.387	0.364	0.446	0.474	0.433	0.461	0.482	0.46	0.426	0.452	0.475	0.418	0.525	0.458	0.43	0.56	0.552	0.545	0.527	0.561	0.475	0.569	0.55	0.55	0.565	0.348	0.516	0.577	0.56	0.563	0.519	0.571	0.564	0.569	0.571	0.552	0.585	0.589	0.526	0.596
82_01_Caption_p18_s00	0	0.012	0.174	0.144	0.121	0.248	0.24	0.586	0.49	0.539	0.675	0.47	0.506	0.282	0.448	0.679	0.652	0.715	0.635	0.598	0.72	0.701	0.715	0.547	0.66	0.673	0.687	0.7	0.711	0.569	0.703	0.697	0.728	0.696	0.554	0.665	0.693	0.654	0.699	0.674	0.659	0.721	0.682	0.718	0.606	0.668	0.722	0.652	0.665
Ann-90-01-40_s01	0.001	0.013	0.22	0.209	0.133	0.357	0.382	0.675	0.544	0.637	0.672	0.53	0.558	0.359	0.583	0.667	0.683	0.682	0.661	0.675	0.68	0.716	0.691	0.63	0.687	0.722	0.723	0.693	0.704	0.613	0.703	0.707	0.718	0.733	0.615	0.72	0.722	0.685	0.713	0.725	0.723	0.696	0.741	0.719	0.658	0.713	0.72	0.651	0.729
07_1_s00	0.029	0.167	0.488	0.447	0.447	0.538	0.554	0.595	0.594	0.618	0.625	0.466	0.534	0.554	0.583	0.644	0.645	0.605	0.626	0.654	0.613	0.661	0.655	0.647	0.665	0.662	0.654	0.659	0.667	0.592	0.677	0.66	0.67	0.674	0.532	0.662	0.609	0.664	0.673	0.658	0.677	0.683	0.679	0.676	0.664	0.673	0.666	0.652	0.673
TCGA-HE-7130-01Z-00-DX1_s00	0.014	0.144	0.402	0.269	0.337	0.356	0.324	0.619	0.592	0.527	0.642	0.576	0.598	0.546	0.523	0.66	0.638	0.684	0.639	0.67	0.672	0.653	0.695	0.658	0.677	0.67	0.687	0.695	0.7	0.642	0.691	0.691	0.689	0.697	0.636	0.611	0.632	0.674	0.691	0.688	0.699	0.691	0.701	0.701	0.696	0.674	0.698	0.69	0.667
8f27ebc74164eddfe989a98a754dcf5a9c85ef599a1321de24bcf097df1814ca_s00	0.229	0.142	0.416	0.264	0.268	0.252	0.234	0.589	0.542	0.5	0.589	0.425	0.391	0.299	0.302	0.647	0.47	0.59	0.589	0.574	0.563	0.596	0.506	0.49	0.572	0.569	0.538	0.574	0.563	0.517	0.573	0.611	0.571	0.537	0.489	0.494	0.59	0.542	0.578	0.555	0.59	0.511	0.514	0.611	0.564	0.529	0.584	0.581	0.547
set01_106452624_05_s00	0.712	0.722	0.735	0.733	0.722	0.745	0.745	0.753	0.738	0.742	0.758	0.721	0.726	0.708	0.74	0.753	0.746	0.76	0.747	0.755	0.752	0.767	0.758	0.747	0.754	0.73	0.763	0.768	0.747	0.675	0.754	0.744	0.731	0.748	0.565	0.755	0.747	0.733	0.726	0.727	0.73	0.741	0.726	0.738	0.723	0.747	0.739	0.729	0.73
82_01_Caption_p18_s11	0	0.017	0.205	0.168	0.143	0.274	0.275	0.592	0.546	0.566	0.623	0.527	0.559	0.339	0.482	0.594	0.629	0.632	0.626	0.6	0.608	0.644	0.608	0.507	0.606	0.645	0.636	0.618	0.643	0.547	0.631	0.631	0.626	0.642	0.56	0.62	0.631	0.592	0.627	0.637	0.625	0.623	0.646	0.633	0.581	0.626	0.631	0.599	0.628
08_2_s00	0.005	0.061	0.32	0.276	0.264	0.388	0.431	0.596	0.525	0.592	0.61	0.36	0.49	0.459	0.538	0.624	0.616	0.598	0.594	0.634	0.595	0.64	0.63	0.62	0.646	0.643	0.642	0.642	0.638	0.608	0.659	0.651	0.655	0.647	0.57	0.643	0.614	0.645	0.65	0.653	0.64	0.643	0.659	0.646	0.642	0.637	0.647	0.65	0.653
420f43d21dbaba42bf8c0995b3a2c85537876d594433770c6c6f3d6b779ec15f_s00	0.488	0.499	0.706	0.668	0.654	0.696	0.671	0.75	0.785	0.779	0.77	0.71	0.702	0.633	0.759	0.779	0.796	0.795	0.787	0.787	0.775	0.786	0.8	0.81	0.813	0.799	0.798	0.816	0.798	0.774	0.79	0.812	0.809	0.817	0.795	0.789	0.798	0.81	0.808	0.811	0.816	0.811	0.804	0.804	0.801	0.812	0.8	0.808	0.811
106452624_01_s00	0.564	0.599	0.686	0.69	0.676	0.699	0.7	0.689	0.7	0.708	0.711	0.651	0.641	0.663	0.696	0.713	0.722	0.722	0.718	0.721	0.682	0.72	0.717	0.721	0.733	0.706	0.711	0.721	0.718	0.646	0.713	0.734	0.705	0.726	0.527	0.715	0.684	0.72	0.732	0.717	0.728	0.734	0.729	0.717	0.721	0.723	0.724	0.712	0.704
96984c_200x_02_s00	0.302	0.276	0.566	0.557	0.533	0.598	0.605	0.8	0.763	0.78	0.768	0.719	0.719	0.579	0.718	0.776	0.754	0.791	0.798	0.761	0.802	0.815	0.789	0.768	0.757	0.774	0.785	0.761	0.778	0.746	0.774	0.753	0.757	0.757	0.757	0.798	0.776	0.69	0.763	0.748	0.771	0.751	0.773	0.735	0.738	0.746	0.794	0.767	0.769
Ann-90-01-31_s11	0	0.013	0.155	0.145	0.111	0.242	0.278	0.567	0.395	0.518	0.553	0.343	0.395	0.234	0.421	0.529	0.545	0.55	0.496	0.493	0.562	0.581	0.565	0.502	0.537	0.568	0.578	0.589	0.6	0.475	0.573	0.6	0.599	0.626	0.424	0.548	0.506	0.564	0.573	0.563	0.561	0.594	0.574	0.614	0.503	0.632	0.572	0.528	0.595
82_01_Caption_p33_01_s00	0.003	0.069	0.357	0.299	0.368	0.395	0.419	0.576	0.534	0.523	0.604	0.548	0.543	0.407	0.478	0.613	0.621	0.632	0.605	0.558	0.638	0.652	0.638	0.528	0.579	0.637	0.668	0.632	0.668	0.453	0.637	0.654	0.665	0.666	0.522	0.586	0.637	0.6	0.643	0.553	0.603	0.65	0.645	0.643	0.56	0.62	0.652	0.595	0.632
29_01_Caption_p21_s11	0.046	0.161	0.619	0.569	0.602	0.67	0.696	0.765	0.722	0.754	0.768	0.639	0.67	0.635	0.681	0.764	0.76	0.781	0.739	0.759	0.785	0.804	0.792	0.756	0.785	0.774	0.801	0.803	0.81	0.547	0.783	0.795	0.784	0.787	0.5	0.744	0.697	0.728	0.744	0.752	0.784	0.776	0.771	0.761	0.704	0.756	0.775	0.549	0.719
image024_s00	0	0	0.002	0.001	0.001	0.002	0.002	0.01	0.004	0.008	0.013	0.003	0.004	0.003	0.005	0.011	0.01	0.018	0.011	0.01	0.017	0.012	0.012	0.013	0.009	0.007	0.012	0.012	0.012	0.007	0.011	0.012	0.008	0.01	0.001	0.007	0.006	0.009	0.009	0.007	0.011	0.01	0.009	0.012	0.008	0.009	0.009	0.011	0.01
image010_02_s00	0.833	0.852	0.871	0.868	0.859	0.877	0.876	0.878	0.855	0.863	0.894	0.831	0.852	0.81	0.863	0.876	0.843	0.89	0.864	0.879	0.906	0.873	0.876	0.878	0.835	0.828	0.852	0.89	0.841	0.768	0.853	0.845	0.825	0.846	0.592	0.857	0.829	0.834	0.796	0.848	0.817	0.867	0.854	0.83	0.746	0.878	0.83	0.783	0.827
29_01_Caption_p21_s10	0.109	0.242	0.525	0.495	0.493	0.526	0.512	0.455	0.521	0.488	0.491	0.484	0.492	0.526	0.529	0.489	0.521	0.486	0.556	0.583	0.485	0.546	0.515	0.554	0.582	0.541	0.588	0.575	0.582	0.397	0.61	0.576	0.593	0.573	0.286	0.554	0.542	0.543	0.549	0.551	0.564	0.515	0.511	0.507	0.464	0.443	0.538	0.416	0.47
08_1_s00	0.002	0.195	0.544	0.524	0.491	0.604	0.59	0.564	0.631	0.625	0.602	0.57	0.596	0.587	0.603	0.644	0.643	0.598	0.65	0.659	0.614	0.66	0.645	0.64	0.661	0.671	0.675	0.658	0.665	0.586	0.679	0.677	0.666	0.669	0.547	0.658	0.642	0.669	0.685	0.673	0.663	0.669	0.675	0.674	0.667	0.667	0.685	0.648	0.664
a90401357d50e1376354ae6e5f56a2e4dff3fdb5a4e8d50316673b2b8f1f293b_s00	0.707	0.779	0.776	0.776	0.821	0.794	0.828	0.807	0.84	0.85	0.817	0.85	0.838	0.816	0.813	0.777	0.849	0.826	0.813	0.797	0.717	0.802	0.821	0.78	0.805	0.842	0.804	0.798	0.833	0.802	0.813	0.834	0.828	0.85	0.843	0.803	0.827	0.849	0.824	0.84	0.817	0.833	0.843	0.846	0.844	0.845	0.806	0.814	0.849
arpad_set01_04_s00	0.805	0.846	0.83	0.835	0.862	0.852	0.869	0.856	0.876	0.876	0.869	0.883	0.885	0.88	0.887	0.884	0.895	0.884	0.893	0.891	0.854	0.882	0.889	0.889	0.892	0.889	0.88	0.886	0.896	0.897	0.89	0.889	0.881	0.888	0.864	0.876	0.881	0.89	0.889	0.884	0.89	0.884	0.89	0.889	0.89	0.876	0.881	0.878	0.888
B16-62734_1_2048_slide_p407_05_s00	0.711	0.725	0.563	0.681	0.679	0.706	0.746	0.362	0.512	0.564	0.555	0.757	0.716	0.705	0.766	0.683	0.735	0.545	0.748	0.785	0.563	0.764	0.668	0.61	0.816	0.804	0.803	0.823	0.807	0.742	0.821	0.851	0.797	0.846	0.72	0.81	0.817	0.836	0.828	0.823	0.838	0.847	0.839	0.828	0.84	0.831	0.821	0.834	0.839
set01_106452624_04_s00	0.619	0.637	0.696	0.707	0.692	0.721	0.722	0.718	0.724	0.727	0.724	0.71	0.715	0.712	0.74	0.749	0.752	0.74	0.757	0.755	0.697	0.752	0.73	0.735	0.752	0.752	0.747	0.741	0.751	0.74	0.761	0.745	0.743	0.743	0.652	0.766	0.751	0.759	0.757	0.754	0.747	0.748	0.756	0.763	0.756	0.757	0.752	0.748	0.755
set01_image017_s00	0.49	0.54	0.532	0.524	0.589	0.545	0.585	0.562	0.592	0.602	0.602	0.624	0.659	0.667	0.619	0.659	0.688	0.666	0.682	0.659	0.63	0.712	0.691	0.647	0.709	0.721	0.734	0.679	0.702	0.709	0.702	0.713	0.713	0.723	0.739	0.734	0.723	0.693	0.727	0.712	0.716	0.677	0.698	0.717	0.719	0.716	0.72	0.729	0.724
TCGA-RD-A8N9-01A-01-TS1_s00	0.698	0.711	0.659	0.707	0.704	0.718	0.719	0.684	0.709	0.724	0.674	0.736	0.722	0.731	0.724	0.72	0.724	0.697	0.726	0.726	0.663	0.713	0.7	0.726	0.728	0.719	0.711	0.709	0.723	0.716	0.731	0.738	0.724	0.727	0.564	0.71	0.718	0.746	0.74	0.726	0.745	0.737	0.75	0.74	0.742	0.746	0.733	0.731	0.748
img00026_s10	0.087	0.507	0.672	0.604	0.67	0.669	0.681	0.707	0.686	0.681	0.711	0.646	0.665	0.611	0.611	0.683	0.695	0.719	0.71	0.705	0.7	0.729	0.71	0.688	0.725	0.71	0.737	0.703	0.719	0.665	0.691	0.716	0.74	0.725	0.706	0.716	0.712	0.715	0.674	0.695	0.695	0.698	0.686	0.672	0.67	0.729	0.683	0.701	0.726
brownie4_02_s00	0	0.005	0.277	0.176	0.266	0.298	0.375	0.578	0.55	0.549	0.573	0.597	0.587	0.445	0.489	0.585	0.626	0.588	0.62	0.573	0.574	0.599	0.611	0.499	0.596	0.618	0.615	0.578	0.617	0.537	0.607	0.609	0.596	0.585	0.614	0.635	0.615	0.58	0.576	0.592	0.588	0.568	0.597	0.551	0.549	0.566	0.568	0.558	0.591
B15-32768_3_1_x40_z0_i33j063_s12	0.276	0.286	0.234	0.284	0.294	0.304	0.313	0.276	0.3	0.31	0.285	0.377	0.393	0.358	0.385	0.386	0.362	0.335	0.346	0.374	0.32	0.407	0.344	0.331	0.424	0.502	0.419	0.4	0.45	0.533	0.493	0.462	0.453	0.404	0.449	0.642	0.487	0.442	0.518	0.597	0.525	0.452	0.432	0.414	0.405	0.469	0.56	0.53	0.463
image018_s00	0.604	0.619	0.544	0.578	0.59	0.576	0.582	0.466	0.558	0.559	0.548	0.642	0.624	0.63	0.636	0.564	0.618	0.528	0.605	0.613	0.498	0.605	0.571	0.527	0.613	0.626	0.63	0.565	0.616	0.627	0.643	0.611	0.615	0.619	0.357	0.628	0.629	0.615	0.631	0.628	0.6	0.586	0.627	0.626	0.614	0.618	0.612	0.627	0.635
29_01_Caption_p21_s00	0.099	0.289	0.439	0.427	0.427	0.435	0.424	0.381	0.434	0.414	0.414	0.443	0.463	0.476	0.463	0.446	0.461	0.413	0.504	0.506	0.413	0.469	0.458	0.472	0.492	0.5	0.523	0.48	0.501	0.464	0.552	0.498	0.544	0.521	0.343	0.524	0.535	0.557	0.519	0.552	0.512	0.499	0.506	0.527	0.495	0.508	0.501	0.459	0.471
01_6_s00	0	0.178	0.721	0.687	0.689	0.75	0.737	0.655	0.794	0.781	0.717	0.787	0.776	0.722	0.708	0.702	0.805	0.718	0.805	0.789	0.751	0.79	0.771	0.735	0.805	0.809	0.79	0.809	0.784	0.674	0.802	0.8	0.734	0.788	0.752	0.802	0.795	0.803	0.807	0.808	0.799	0.802	0.806	0.779	0.798	0.789	0.76	0.784	0.809
TCGA-A7-A13E-01Z-00-DX1_s00	0.632	0.63	0.551	0.593	0.605	0.593	0.601	0.533	0.585	0.582	0.547	0.639	0.623	0.632	0.637	0.616	0.617	0.556	0.619	0.618	0.529	0.62	0.592	0.587	0.61	0.622	0.612	0.584	0.606	0.624	0.627	0.623	0.621	0.617	0.506	0.619	0.616	0.626	0.629	0.621	0.619	0.619	0.636	0.631	0.617	0.626	0.617	0.604	0.629
05_4_s00	0.003	0.075	0.554	0.525	0.519	0.648	0.656	0.629	0.726	0.721	0.691	0.617	0.672	0.614	0.675	0.731	0.747	0.68	0.745	0.745	0.706	0.755	0.748	0.757	0.766	0.766	0.756	0.753	0.76	0.661	0.76	0.754	0.775	0.752	0.673	0.767	0.744	0.757	0.764	0.759	0.748	0.748	0.769	0.754	0.74	0.772	0.756	0.744	0.767
Ann-90-01-40_s11	0.005	0.029	0.249	0.232	0.158	0.374	0.393	0.66	0.592	0.652	0.673	0.555	0.617	0.396	0.598	0.671	0.704	0.682	0.685	0.678	0.671	0.72	0.705	0.624	0.716	0.724	0.717	0.695	0.717	0.654	0.687	0.696	0.701	0.726	0.66	0.702	0.703	0.701	0.713	0.707	0.717	0.692	0.713	0.691	0.656	0.722	0.697	0.672	0.723
05_2_s00	0.026	0.16	0.531	0.459	0.474	0.556	0.586	0.707	0.677	0.7	0.709	0.428	0.533	0.582	0.579	0.71	0.709	0.691	0.694	0.698	0.695	0.734	0.719	0.714	0.738	0.722	0.737	0.741	0.739	0.603	0.739	0.735	0.747	0.744	0.506	0.733	0.704	0.738	0.752	0.753	0.752	0.732	0.761	0.755	0.735	0.741	0.76	0.716	0.728
4e23ecf65040f86420e0201134e538951acdeda84fbb274311f995682044dd64_s00	0.71	0.627	0.782	0.779	0.554	0.797	0.702	0.791	0.726	0.732	0.797	0.527	0.65	0.594	0.768	0.784	0.758	0.794	0.806	0.79	0.756	0.814	0.796	0.781	0.798	0.781	0.799	0.804	0.792	0.762	0.791	0.792	0.796	0.79	0.765	0.801	0.802	0.779	0.794	0.796	0.776	0.787	0.751	0.785	0.78	0.79	0.801	0.792	0.783
5ef4442e5b8b0b4cf824b61be4050dfd793d846e0a6800afa4425a2f66e91456_s00	0.661	0.682	0.702	0.723	0.678	0.739	0.746	0.745	0.771	0.775	0.77	0.704	0.765	0.695	0.778	0.734	0.779	0.782	0.769	0.78	0.724	0.761	0.78	0.77	0.782	0.781	0.764	0.779	0.793	0.794	0.778	0.788	0.78	0.793	0.786	0.773	0.755	0.795	0.79	0.788	0.787	0.797	0.765	0.8	0.794	0.78	0.78	0.792	0.784
68_01_Caption_p13_s11	0.024	0.107	0.397	0.377	0.385	0.495	0.53	0.578	0.595	0.612	0.59	0.563	0.602	0.498	0.615	0.617	0.641	0.585	0.635	0.642	0.582	0.632	0.629	0.64	0.668	0.671	0.658	0.649	0.661	0.631	0.675	0.682	0.636	0.658	0.614	0.703	0.679	0.68	0.69	0.674	0.68	0.68	0.698	0.689	0.699	0.663	0.67	0.662	0.684
abd8dde78f8d37b68b28da67459371ed65f0a575523e94bc4ecbc88e6fedf0d0_s00	0.638	0.676	0.681	0.684	0.744	0.696	0.73	0.689	0.725	0.729	0.71	0.738	0.734	0.754	0.71	0.65	0.739	0.706	0.704	0.698	0.631	0.697	0.725	0.683	0.707	0.728	0.722	0.718	0.733	0.723	0.72	0.729	0.729	0.76	0.738	0.725	0.731	0.736	0.738	0.742	0.748	0.737	0.76	0.76	0.738	0.732	0.743	0.729	0.768
arpad_set01_05_s00	0.058	0.094	0.338	0.316	0.281	0.467	0.523	0.796	0.719	0.774	0.794	0.658	0.73	0.515	0.739	0.807	0.817	0.812	0.8	0.82	0.801	0.795	0.8	0.829	0.848	0.819	0.796	0.832	0.837	0.848	0.84	0.815	0.802	0.805	0.84	0.841	0.826	0.822	0.824	0.83	0.834	0.809	0.803	0.811	0.817	0.826	0.842	0.823	0.827
Fig3_02_s00	0.631	0.644	0.675	0.642	0.618	0.651	0.652	0.69	0.703	0.701	0.727	0.677	0.678	0.669	0.764	0.764	0.781	0.823	0.826	0.805	0.749	0.85	0.791	0.779	0.829	0.841	0.856	0.852	0.83	0.765	0.837	0.847	0.869	0.837	0.824	0.876	0.881	0.835	0.858	0.87	0.835	0.819	0.835	0.858	0.841	0.878	0.861	0.876	0.849
03_5_s00	0.001	0.131	0.424	0.376	0.33	0.456	0.416	0.647	0.575	0.585	0.647	0.318	0.423	0.449	0.436	0.592	0.574	0.662	0.558	0.565	0.658	0.606	0.652	0.616	0.61	0.583	0.598	0.649	0.662	0.414	0.601	0.599	0.623	0.639	0.459	0.574	0.561	0.583	0.628	0.577	0.612	0.63	0.618	0.612	0.56	0.62	0.606	0.591	0.595
set04_image_14_s00	0.179	0.257	0.457	0.345	0.326	0.323	0.293	0.612	0.562	0.483	0.59	0.31	0.415	0.458	0.331	0.563	0.556	0.656	0.598	0.508	0.748	0.589	0.75	0.595	0.598	0.626	0.704	0.709	0.727	0.567	0.68	0.715	0.709	0.745	0.549	0.628	0.637	0.702	0.692	0.688	0.667	0.751	0.718	0.729	0.704	0.675	0.724	0.703	0.708
96984c_200x_02_s10	0.658	0.64	0.724	0.691	0.586	0.692	0.616	0.424	0.676	0.596	0.531	0.597	0.597	0.555	0.696	0.477	0.68	0.626	0.729	0.753	0.597	0.601	0.595	0.721	0.69	0.759	0.643	0.644	0.76	0.709	0.751	0.698	0.694	0.759	0.712	0.781	0.694	0.672	0.75	0.754	0.663	0.708	0.675	0.674	0.692	0.59	0.713	0.7	0.738
610f32e2d9d270d740aec501dcf0c89595e4e623468ad43272adab90520a8f96_s00	0.451	0.432	0.697	0.635	0.624	0.671	0.627	0.788	0.76	0.757	0.756	0.67	0.653	0.609	0.755	0.794	0.774	0.804	0.802	0.796	0.809	0.803	0.799	0.803	0.786	0.793	0.788	0.808	0.804	0.709	0.787	0.809	0.795	0.784	0.752	0.795	0.823	0.781	0.792	0.781	0.783	0.81	0.793	0.771	0.754	0.799	0.801	0.806	0.8
06_3_s00	0	0.029	0.235	0.193	0.112	0.233	0.14	0.588	0.475	0.417	0.543	0.197	0.252	0.26	0.153	0.459	0.375	0.534	0.443	0.302	0.571	0.424	0.579	0.381	0.43	0.382	0.517	0.488	0.523	0.2	0.456	0.486	0.478	0.512	0.135	0.216	0.396	0.502	0.502	0.4	0.393	0.543	0.502	0.571	0.507	0.511	0.459	0.483	0.514
Ann-90-01-31_s10	0	0.015	0.183	0.173	0.126	0.298	0.331	0.59	0.454	0.535	0.574	0.424	0.46	0.261	0.475	0.555	0.577	0.579	0.541	0.557	0.578	0.612	0.6	0.539	0.576	0.593	0.6	0.602	0.631	0.497	0.594	0.604	0.627	0.601	0.523	0.612	0.578	0.564	0.611	0.608	0.615	0.615	0.626	0.593	0.563	0.608	0.612	0.598	0.625
68_01_Caption_p14_s11	0.024	0.116	0.508	0.465	0.496	0.588	0.616	0.68	0.699	0.708	0.712	0.629	0.67	0.584	0.671	0.733	0.738	0.722	0.726	0.732	0.714	0.755	0.747	0.718	0.761	0.748	0.754	0.754	0.763	0.648	0.755	0.754	0.746	0.763	0.62	0.767	0.738	0.724	0.753	0.766	0.758	0.761	0.773	0.749	0.716	0.748	0.751	0.628	0.75
TCGA-B0-5711-01Z-00-DX1_s00	0.366	0.617	0.62	0.67	0.647	0.662	0.668	0.613	0.643	0.664	0.595	0.668	0.663	0.686	0.632	0.643	0.66	0.604	0.651	0.651	0.591	0.635	0.634	0.66	0.673	0.637	0.642	0.654	0.663	0.66	0.654	0.657	0.647	0.663	0.579	0.61	0.614	0.662	0.649	0.646	0.657	0.636	0.651	0.656	0.655	0.624	0.644	0.604	0.655
04_6_s00	0.033	0.281	0.578	0.515	0.499	0.581	0.553	0.513	0.613	0.599	0.606	0.442	0.491	0.564	0.495	0.551	0.624	0.548	0.629	0.617	0.557	0.633	0.604	0.557	0.628	0.619	0.635	0.633	0.659	0.494	0.661	0.614	0.67	0.668	0.48	0.612	0.611	0.612	0.615	0.643	0.605	0.554	0.611	0.631	0.612	0.575	0.639	0.627	0.584
2246874c8b5ba218d01ad8153a201ad4660195f3e4c65da6b9d4ccaf82cb7edf_s00	0.631	0.601	0.644	0.678	0.575	0.695	0.647	0.728	0.695	0.684	0.71	0.615	0.684	0.602	0.72	0.719	0.722	0.756	0.724	0.727	0.739	0.739	0.752	0.768	0.756	0.766	0.733	0.753	0.733	0.77	0.775	0.768	0.721	0.762	0.724	0.76	0.729	0.746	0.755	0.739	0.762	0.781	0.725	0.734	0.728	0.748	0.767	0.756	0.738
82_01_Caption_p18_s10	0	0.021	0.207	0.176	0.131	0.307	0.313	0.59	0.549	0.568	0.639	0.524	0.578	0.357	0.524	0.651	0.646	0.649	0.627	0.61	0.651	0.677	0.673	0.55	0.67	0.682	0.686	0.668	0.675	0.577	0.667	0.687	0.682	0.689	0.609	0.656	0.65	0.662	0.665	0.66	0.642	0.657	0.68	0.674	0.62	0.658	0.66	0.647	0.655
Ann-90-01-31_s01	0.002	0.011	0.136	0.134	0.077	0.257	0.29	0.637	0.436	0.574	0.639	0.402	0.467	0.244	0.501	0.63	0.606	0.669	0.562	0.581	0.684	0.642	0.654	0.584	0.589	0.63	0.634	0.654	0.658	0.514	0.629	0.659	0.673	0.66	0.471	0.583	0.603	0.612	0.645	0.594	0.635	0.672	0.632	0.655	0.52	0.666	0.635	0.59	0.654
arpad_set01_02_s00	0.552	0.574	0.604	0.631	0.6	0.63	0.615	0.568	0.65	0.634	0.565	0.66	0.657	0.643	0.604	0.55	0.632	0.477	0.648	0.599	0.45	0.635	0.584	0.542	0.64	0.665	0.613	0.604	0.627	0.634	0.628	0.594	0.667	0.641	0.706	0.705	0.68	0.698	0.703	0.695	0.683	0.697	0.696	0.582	0.693	0.702	0.664	0.69	0.693
aa58ba4512955771b4f9b459cb4e6a8adb71d11cd6cae662ec2df31d688a5fe0_s00	0.53	0.525	0.684	0.67	0.646	0.68	0.664	0.685	0.733	0.718	0.687	0.72	0.682	0.669	0.761	0.706	0.735	0.714	0.711	0.748	0.685	0.709	0.718	0.758	0.753	0.735	0.735	0.749	0.731	0.775	0.745	0.752	0.735	0.759	0.776	0.745	0.747	0.78	0.769	0.763	0.777	0.762	0.778	0.774	0.78	0.765	0.762	0.777	0.773
ae570a676961482848b5097038ef5e407df7a66a8e1c9b0567da599565a6b142_s00	0.657	0.724	0.728	0.74	0.76	0.755	0.779	0.757	0.79	0.789	0.763	0.78	0.793	0.779	0.791	0.76	0.805	0.775	0.779	0.791	0.691	0.769	0.795	0.788	0.797	0.798	0.796	0.779	0.805	0.819	0.796	0.804	0.801	0.821	0.809	0.792	0.794	0.825	0.814	0.811	0.808	0.821	0.792	0.809	0.82	0.811	0.799	0.808	0.807
68_01_Caption_p14_s10	0.037	0.145	0.563	0.522	0.553	0.654	0.681	0.672	0.719	0.715	0.675	0.689	0.718	0.665	0.724	0.716	0.739	0.672	0.739	0.756	0.662	0.762	0.72	0.741	0.77	0.778	0.76	0.781	0.773	0.729	0.796	0.787	0.747	0.757	0.7	0.81	0.803	0.792	0.804	0.801	0.778	0.784	0.804	0.793	0.789	0.781	0.796	0.73	0.786
03_1_s00	0.002	0.223	0.52	0.489	0.449	0.582	0.572	0.67	0.687	0.708	0.704	0.509	0.613	0.587	0.616	0.727	0.714	0.722	0.714	0.704	0.742	0.737	0.749	0.724	0.736	0.731	0.735	0.735	0.745	0.588	0.726	0.74	0.748	0.742	0.632	0.728	0.708	0.728	0.738	0.728	0.754	0.765	0.739	0.749	0.702	0.751	0.727	0.703	0.742
brownie4_04_s00	0	0.025	0.438	0.348	0.485	0.474	0.532	0.602	0.626	0.633	0.607	0.654	0.668	0.55	0.613	0.632	0.666	0.637	0.674	0.678	0.626	0.671	0.648	0.646	0.643	0.705	0.666	0.67	0.682	0.635	0.699	0.7	0.673	0.68	0.715	0.697	0.706	0.684	0.728	0.695	0.714	0.715	0.69	0.686	0.683	0.698	0.71	0.747	0.736
td_002_s01	0.057	0.521	0.688	0.614	0.685	0.67	0.676	0.636	0.65	0.641	0.642	0.646	0.667	0.661	0.585	0.707	0.713	0.598	0.629	0.719	0.632	0.698	0.678	0.619	0.633	0.655	0.703	0.707	0.588	0.6	0.687	0.72	0.622	0.662	0.594	0.676	0.727	0.705	0.654	0.691	0.664	0.729	0.711	0.679	0.685	0.619	0.624	0.651	0.642
Ann-90-01-31_s00	0	0.004	0.175	0.165	0.117	0.271	0.288	0.612	0.41	0.525	0.62	0.398	0.423	0.246	0.455	0.608	0.556	0.648	0.534	0.556	0.664	0.621	0.633	0.558	0.575	0.605	0.634	0.654	0.648	0.506	0.625	0.64	0.64	0.629	0.469	0.623	0.62	0.612	0.633	0.608	0.637	0.657	0.617	0.647	0.552	0.653	0.653	0.583	0.639
2255d5aba044256bb92f6b7cbed0fca46d972c7b6b1a59dcbe7f682c5777d074_s00	0.493	0.451	0.574	0.598	0.495	0.637	0.608	0.671	0.625	0.625	0.648	0.483	0.646	0.514	0.651	0.675	0.645	0.667	0.683	0.646	0.665	0.679	0.649	0.677	0.669	0.676	0.687	0.678	0.661	0.669	0.677	0.659	0.661	0.655	0.649	0.677	0.664	0.653	0.676	0.654	0.641	0.656	0.595	0.629	0.629	0.637	0.663	0.654	0.644
img00026_s00	0.027	0.272	0.513	0.426	0.583	0.511	0.553	0.634	0.599	0.591	0.63	0.517	0.548	0.484	0.466	0.599	0.636	0.669	0.667	0.634	0.676	0.703	0.661	0.641	0.681	0.666	0.7	0.648	0.682	0.513	0.646	0.667	0.719	0.65	0.63	0.64	0.639	0.609	0.625	0.632	0.673	0.659	0.615	0.669	0.595	0.7	0.666	0.654	0.693
[truncated: 151 more columns]

## Sheet: Fluo5_deltas
image	epoch 1	2	3	4	5	6	7	8	9	10	11	12	13	14	15	16	17	18	19	20	21	22	23	24	25	26	27	28	29	30	31	32	33	34	35	36	37	38	39	40	41	42	43	44	45	46	47	48	49
0402a81e75262469925ea893b6706183832e85324f7b1e08e634129f5d522cdd_s00	0.031	-0.022	-0.02	-0.022	-0.028	-0.017	-0.028	-0.026	-0.022	-0.025	-0.029	-0.024	-0.029	-0.023	-0.027	-0.026	-0.026	-0.032	-0.024	-0.025	-0.014	-0.023	-0.011	-0.027	-0.022	-0.021	-0.013	-0.027	-0.028	-0.022	-0.027	-0.012	-0.029	-0.022	-0.013	-0.029	-0.026	-0.013	-0.022	-0.03	-0.015	-0.003	-0.03	-0.021	-0.023	-0.016	-0.017	-0.024	-0.027
10ba6cbee4873b32d5626a118a339832ba2b15d8643f66dddcd7cb2ec80fbc28_s00	-0.005	-0.006	-0.005	-0.008	-0.009	-0.011	-0.01	-0.009	-0.004	-0.011	-0.005	-0.011	-0.011	-0.005	-0.009	-0.011	-0.011	-0.008	-0.011	-0.011	-0.009	-0.01	-0.008	-0.009	-0.011	-0.012	-0.012	-0.013	-0.01	-0.008	-0.012	-0.011	-0.01	-0.013	-0.012	-0.01	-0.01	-0.01	-0.012	-0.012	-0.009	-0.011	-0.009	-0.01	-0.011	-0.013	-0.013	-0.012	-0.013
2227fd9b01d67c2bcdb407d3205214e6dfeff9fd0725828e3b3651959942ff4a_s00	0.017	-0.012	-0.019	-0.009	-0.008	-0.007	-0.009	-0.017	-0.012	-0.002	-0.009	-0.008	-0.01	-0.011	-0.02	-0.02	-0.017	-0.013	-0.005	-0.013	-0.003	-0.009	-0.006	-0.014	-0.006	-0.019	-0.011	-0.015	-0.015	-0.004	-0.012	-0.009	-0.009	-0.008	-0.004	-0.004	-0.012	-0.007	-0.015	-0.006	0.005	-0.005	-0.005	-0.01	-0.008	-0.007	-0.006	0	-0.006
f0d0ab13ff53adc3c4d57e95a5f83d80b06f2cbc0bf002b52cf7b496612e0ce4_s00	-0.001	0.008	0.007	0.007	0.003	0.001	0.003	0.004	0.001	0.001	0.004	-0.004	-0.001	-0.001	-0.003	-0.003	-0.001	-0.001	0.003	0.001	-0.002	0.001	0	0.001	0.001	0.003	0.001	-0.002	0	0.005	0.004	-0.001	0.004	0.001	0.002	0.005	0.004	0.002	0	0.001	0.004	0.003	0.004	0.003	0.004	0.001	0	0.002	0.003
d8d4bf68a76e4e4c5f21de7ac613451f7115a04db686151e78b8ec0b6a22022b_s00	-0.028	0.012	0.021	0.002	0.012	0.028	0.024	0.007	0.006	0.006	0.059	0.001	0.008	0.006	0.005	0.009	0.005	0.005	0.016	0.015	0.007	0.021	0.024	0.005	0.018	0.01	0.027	0.01	0.011	0.023	0.017	0.018	0.014	0.013	0.011	0.02	0.013	0.011	0.001	0.013	-0.004	0.013	0.019	0.017	0.014	0.019	0.006	0.002	0.008
8c3ef7aa7ed29b62a65b1c394d2b4a24aa3da25aebfdf3d29dbfc8ad1b08e95a_s00	0.002	-0.004	-0.002	-0.001	-0.007	-0.004	-0.004	-0.006	-0.007	-0.005	-0.005	-0.007	-0.007	-0.008	-0.008	-0.008	-0.008	-0.005	-0.009	-0.007	-0.006	-0.006	-0.007	-0.007	-0.008	-0.008	-0.008	-0.008	-0.009	-0.007	-0.008	-0.006	-0.008	-0.009	-0.008	-0.005	-0.008	-0.007	-0.006	-0.008	-0.007	-0.005	-0.006	-0.005	-0.008	-0.007	-0.006	-0.006	-0.006
1cdbfee1951356e7b0a215073828695fe1ead5f8b1add119b6645d2fdc8d844e_s00	0.003	-0.002	0.001	0.006	0.009	0.003	0.006	-0.001	0.007	0.002	0.003	0.001	0.003	0	0.011	0.002	-0.015	-0.001	-0.006	0.017	0.009	0.019	0.002	0.006	0.001	-0.001	0.012	0.005	0.011	-0.001	0.004	0.012	-0.016	0.009	0.017	0.003	-0.001	0.001	0.014	0.006	0	0.019	0.004	0.01	0.001	0.025	0.007	0.009	0.004
3852c7e45bd885b9537e276861ab50b99bb42f0f8e717d2f88174c62862ca3ff_s00	0.014	-0.012	-0.005	-0.013	-0.014	-0.015	-0.016	-0.015	-0.017	-0.016	-0.016	-0.014	-0.015	-0.017	-0.019	-0.016	-0.019	-0.019	-0.02	-0.02	-0.018	-0.016	-0.019	-0.022	-0.022	-0.021	-0.017	-0.021	-0.02	-0.023	-0.022	-0.022	-0.025	-0.02	-0.023	-0.021	-0.022	-0.02	-0.023	-0.02	-0.021	-0.023	-0.024	-0.025	-0.024	-0.021	-0.02	-0.022	-0.023
220b37f4ca7cab486d2b71cd87a46ee7411a5aa142799d96ed98015ab5ba538a_s00	0.03	0.009	-0.003	0.02	0.012	-0.036	0.018	0.023	0.048	0.022	0.015	0.036	0.03	0.078	0.053	0.048	0.037	0.08	0.048	0.053	0.033	0.066	0.064	0.084	0.04	0.026	0.122	0.099	0.081	0.073	0.088	0.064	0.075	0.074	0.073	0.059	0.058	0.093	0.077	0.045	0.06	0.082	0.059	0.104	0.114	0.074	0.139	0.056	0.093
d0f2a00d3155c243048bc48944aef93fb08e2258d1fa5f9ccadd9140082bc22f_s00	-0.002	-0.002	-0.006	-0.007	-0.008	-0.005	-0.008	-0.01	-0.007	-0.011	-0.006	-0.01	-0.011	-0.012	-0.011	-0.012	-0.01	-0.012	-0.011	-0.009	-0.011	-0.01	-0.009	-0.012	-0.009	-0.008	-0.01	-0.008	-0.01	-0.011	-0.01	-0.008	-0.01	-0.012	-0.008	-0.011	-0.006	-0.008	-0.01	-0.009	-0.007	-0.006	-0.008	-0.006	-0.006	0	-0.006	-0.005	-0.005
d6eb7ce7723e2f6dc13b90b41a29ded27dbd815bad633fdf582447c686018896_s00	-0.002	-0.014	-0.012	-0.011	-0.01	-0.01	-0.013	-0.011	-0.011	-0.007	-0.015	-0.008	-0.009	-0.006	-0.01	-0.01	-0.011	-0.009	-0.011	-0.009	-0.007	-0.005	-0.005	-0.008	-0.006	0.001	-0.005	-0.008	-0.012	-0.003	-0.01	-0.009	-0.007	-0.011	-0.003	-0.01	-0.009	-0.001	-0.001	-0.009	-0.006	0	-0.01	0	-0.007	0.005	-0.003	-0.005	-0.005
449f41710769584b5e4eca8ecb4c76d5272605f27da2949e6285de0860d2cbc0_s00	0	-0.002	-0.001	-0.003	-0.005	-0.005	-0.002	-0.005	-0.006	-0.003	-0.004	-0.005	-0.004	-0.005	-0.007	-0.005	-0.006	-0.003	-0.006	-0.004	-0.005	-0.002	-0.004	-0.003	-0.004	-0.005	-0.004	-0.004	-0.004	-0.005	-0.003	-0.005	0	-0.004	-0.004	-0.001	-0.002	-0.005	-0.004	-0.004	-0.005	-0.005	-0.001	-0.004	-0.004	-0.004	-0.004	-0.004	-0.004
0280fa8f60f6bcae0f97d93c28f60be194f9309ff610dc5845e60455b0f87c21_s00	0	-0.009	-0.003	-0.004	-0.004	-0.006	-0.003	-0.006	-0.007	-0.006	-0.003	-0.004	-0.002	-0.003	-0.004	-0.003	-0.002	-0.001	-0.003	-0.004	-0.004	-0.008	-0.004	-0.001	-0.004	-0.001	-0.004	-0.001	-0.002	-0.004	-0.001	-0.005	0.001	-0.006	-0.004	-0.002	-0.003	0	-0.005	-0.004	-0.008	-0.003	-0.003	-0.004	-0.004	-0.004	-0.002	-0.002	-0.005
700afb1cd830a808e3c6125749612e5d23fd9f9726049a9e0c2061997514e1a7_s00	-0.001	-0.008	-0.002	-0.009	-0.012	-0.01	-0.006	-0.008	-0.011	-0.011	-0.003	-0.009	-0.009	-0.013	-0.01	-0.009	-0.008	-0.013	-0.013	-0.008	-0.009	-0.009	-0.008	-0.01	-0.007	-0.012	-0.01	-0.012	-0.009	-0.006	-0.01	-0.006	-0.01	-0.012	-0.011	-0.01	-0.01	-0.011	-0.013	-0.01	-0.013	-0.009	-0.008	-0.009	-0.014	-0.011	-0.013	-0.011	-0.011
12aeefb1b522b283819b12e4cfaf6b13c1264c0aadac3412b4edd2ace304cb40_s00	0.017	-0.002	0.001	-0.003	-0.01	-0.004	-0.003	-0.005	-0.008	-0.006	-0.004	-0.004	-0.007	-0.009	-0.01	-0.01	-0.01	-0.011	-0.008	-0.005	-0.005	-0.005	-0.005	-0.007	-0.007	-0.008	-0.007	-0.008	-0.007	-0.003	-0.005	-0.005	-0.008	-0.008	-0.007	-0.006	-0.007	-0.006	-0.005	-0.005	-0.007	-0.005	-0.005	-0.006	-0.005	-0.006	-0.004	-0.004	-0.004
1e61ecf354cb93a62a9561db87a53985fb54e001444f98112ed0fc623fad793e_s00	0.048	-0.012	-0.007	-0.012	-0.008	-0.003	-0.01	-0.018	-0.018	-0.017	-0.008	-0.018	-0.02	-0.016	-0.02	-0.017	-0.021	-0.018	-0.02	-0.019	-0.016	-0.021	0.006	-0.02	-0.013	-0.021	-0.001	-0.023	-0.021	-0.021	-0.027	-0.018	-0.026	-0.022	-0.023	-0.02	-0.025	-0.021	-0.026	-0.022	-0.021	-0.018	-0.023	-0.026	-0.027	-0.023	-0.02	-0.025	-0.026
648c8ffa496e1716017906d0bf135debfc93386ae86aa3d4adbda9a505985fd9_s00	0.092	0.009	0.016	0.005	0.003	-0.013	0.007	0.01	-0.006	-0.028	-0.012	-0.012	-0.008	-0.076	-0.011	0	-0.011	-0.004	-0.026	-0.034	0	-0.102	-0.037	0.002	-0.014	-0.016	-0.045	-0.03	-0.035	-0.018	-0.045	-0.077	-0.12	-0.15	-0.047	-0.107	-0.137	-0.108	0.003	0.015	-0.194	-0.034	-0.019	-0.115	-0.015	-0.002	0.002	-0.008	0.034
c169a7782a69ea2f38f64d2739de189e88adbcfd4a829721def8c89ecabe8b71_s00	-0.006	-0.001	-0.018	-0.017	-0.019	-0.009	-0.018	-0.012	-0.016	-0.022	-0.011	-0.017	-0.014	-0.014	-0.013	-0.016	-0.018	-0.014	-0.019	-0.021	-0.021	-0.018	-0.018	-0.019	-0.018	-0.017	-0.016	-0.017	-0.015	-0.018	-0.016	-0.018	-0.016	-0.015	-0.02	-0.015	-0.016	-0.015	-0.021	-0.018	-0.017	-0.018	-0.017	-0.018	-0.017	-0.02	-0.018	-0.018	-0.016
d616d323a9eeb9da1b66f8d5df671d63c092c9919cb2c0b223e29c63257c944d_s10	0.002	-0.004	0.013	0.005	0.046	0.032	0	0.011	-0.002	0.015	0.011	0.004	0.007	0.023	0.002	-0.003	-0.002	0.005	0.009	-0.011	-0.007	-0.005	0.019	0.005	0.022	0.037	-0.001	0.026	0.034	0.014	0.007	0.012	0.012	-0.012	-0.01	0.022	0.002	-0.015	-0.003	-0.015	-0.027	0.031	0.002	0	0.002	0.005	0.006	0.002	-0.009
2dec81a678ddcac2b110acffe82427d857695180bd841e3f9736a554acf832af_s00	-0.002	-0.003	-0.002	-0.003	-0.006	-0.006	0	-0.003	-0.006	-0.003	-0.005	-0.005	-0.004	-0.008	-0.006	-0.006	-0.005	-0.004	-0.007	-0.004	-0.003	-0.003	-0.007	-0.002	-0.005	-0.007	-0.005	-0.005	-0.005	-0.001	-0.002	-0.004	-0.003	-0.005	-0.005	-0.004	-0.002	-0.005	-0.005	-0.004	-0.005	0	-0.002	-0.004	-0.003	-0.005	-0.004	-0.003	-0.004
f4c4db3df4ff0de90f44b027fc2e28c16bf7e5c75ea75b0a9762bbb7ac86e7a3_s01	0.029	-0.024	0.005	0.028	0.025	-0.074	-0.003	0.023	0.011	0.076	-0.033	-0.023	-0.016	-0.024	-0.011	0.013	-0.009	-0.02	0	-0.017	-0.026	-0.026	-0.016	-0.04	-0.021	-0.028	-0.02	-0.049	-0.042	-0.006	-0.005	-0.12	-0.034	-0.014	-0.033	0.097	0.019	-0.036	-0.001	0.005	0.053	-0.039	0.062	0.011	0.134	0.002	-0.04	0.002	0.099
094afe36759e7daffe12188ab5987581d405b06720f1d5acf3f2614f404df380_s00	0.01	-0.017	-0.015	-0.016	-0.021	-0.024	-0.024	-0.02	-0.022	-0.025	-0.024	-0.022	-0.021	-0.02	-0.024	-0.022	-0.025	-0.025	-0.023	-0.022	-0.021	-0.02	-0.022	-0.025	-0.026	-0.023	-0.023	-0.025	-0.024	-0.027	-0.027	-0.025	-0.026	-0.024	-0.027	-0.024	-0.027	-0.022	-0.025	-0.023	-0.027	-0.024	-0.027	-0.025	-0.028	-0.025	-0.02	-0.027	-0.024
07fb37aafa6626608af90c1e18f6a743f29b6b233d2e427dcd1102df6a916cf5_s00	-0.001	-0.002	0.002	-0.001	0.004	-0.002	0	0.001	-0.002	0	0.002	0	0.002	-0.003	-0.001	0	0	0.003	0.002	0.003	0.002	-0.004	0	0.002	0.001	0.005	-0.001	0.001	0.001	0.008	0.002	0.008	0	0.001	-0.003	0.001	-0.001	0	0.007	-0.002	0	0	-0.001	-0.001	0.002	-0.001	0.001	0.004	0
5953af5080d981b554529971903d8bee9871457a4361b51f04ba04f43793dd8f_s00	0	-0.01	-0.005	-0.009	-0.007	-0.003	-0.011	-0.007	-0.01	-0.007	-0.012	-0.006	-0.008	-0.009	-0.007	-0.007	-0.012	-0.008	-0.01	0.003	-0.004	-0.004	0.004	-0.003	0.004	0.007	-0.004	-0.005	-0.007	-0.002	-0.006	-0.003	-0.007	-0.006	0	-0.008	-0.004	-0.008	0	-0.01	-0.003	0.007	-0.01	-0.003	-0.007	0.012	0.004	-0.003	-0.008
9ab2d381f90b485a68b82bc07f94397a0373e3215ad20935a958738e55f3cfc2_s00	0.025	-0.055	0.014	0.02	0.006	0.01	-0.005	-0.014	-0.04	-0.039	-0.005	-0.08	0.014	-0.068	-0.025	0.044	-0.031	-0.025	-0.054	-0.144	-0.034	-0.157	0.093	-0.065	0.019	0.063	0.048	0.06	0.039	0.038	0.04	-0.019	-0.028	-0.037	0.104	0.005	-0.029	0.052	-0.017	0.04	-0.036	0.137	0.064	0.077	0.065	0.042	0.076	0.018	0.075
9ebcfaf2322932d464f15b5662cae4d669b2d785b8299556d73fffcae8365d32_s00	-0.001	0.007	0.014	0.007	0.007	0.002	0.003	0.003	0.002	0.014	0.017	0.018	0.008	0.019	-0.008	0.017	0.014	0.03	0.013	0.014	0.001	0.001	0.009	0.014	0.011	0.034	0.011	0.014	0.026	0.031	0.006	0.008	0.015	0.006	0.012	0.035	0.029	0.01	0.035	0.024	0.014	0.018	0.024	0.028	0.018	0.021	0.016	0.033	0.022
193ffaa5272d5c421ae02130a64d98ad120ec70e4ed97a72cdcd4801ce93b066_s00	0.003	0	0.007	-0.001	0	-0.004	0.001	-0.003	-0.001	-0.003	-0.005	-0.004	-0.001	-0.004	-0.003	-0.003	-0.004	-0.002	-0.003	-0.001	-0.001	-0.002	-0.004	-0.001	-0.004	-0.003	-0.004	-0.003	-0.003	0.006	-0.001	-0.004	-0.003	-0.005	-0.003	0	-0.002	-0.003	0.001	0	-0.002	-0.002	-0.001	-0.002	-0.001	-0.003	-0.002	-0.001	-0.001
b6edad733399c83c8eb7a59c0d37b54e10cc0d59894e39ff843884d84f61dee1_s00	-0.001	-0.004	-0.005	-0.006	-0.005	-0.004	-0.008	-0.009	-0.007	-0.01	-0.008	-0.01	-0.013	-0.011	-0.012	-0.012	-0.012	-0.01	-0.011	-0.012	-0.013	-0.012	-0.01	-0.014	-0.012	-0.012	-0.013	-0.012	-0.011	-0.013	-0.012	-0.012	-0.01	-0.012	-0.014	-0.012	-0.009	-0.011	-0.016	-0.012	-0.014	-0.014	-0.013	-0.011	-0.014	-0.01	-0.013	-0.013	-0.014
5b0bde771bc67c505d1b59405cbcad0a2766ec3ee4e35852e959552c1b454233_s00	0.053	-0.016	-0.013	-0.014	-0.013	-0.009	-0.003	-0.021	-0.017	-0.022	-0.003	-0.018	-0.016	-0.027	-0.012	-0.012	-0.013	-0.024	-0.01	-0.012	-0.011	-0.009	-0.006	-0.004	-0.017	-0.017	-0.004	-0.01	-0.008	-0.003	-0.01	-0.003	-0.014	-0.008	-0.013	-0.026	-0.018	-0.009	-0.013	-0.025	-0.008	-0.008	-0.017	-0.016	-0.009	-0.013	-0.025	-0.018	-0.02
3ebd2ab34ba86e515feb79ffdeb7fc303a074a98ba39949b905dbde3ff4b7ec0_s00	-0.006	-0.008	-0.006	-0.011	-0.01	-0.01	-0.008	-0.008	-0.007	-0.009	-0.004	-0.011	-0.011	-0.007	-0.01	-0.011	-0.01	-0.009	-0.01	-0.01	-0.009	-0.008	-0.009	-0.008	-0.008	-0.01	-0.009	-0.011	-0.008	-0.01	-0.009	-0.009	-0.01	-0.01	-0.009	-0.009	-0.01	-0.009	-0.011	-0.01	-0.008	-0.01	-0.008	-0.009	-0.011	-0.01	-0.01	-0.01	-0.01
ff599c7301daa1f783924ac8cbe3ce7b42878f15a39c2d19659189951f540f48_s00	-0.003	-0.004	-0.005	-0.007	-0.008	-0.006	-0.009	-0.009	-0.008	-0.005	-0.007	-0.009	-0.009	-0.011	-0.01	-0.008	-0.009	-0.008	-0.008	-0.005	-0.01	-0.009	-0.006	-0.009	-0.007	-0.008	-0.009	-0.008	-0.008	-0.007	-0.008	-0.007	-0.008	-0.01	-0.005	-0.008	-0.01	-0.008	-0.006	-0.008	-0.007	-0.007	-0.007	-0.007	-0.007	-0.002	-0.007	-0.004	-0.008
03398329ced0c23b9ac3fac84dd53a87d9ffe4d9d10f1b5fe8df8fac12380776_s00	0.007	-0.012	-0.003	-0.009	-0.009	-0.007	-0.008	-0.014	-0.014	-0.013	-0.013	-0.014	-0.016	-0.02	-0.019	-0.012	-0.02	-0.021	-0.012	-0.018	-0.017	-0.011	-0.016	-0.019	-0.025	-0.021	-0.011	-0.024	-0.021	-0.02	-0.015	-0.016	-0.029	-0.019	-0.025	-0.031	-0.026	-0.025	-0.028	-0.027	-0.026	-0.021	-0.029	-0.033	-0.025	-0.034	-0.025	-0.022	-0.022
d616d323a9eeb9da1b66f8d5df671d63c092c9919cb2c0b223e29c63257c944d_s20	0.01	0	-0.002	0.002	0.025	-0.001	0.006	0.002	0.016	0.025	0.003	0.025	0.021	0.043	-0.038	0.03	0.017	0.013	0.042	0.023	0.015	0.019	0.048	0.013	0.079	0.043	0.04	0.052	0.056	0.063	0.022	0.04	0.034	0.016	0.028	0.06	0.033	0.013	0.017	0.032	0.026	0.026	0.045	0.064	0.032	0.048	0.033	0.061	0.057
97126a9791f0c1176e4563ad679a301dac27c59011f579e808bbd6e9f4cd1034_s00	-0.006	-0.004	-0.011	-0.011	-0.014	-0.009	-0.014	-0.015	-0.014	-0.019	-0.011	-0.015	-0.016	-0.014	-0.014	-0.018	-0.017	-0.016	-0.016	-0.019	-0.017	-0.017	-0.019	-0.018	-0.018	-0.016	-0.016	-0.017	-0.015	-0.019	-0.016	-0.018	-0.015	-0.017	-0.019	-0.014	-0.016	-0.014	-0.021	-0.017	-0.014	-0.017	-0.017	-0.015	-0.018	-0.015	-0.017	-0.017	-0.014
ac8169a0debed11560f3f0e246c05ea82d03c66346f1576cc8268554cb3f549f_s00	-0.002	-0.003	-0.002	-0.002	-0.006	-0.006	-0.008	-0.006	-0.007	-0.007	-0.007	-0.008	-0.008	-0.008	-0.01	-0.007	-0.007	-0.006	-0.007	-0.006	-0.007	-0.005	-0.005	-0.008	-0.007	-0.008	-0.008	-0.008	-0.007	-0.007	-0.007	-0.007	-0.007	-0.008	-0.006	-0.007	-0.007	-0.008	-0.006	-0.007	-0.006	-0.005	-0.006	-0.001	-0.007	-0.003	-0.001	-0.001	-0.005
2d53d7ec0c579fffd6710c956288537d46c719a93c6a04ac0d6550f75a6a6493_s00	0.009	-0.006	-0.005	-0.009	-0.017	-0.007	-0.01	-0.011	-0.015	-0.011	-0.009	-0.014	-0.014	0	-0.012	-0.014	-0.013	0.008	-0.016	-0.017	-0.017	-0.016	-0.019	-0.012	-0.013	-0.012	-0.017	-0.009	-0.011	-0.019	-0.011	-0.015	-0.003	-0.013	-0.012	-0.003	-0.009	-0.013	-0.012	-0.01	-0.019	-0.015	-0.011	-0.012	-0.013	-0.014	-0.005	-0.011	-0.007
dbbfe08a52688d0ac8de9161cbb17cb201e3991aacab8ab8a77fe0e203a69481_s00	0.001	0	0	0.001	0.003	0.001	0.002	0.002	0.001	0.008	0.006	0.004	0.003	0	0.003	0.003	0.005	-0.001	0.002	0.01	0.009	0.007	0.01	0.005	0.013	0.013	0.008	0.006	0.005	0.008	0.006	0.009	0.006	0.007	0.009	0.004	0.004	0.007	0.012	0.002	0.01	0.013	0.008	0.008	0.009	0.014	0.019	0.011	0.008
e856511ac1c34d24320eb7c56c05a4a3340d06667b4f5b8e8df615d415c7f650_s00	-0.003	-0.01	-0.005	-0.006	-0.014	-0.012	-0.011	-0.01	-0.012	-0.014	-0.012	-0.013	-0.013	-0.017	-0.013	-0.01	-0.012	-0.014	-0.017	-0.014	-0.013	-0.012	-0.016	-0.014	-0.016	-0.016	-0.014	-0.013	-0.018	-0.018	-0.015	-0.013	-0.01	-0.018	-0.015	-0.009	-0.013	-0.018	-0.013	-0.014	-0.012	-0.018	-0.009	-0.009	-0.014	-0.009	-0.007	-0.011	-0.007
df40099c6306ca1f47fcc8a62e2fa39486d4e223177afdc51b2ad189691802d8_s00	0.018	-0.016	-0.016	-0.011	-0.01	-0.009	-0.015	-0.007	-0.011	-0.009	-0.019	-0.01	-0.014	-0.008	-0.013	-0.011	-0.015	-0.015	-0.013	-0.014	-0.011	-0.013	-0.013	-0.016	-0.012	-0.009	-0.015	-0.014	-0.012	-0.022	-0.013	-0.012	-0.014	-0.013	-0.016	-0.006	-0.019	-0.015	-0.013	-0.012	-0.015	-0.015	-0.016	-0.008	-0.016	-0.014	-0.009	-0.015	-0.014
623cf6987b3fac8f384c09f40d98c5e739c097aa9a9627054542aa27f7d38db1_s00	0.001	-0.003	-0.001	-0.001	-0.003	0.003	0	0	0.003	0.005	0	0.002	0.001	0.002	0.001	0.006	0.003	0.011	0.003	-0.001	0.007	0.007	0.006	0.002	0.008	0.009	0.009	0.006	0.006	0.009	0.008	0.006	0.001	0.007	0.007	0.005	0.008	0.005	0.019	0.019	0.008	0.015	0.014	0.012	0.007	0.019	0.021	0.024	0.018
f4c4db3df4ff0de90f44b027fc2e28c16bf7e5c75ea75b0a9762bbb7ac86e7a3_s00	-0.006	-0.006	0	-0.016	-0.019	-0.002	-0.015	0.002	0.005	0.033	-0.014	0.003	0.009	0.006	0.003	-0.031	0.008	-0.012	0.034	-0.007	-0.004	0.014	0.009	-0.026	-0.027	-0.016	0.029	-0.012	-0.023	-0.034	-0.009	0.007	-0.004	0.066	-0.013	-0.008	-0.003	0.04	-0.024	-0.037	-0.014	0.003	0.003	0.011	-0.013	0.045	-0.032	0.015	-0.015
00071198d059ba7f5914a526d124d28e6d010c92466da21d4a04cd5413362552_s00	0.004	0.001	0.005	0.007	0.008	0.004	0.008	0.006	0.003	0.005	0.003	0	0.004	-0.002	0.004	0	0.003	0	0.002	0.005	-0.001	0.004	0.006	0	0.004	0.005	0.002	0.002	0.002	-0.001	-0.002	0.002	0.004	-0.003	0.006	-0.001	0	0.002	0	-0.001	-0.002	0.006	-0.001	0.007	0.002	0.016	0.005	0.006	0.007
04acab7636c4cf61d288a5962f15fa456b7bde31a021e5deedfbf51288e4001e_s00	0	0.008	0.012	0.006	0.002	-0.005	0.001	0.002	0.002	0.004	-0.003	-0.003	0	-0.001	0.003	-0.003	0.004	-0.001	-0.001	0	-0.008	-0.001	-0.009	-0.012	-0.014	-0.021	-0.012	-0.016	-0.02	-0.002	-0.021	-0.021	-0.028	-0.013	-0.028	-0.021	-0.016	-0.018	-0.036	-0.024	-0.024	-0.034	-0.02	-0.026	-0.027	-0.034	-0.04	-0.037	-0.033
4c032609d377bd980e01f888e0b298600bf8af0e33c4271a1f3aaf76964dce06_s00	-0.001	-0.005	-0.011	-0.012	-0.012	-0.009	-0.012	-0.014	-0.012	-0.008	-0.007	-0.015	-0.017	-0.018	-0.017	-0.017	-0.015	-0.016	-0.016	-0.011	-0.016	-0.015	-0.011	-0.016	-0.013	-0.013	-0.017	-0.014	-0.015	-0.014	-0.015	-0.012	-0.016	-0.017	-0.01	-0.014	-0.015	-0.015	-0.014	-0.013	-0.014	-0.014	-0.013	-0.011	-0.014	-0.01	-0.013	-0.009	-0.012
29dd28df98ee51b4ab1a87f5509538ecc3e4697fc57c40c6165658f61b0d8e3a_s00	-0.003	-0.004	-0.001	0.001	0	0.002	0.002	0.002	-0.001	0.001	0.002	0.002	-0.001	0	0.002	0	0.004	0	-0.001	0.004	0.005	0.004	0.003	0.005	0.006	0.008	0.011	0.005	0.004	0.007	0.004	0.007	0.008	0.001	0.011	0.004	0.003	0.009	0.012	0.009	0.011	0.015	0.005	0.011	0.008	0.018	0.017	0.01	0.011
317832f90f02c5e916b2ac0f3bcb8da9928d8e400b747b2c68e544e56adacf6b_s00	-0.001	0.002	0	0.002	-0.002	0	0	-0.001	0	-0.006	0.002	-0.001	-0.001	-0.005	-0.002	-0.002	-0.004	-0.004	-0.005	-0.005	-0.005	-0.005	-0.008	-0.004	-0.003	-0.009	-0.005	-0.006	-0.007	0.009	-0.008	-0.011	-0.009	-0.005	-0.009	-0.006	-0.006	-0.006	-0.008	-0.008	-0.008	-0.01	-0.006	-0.009	-0.005	-0.008	-0.01	-0.006	-0.006
e17b7aedd251a016c01ef9158e6e4aa940d9f1b35942d86028dc1222192a9258_s00	-0.007	0.011	0.004	0.011	0.012	0.023	0.016	0.014	0.007	0.008	0.01	0.006	0.009	-0.001	0.007	0.005	0.007	0.001	0.003	0.004	0.006	0.006	-0.001	0.004	0.004	0.001	-0.001	0.002	0.003	0.019	0.004	0.001	0.011	0.004	0.002	0.008	0.006	0.004	0.004	0.007	0.023	0.002	0.007	0.03	0.017	0.044	0.004	0.02	0.005
02903040e19ddf92f452907644ad3822918f54af41dd85e5a3fe3e1b6d6f9339_s00	-0.004	-0.006	0.002	-0.002	-0.009	-0.01	-0.008	-0.007	-0.008	-0.001	-0.009	-0.002	-0.007	0	-0.008	-0.008	-0.004	-0.006	-0.003	-0.007	-0.002	-0.008	-0.008	-0.006	-0.009	-0.009	-0.01	-0.009	-0.01	-0.009	-0.009	-0.009	-0.009	-0.009	-0.01	-0.01	-0.008	-0.01	-0.006	-0.009	-0.01	-0.01	-0.01	-0.009	-0.008	-0.005	-0.007	-0.009	-0.009
eea70a7948d25a9a791dbcb39228af4ea4049fe5ebdee9c04884be8cca3da835_s10	0.013	0.005	-0.004	0	-0.074	-0.025	0.009	0.028	0.004	0.008	0.001	-0.002	0.002	-0.148	-0.076	-0.107	-0.187	-0.158	-0.199	-0.061	-0.019	0.006	-0.193	-0.169	-0.206	-0.095	-0.142	-0.23	-0.151	-0.209	-0.207	-0.218	-0.224	-0.224	-0.22	-0.173	-0.184	-0.059	-0.209	-0.238	-0.203	-0.232	-0.218	-0.227	-0.228	-0.23	-0.234	-0.235	-0.241
eea70a7948d25a9a791dbcb39228af4ea4049fe5ebdee9c04884be8cca3da835_s00	0.007	0.006	0.011	0.008	0.02	0.008	0.018	0.017	0.009	0.009	0.003	0.006	0.014	0.004	0.007	0.007	0.003	0.007	0.004	0.008	0.009	0.005	0	0.003	-0.001	-0.002	0.001	-0.006	-0.004	0.007	0.001	-0.009	-0.003	0	-0.005	-0.006	-0.002	-0.006	0.015	-0.003	0.008	0.014	-0.002	-0.008	-0.004	-0.007	-0.01	-0.005	-0.012
072ff14c1d3245bf49ad6f1d4c71cdb18f1cb78a8e06fd2f53767e28f727cb81_s00	-0.008	-0.005	-0.005	-0.01	-0.008	-0.001	-0.008	-0.005	-0.001	-0.005	-0.005	-0.011	-0.012	-0.003	-0.013	-0.004	-0.012	-0.001	-0.009	-0.013	-0.012	-0.013	-0.014	-0.003	-0.008	-0.009	0	0.002	-0.007	0.007	-0.006	-0.011	-0.006	-0.005	-0.006	-0.006	-0.01	-0.003	-0.001	-0.009	-0.002	-0.014	-0.012	-0.018	-0.006	-0.016	-0.017	-0.026	-0.023
1400420310c9094361a8a243545187f1d4c2365e081b3bb08c5fa29c7491a55b_s00	0.005	-0.008	-0.007	0.001	0.005	-0.007	-0.001	-0.001	-0.013	0.004	-0.004	0.004	0.006	0.013	0.002	0	0.004	0.009	0.022	0.016	0.021	0.007	0.004	0.059	0.005	-0.008	0.018	0	-0.003	-0.005	0.005	0.008	-0.008	0.018	0.016	0.016	0.026	-0.007	0.02	0.004	0.026	0.019	0.011	-0.001	0.001	0.004	-0.004	0.002	0.017
7c318172e976ae5a962c9c7a4e9fe46d7fb985765ddd3a3e2108e893a90b92b2_s00	-0.004	0	0.004	-0.001	0.003	0.004	0.002	0.002	0	0.001	0.006	0.003	0.004	-0.002	0.004	-0.003	0.003	-0.005	-0.001	0.008	0.003	0.008	0.007	0.004	0.005	0.009	0.007	0.007	0.003	0.007	0.001	0.003	0.007	0.004	0.019	0.004	0.005	0.006	0.01	0.004	0.014	0.014	0.002	0.012	0.007	0.024	0.015	0.007	0.008
7f4cbe0b36b5d09466476a7d4e01f4f976c67872d549f4ff47b3e1e3a2b403af_s00	0.008	0.006	0.013	0.007	0.007	0.003	0.009	0.009	0.004	0.008	0.011	0.005	0.007	0.002	0.012	0.005	0.009	0.004	0.007	0.016	0.014	0.025	0.016	0.01	0.006	0.022	0.016	0.009	0.007	0.004	0.033	0.012	0.019	0.014	0.019	0.019	0.005	0.005	0.018	0.027	0.011	0.02	0.024	0.026	0.002	0.023	0.016	0.015	0.011
fe9adb627a6f45747c5a8223b671774791ededf9364f6544be487c540107fa4f_s00	0.006	0.003	0.002	0.004	0.006	0.003	0.004	0.001	0.002	0.007	0.007	0.002	0.001	0	0.001	0.001	0.001	-0.002	0.001	-0.001	-0.002	0.006	0	-0.001	0.001	-0.002	0.005	0.003	0.003	0.006	0.004	-0.002	0.006	0.003	0.004	0.002	0.008	0.005	0.001	0.005	0.006	0	0.007	0.003	0.003	0.006	0.003	0.003	0.005
003cee89357d9fe13516167fd67b609a164651b21934585648c740d2c3d86dc1_s00	0.004	0.006	0.008	0.001	0.002	0.001	0.01	0.004	0.003	0.001	0.008	-0.002	0.002	-0.003	0	0.001	0.002	-0.002	0	0.001	0	0.001	-0.003	0.002	-0.002	-0.002	0.002	-0.002	-0.001	0.017	-0.003	-0.002	-0.001	-0.002	-0.003	-0.003	0.002	-0.001	-0.004	-0.004	-0.003	-0.001	-0.001	-0.002	-0.001	0	-0.008	-0.004	-0.005
d616d323a9eeb9da1b66f8d5df671d63c092c9919cb2c0b223e29c63257c944d_s00	0.012	0.004	0.004	0.013	0.023	-0.004	0.004	-0.009	-0.002	0.014	0.001	-0.012	-0.044	0.021	0.044	-0.011	0.011	0.054	-0.014	-0.035	-0.012	-0.025	0.004	-0.013	-0.044	0.005	-0.031	0.002	-0.001	-0.001	-0.014	-0.037	-0.023	-0.051	-0.027	-0.018	0.003	0.028	0.015	-0.025	-0.022	0.006	-0.023	0.01	-0.026	-0.023	-0.026	-0.038	-0.026
[truncated: 151 more columns]

## Sheet: Fluo5_noTTA
image	epoch 1	2	3	4	5	6	7	8	9	10	11	12	13	14	15	16	17	18	19	20	21	22	23	24	25	26	27	28	29	30	31	32	33	34	35	36	37	38	39	40	41	42	43	44	45	46	47	48	49
0402a81e75262469925ea893b6706183832e85324f7b1e08e634129f5d522cdd_s00	0.504	0.808	0.798	0.84	0.842	0.825	0.836	0.849	0.846	0.845	0.826	0.848	0.847	0.845	0.855	0.853	0.855	0.855	0.847	0.849	0.836	0.827	0.816	0.857	0.849	0.855	0.818	0.856	0.851	0.834	0.847	0.826	0.854	0.835	0.821	0.858	0.843	0.813	0.851	0.86	0.826	0.801	0.853	0.845	0.84	0.826	0.846	0.84	0.855
10ba6cbee4873b32d5626a118a339832ba2b15d8643f66dddcd7cb2ec80fbc28_s00	0.905	0.945	0.911	0.947	0.949	0.953	0.955	0.951	0.928	0.952	0.942	0.957	0.96	0.927	0.952	0.96	0.96	0.945	0.956	0.961	0.962	0.963	0.958	0.953	0.959	0.963	0.964	0.965	0.963	0.958	0.964	0.962	0.965	0.966	0.966	0.964	0.965	0.961	0.964	0.966	0.955	0.966	0.961	0.963	0.965	0.967	0.964	0.966	0.967
2227fd9b01d67c2bcdb407d3205214e6dfeff9fd0725828e3b3651959942ff4a_s00	0.398	0.732	0.735	0.752	0.756	0.764	0.766	0.761	0.759	0.777	0.764	0.781	0.797	0.766	0.77	0.79	0.793	0.786	0.792	0.787	0.786	0.788	0.782	0.778	0.792	0.785	0.789	0.801	0.802	0.784	0.805	0.787	0.801	0.798	0.79	0.797	0.801	0.794	0.785	0.799	0.782	0.78	0.805	0.805	0.792	0.792	0.797	0.786	0.791
f0d0ab13ff53adc3c4d57e95a5f83d80b06f2cbc0bf002b52cf7b496612e0ce4_s00	0.844	0.915	0.911	0.925	0.934	0.939	0.94	0.928	0.937	0.927	0.941	0.935	0.935	0.897	0.93	0.932	0.926	0.891	0.931	0.939	0.935	0.941	0.945	0.924	0.923	0.918	0.941	0.923	0.929	0.929	0.926	0.935	0.914	0.937	0.932	0.902	0.928	0.931	0.918	0.915	0.933	0.937	0.919	0.919	0.922	0.934	0.907	0.928	0.915
d8d4bf68a76e4e4c5f21de7ac613451f7115a04db686151e78b8ec0b6a22022b_s00	0.764	0.838	0.85	0.802	0.811	0.806	0.838	0.79	0.81	0.789	0.793	0.803	0.807	0.764	0.812	0.814	0.817	0.759	0.819	0.812	0.818	0.818	0.837	0.813	0.803	0.795	0.837	0.798	0.819	0.823	0.821	0.845	0.801	0.823	0.82	0.761	0.807	0.823	0.804	0.787	0.806	0.829	0.78	0.777	0.817	0.806	0.772	0.816	0.789
8c3ef7aa7ed29b62a65b1c394d2b4a24aa3da25aebfdf3d29dbfc8ad1b08e95a_s00	0.815	0.901	0.892	0.933	0.938	0.939	0.93	0.943	0.943	0.953	0.926	0.954	0.957	0.964	0.961	0.961	0.961	0.961	0.958	0.953	0.956	0.943	0.945	0.959	0.959	0.962	0.952	0.963	0.962	0.953	0.96	0.952	0.963	0.957	0.958	0.962	0.959	0.958	0.958	0.962	0.954	0.948	0.959	0.958	0.958	0.957	0.961	0.955	0.96
1cdbfee1951356e7b0a215073828695fe1ead5f8b1add119b6645d2fdc8d844e_s00	0.772	0.743	0.694	0.671	0.681	0.666	0.67	0.71	0.804	0.65	0.701	0.762	0.758	0.842	0.768	0.796	0.787	0.808	0.801	0.756	0.773	0.72	0.733	0.805	0.77	0.787	0.787	0.779	0.771	0.79	0.811	0.761	0.784	0.8	0.767	0.794	0.8	0.815	0.808	0.798	0.804	0.761	0.781	0.786	0.811	0.725	0.781	0.779	0.78
3852c7e45bd885b9537e276861ab50b99bb42f0f8e717d2f88174c62862ca3ff_s00	0.698	0.776	0.772	0.773	0.78	0.782	0.791	0.777	0.783	0.779	0.788	0.781	0.785	0.767	0.789	0.788	0.789	0.772	0.793	0.795	0.794	0.796	0.797	0.796	0.793	0.793	0.796	0.795	0.801	0.8	0.803	0.801	0.805	0.802	0.807	0.795	0.806	0.799	0.796	0.798	0.799	0.808	0.804	0.804	0.807	0.806	0.795	0.806	0.803
220b37f4ca7cab486d2b71cd87a46ee7411a5aa142799d96ed98015ab5ba538a_s00	0.41	0.564	0.529	0.575	0.56	0.581	0.553	0.536	0.614	0.522	0.507	0.573	0.555	0.677	0.559	0.759	0.626	0.634	0.661	0.491	0.615	0.567	0.493	0.598	0.544	0.54	0.559	0.545	0.571	0.626	0.615	0.541	0.568	0.569	0.542	0.617	0.605	0.616	0.545	0.639	0.576	0.519	0.569	0.511	0.539	0.474	0.507	0.558	0.546
d0f2a00d3155c243048bc48944aef93fb08e2258d1fa5f9ccadd9140082bc22f_s00	0.908	0.909	0.912	0.917	0.92	0.92	0.921	0.922	0.919	0.925	0.92	0.924	0.923	0.918	0.92	0.924	0.924	0.917	0.924	0.925	0.925	0.925	0.929	0.925	0.929	0.926	0.923	0.925	0.924	0.925	0.925	0.929	0.928	0.926	0.929	0.925	0.923	0.925	0.924	0.927	0.927	0.928	0.929	0.929	0.927	0.924	0.927	0.926	0.926
d6eb7ce7723e2f6dc13b90b41a29ded27dbd815bad633fdf582447c686018896_s00	0.752	0.82	0.828	0.806	0.8	0.791	0.812	0.798	0.811	0.786	0.794	0.801	0.802	0.791	0.808	0.811	0.809	0.793	0.812	0.798	0.812	0.778	0.784	0.806	0.796	0.799	0.799	0.81	0.814	0.812	0.819	0.8	0.8	0.81	0.798	0.812	0.824	0.798	0.805	0.813	0.789	0.793	0.811	0.798	0.818	0.791	0.803	0.815	0.817
449f41710769584b5e4eca8ecb4c76d5272605f27da2949e6285de0860d2cbc0_s00	0.833	0.922	0.916	0.947	0.95	0.951	0.947	0.953	0.956	0.955	0.946	0.956	0.957	0.948	0.959	0.957	0.957	0.943	0.958	0.957	0.957	0.952	0.954	0.955	0.954	0.955	0.955	0.954	0.955	0.955	0.955	0.955	0.948	0.956	0.955	0.944	0.952	0.955	0.953	0.953	0.955	0.955	0.95	0.952	0.954	0.956	0.952	0.955	0.954
0280fa8f60f6bcae0f97d93c28f60be194f9309ff610dc5845e60455b0f87c21_s00	0.728	0.882	0.865	0.913	0.912	0.914	0.911	0.92	0.925	0.92	0.899	0.921	0.918	0.91	0.92	0.92	0.92	0.903	0.919	0.923	0.923	0.92	0.92	0.924	0.924	0.922	0.923	0.922	0.921	0.925	0.921	0.928	0.917	0.928	0.923	0.92	0.926	0.921	0.929	0.928	0.932	0.92	0.925	0.927	0.928	0.924	0.923	0.927	0.928
700afb1cd830a808e3c6125749612e5d23fd9f9726049a9e0c2061997514e1a7_s00	0.852	0.923	0.892	0.939	0.948	0.936	0.937	0.947	0.951	0.948	0.911	0.95	0.951	0.95	0.954	0.952	0.948	0.953	0.957	0.947	0.95	0.948	0.937	0.957	0.935	0.953	0.955	0.954	0.947	0.946	0.95	0.935	0.952	0.954	0.951	0.953	0.951	0.958	0.955	0.952	0.959	0.951	0.943	0.948	0.958	0.952	0.958	0.955	0.953
12aeefb1b522b283819b12e4cfaf6b13c1264c0aadac3412b4edd2ace304cb40_s00	0.374	0.586	0.586	0.666	0.68	0.681	0.661	0.673	0.69	0.69	0.644	0.676	0.688	0.706	0.704	0.698	0.698	0.712	0.694	0.682	0.679	0.659	0.669	0.692	0.693	0.703	0.683	0.701	0.699	0.681	0.695	0.682	0.707	0.691	0.692	0.708	0.69	0.685	0.698	0.704	0.69	0.687	0.702	0.697	0.694	0.694	0.703	0.693	0.705
1e61ecf354cb93a62a9561db87a53985fb54e001444f98112ed0fc623fad793e_s00	0.386	0.865	0.842	0.888	0.879	0.834	0.873	0.895	0.892	0.897	0.835	0.896	0.897	0.898	0.897	0.894	0.898	0.899	0.892	0.894	0.894	0.892	0.853	0.898	0.886	0.9	0.863	0.9	0.894	0.883	0.899	0.875	0.904	0.889	0.891	0.906	0.899	0.885	0.9	0.906	0.896	0.878	0.899	0.902	0.895	0.893	0.906	0.898	0.904
648c8ffa496e1716017906d0bf135debfc93386ae86aa3d4adbda9a505985fd9_s00	0.413	0.695	0.77	0.698	0.691	0.659	0.722	0.64	0.71	0.67	0.629	0.671	0.646	0.735	0.704	0.684	0.72	0.637	0.703	0.691	0.819	0.821	0.654	0.825	0.651	0.762	0.733	0.809	0.84	0.864	0.85	0.88	0.839	0.857	0.857	0.823	0.847	0.855	0.853	0.825	0.846	0.875	0.723	0.849	0.879	0.855	0.807	0.867	0.817
c169a7782a69ea2f38f64d2739de189e88adbcfd4a829721def8c89ecabe8b71_s00	0.921	0.905	0.917	0.922	0.928	0.921	0.929	0.923	0.923	0.935	0.929	0.931	0.926	0.917	0.92	0.932	0.933	0.917	0.931	0.94	0.934	0.936	0.939	0.931	0.936	0.935	0.928	0.935	0.931	0.934	0.934	0.938	0.932	0.929	0.94	0.932	0.933	0.932	0.934	0.935	0.933	0.937	0.937	0.938	0.935	0.94	0.937	0.938	0.936
d616d323a9eeb9da1b66f8d5df671d63c092c9919cb2c0b223e29c63257c944d_s10	0.636	0.729	0.73	0.617	0.565	0.581	0.751	0.699	0.724	0.758	0.718	0.76	0.782	0.705	0.444	0.73	0.711	0.56	0.71	0.806	0.796	0.811	0.781	0.763	0.768	0.747	0.801	0.755	0.751	0.773	0.787	0.798	0.775	0.789	0.83	0.788	0.789	0.819	0.751	0.8	0.831	0.786	0.791	0.812	0.788	0.824	0.788	0.805	0.829
2dec81a678ddcac2b110acffe82427d857695180bd841e3f9736a554acf832af_s00	0.788	0.913	0.903	0.952	0.958	0.96	0.944	0.965	0.966	0.97	0.947	0.973	0.972	0.969	0.974	0.974	0.973	0.962	0.972	0.969	0.97	0.964	0.965	0.97	0.971	0.973	0.966	0.971	0.972	0.962	0.967	0.964	0.968	0.969	0.968	0.967	0.968	0.97	0.97	0.97	0.968	0.957	0.969	0.97	0.968	0.97	0.969	0.967	0.972
f4c4db3df4ff0de90f44b027fc2e28c16bf7e5c75ea75b0a9762bbb7ac86e7a3_s01	0.351	0.501	0.596	0.58	0.671	0.66	0.695	0.677	0.565	0.592	0.724	0.679	0.67	0.48	0.599	0.552	0.565	0.494	0.571	0.595	0.642	0.611	0.59	0.546	0.576	0.606	0.57	0.626	0.601	0.274	0.591	0.393	0.556	0.575	0.618	0.34	0.554	0.528	0.494	0.501	0.521	0.595	0.521	0.558	0.358	0.596	0.249	0.614	0.282
094afe36759e7daffe12188ab5987581d405b06720f1d5acf3f2614f404df380_s00	0.683	0.783	0.779	0.771	0.781	0.784	0.786	0.775	0.777	0.78	0.783	0.777	0.781	0.761	0.783	0.784	0.783	0.767	0.785	0.787	0.786	0.79	0.784	0.787	0.784	0.782	0.784	0.787	0.789	0.789	0.792	0.784	0.793	0.79	0.795	0.785	0.796	0.787	0.784	0.788	0.791	0.794	0.793	0.792	0.796	0.795	0.778	0.798	0.789
07fb37aafa6626608af90c1e18f6a743f29b6b233d2e427dcd1102df6a916cf5_s00	0.517	0.719	0.724	0.791	0.786	0.815	0.786	0.793	0.812	0.815	0.771	0.802	0.808	0.831	0.819	0.819	0.82	0.832	0.816	0.798	0.791	0.756	0.775	0.81	0.819	0.821	0.787	0.819	0.813	0.785	0.809	0.786	0.828	0.807	0.798	0.839	0.805	0.782	0.82	0.834	0.807	0.797	0.834	0.825	0.817	0.809	0.83	0.814	0.832
5953af5080d981b554529971903d8bee9871457a4361b51f04ba04f43793dd8f_s00	0.836	0.849	0.853	0.843	0.846	0.847	0.862	0.851	0.847	0.848	0.86	0.854	0.856	0.842	0.856	0.858	0.868	0.837	0.858	0.824	0.853	0.839	0.822	0.85	0.847	0.822	0.854	0.855	0.861	0.863	0.862	0.85	0.856	0.854	0.835	0.865	0.858	0.867	0.841	0.869	0.853	0.834	0.866	0.854	0.869	0.805	0.847	0.854	0.86
9ab2d381f90b485a68b82bc07f94397a0373e3215ad20935a958738e55f3cfc2_s00	0.855	0.851	0.663	0.578	0.552	0.574	0.535	0.468	0.237	0.669	0.475	0.504	0.431	0.465	0.487	0.342	0.576	0.598	0.473	0.698	0.424	0.625	0.754	0.562	0.737	0.758	0.53	0.816	0.784	0.779	0.695	0.734	0.694	0.653	0.745	0.818	0.828	0.688	0.688	0.704	0.515	0.696	0.784	0.817	0.709	0.886	0.793	0.802	0.818
9ebcfaf2322932d464f15b5662cae4d669b2d785b8299556d73fffcae8365d32_s00	0.765	0.757	0.737	0.735	0.72	0.744	0.791	0.799	0.797	0.792	0.778	0.803	0.806	0.805	0.754	0.81	0.816	0.773	0.821	0.789	0.82	0.815	0.803	0.82	0.817	0.766	0.811	0.816	0.806	0.804	0.826	0.804	0.82	0.825	0.798	0.799	0.81	0.827	0.778	0.817	0.81	0.799	0.815	0.795	0.824	0.785	0.818	0.79	0.794
193ffaa5272d5c421ae02130a64d98ad120ec70e4ed97a72cdcd4801ce93b066_s00	0.578	0.79	0.798	0.877	0.881	0.886	0.865	0.876	0.893	0.897	0.821	0.882	0.882	0.896	0.899	0.895	0.896	0.896	0.897	0.876	0.884	0.859	0.857	0.893	0.891	0.897	0.888	0.899	0.898	0.874	0.896	0.894	0.9	0.893	0.894	0.9	0.896	0.889	0.897	0.899	0.882	0.893	0.901	0.896	0.889	0.895	0.9	0.896	0.901
b6edad733399c83c8eb7a59c0d37b54e10cc0d59894e39ff843884d84f61dee1_s00	0.917	0.92	0.922	0.918	0.922	0.923	0.926	0.924	0.918	0.928	0.931	0.925	0.924	0.908	0.92	0.923	0.926	0.904	0.921	0.934	0.926	0.929	0.933	0.926	0.93	0.93	0.923	0.927	0.924	0.926	0.925	0.931	0.923	0.924	0.933	0.924	0.921	0.924	0.928	0.928	0.93	0.933	0.929	0.932	0.93	0.931	0.93	0.934	0.933
5b0bde771bc67c505d1b59405cbcad0a2766ec3ee4e35852e959552c1b454233_s00	0.561	0.764	0.732	0.805	0.786	0.772	0.728	0.811	0.799	0.813	0.717	0.803	0.793	0.841	0.791	0.788	0.792	0.838	0.775	0.778	0.779	0.754	0.729	0.783	0.793	0.804	0.734	0.794	0.771	0.748	0.77	0.739	0.79	0.753	0.766	0.833	0.781	0.753	0.791	0.826	0.768	0.745	0.798	0.8	0.769	0.778	0.834	0.791	0.815
3ebd2ab34ba86e515feb79ffdeb7fc303a074a98ba39949b905dbde3ff4b7ec0_s00	0.88	0.923	0.906	0.93	0.931	0.931	0.933	0.931	0.919	0.932	0.921	0.936	0.937	0.916	0.934	0.938	0.938	0.927	0.935	0.938	0.937	0.937	0.935	0.934	0.934	0.938	0.938	0.939	0.937	0.937	0.938	0.934	0.939	0.938	0.938	0.938	0.939	0.938	0.939	0.939	0.934	0.939	0.936	0.938	0.94	0.939	0.938	0.939	0.939
ff599c7301daa1f783924ac8cbe3ce7b42878f15a39c2d19659189951f540f48_s00	0.922	0.938	0.938	0.941	0.94	0.935	0.939	0.945	0.943	0.942	0.937	0.948	0.95	0.949	0.95	0.949	0.95	0.946	0.949	0.941	0.951	0.95	0.941	0.95	0.947	0.948	0.95	0.949	0.949	0.949	0.95	0.947	0.95	0.952	0.945	0.949	0.951	0.95	0.946	0.949	0.948	0.948	0.949	0.947	0.949	0.942	0.949	0.944	0.949
03398329ced0c23b9ac3fac84dd53a87d9ffe4d9d10f1b5fe8df8fac12380776_s00	0.735	0.817	0.794	0.829	0.827	0.817	0.802	0.835	0.833	0.83	0.795	0.831	0.828	0.843	0.838	0.834	0.841	0.842	0.832	0.834	0.834	0.822	0.814	0.844	0.851	0.849	0.811	0.849	0.84	0.827	0.836	0.816	0.859	0.833	0.838	0.867	0.849	0.833	0.858	0.864	0.843	0.826	0.863	0.864	0.848	0.852	0.864	0.848	0.857
d616d323a9eeb9da1b66f8d5df671d63c092c9919cb2c0b223e29c63257c944d_s20	0.696	0.728	0.72	0.628	0.576	0.633	0.707	0.661	0.67	0.699	0.712	0.693	0.725	0.657	0.502	0.65	0.659	0.598	0.646	0.731	0.726	0.743	0.715	0.677	0.67	0.667	0.716	0.634	0.703	0.655	0.712	0.718	0.687	0.691	0.738	0.694	0.722	0.74	0.636	0.724	0.724	0.679	0.705	0.681	0.713	0.726	0.685	0.71	0.727
97126a9791f0c1176e4563ad679a301dac27c59011f579e808bbd6e9f4cd1034_s00	0.919	0.912	0.913	0.921	0.925	0.926	0.928	0.925	0.919	0.932	0.928	0.926	0.915	0.907	0.911	0.924	0.926	0.909	0.924	0.936	0.926	0.93	0.936	0.923	0.929	0.929	0.919	0.928	0.923	0.927	0.926	0.932	0.923	0.92	0.934	0.923	0.926	0.921	0.926	0.929	0.923	0.93	0.931	0.93	0.928	0.93	0.93	0.932	0.928
ac8169a0debed11560f3f0e246c05ea82d03c66346f1576cc8268554cb3f549f_s00	0.922	0.923	0.915	0.922	0.927	0.926	0.928	0.927	0.927	0.93	0.929	0.932	0.929	0.924	0.929	0.93	0.93	0.923	0.93	0.927	0.93	0.929	0.928	0.931	0.93	0.931	0.93	0.931	0.93	0.93	0.93	0.931	0.931	0.931	0.93	0.93	0.93	0.931	0.929	0.931	0.93	0.929	0.93	0.926	0.931	0.927	0.925	0.926	0.929
2d53d7ec0c579fffd6710c956288537d46c719a93c6a04ac0d6550f75a6a6493_s00	0.814	0.923	0.911	0.962	0.97	0.964	0.958	0.968	0.967	0.978	0.944	0.978	0.981	0.968	0.981	0.982	0.982	0.949	0.984	0.98	0.982	0.973	0.974	0.982	0.979	0.98	0.98	0.98	0.982	0.978	0.979	0.98	0.973	0.98	0.979	0.972	0.978	0.979	0.98	0.979	0.978	0.977	0.979	0.979	0.977	0.979	0.971	0.974	0.976
dbbfe08a52688d0ac8de9161cbb17cb201e3991aacab8ab8a77fe0e203a69481_s00	0.788	0.774	0.783	0.77	0.778	0.781	0.789	0.785	0.779	0.775	0.788	0.782	0.791	0.771	0.776	0.768	0.767	0.77	0.771	0.755	0.771	0.777	0.757	0.771	0.767	0.758	0.776	0.773	0.779	0.765	0.779	0.771	0.785	0.795	0.769	0.786	0.79	0.784	0.76	0.775	0.782	0.762	0.783	0.773	0.774	0.752	0.764	0.766	0.774
e856511ac1c34d24320eb7c56c05a4a3340d06667b4f5b8e8df615d415c7f650_s00	0.645	0.796	0.779	0.813	0.816	0.81	0.794	0.819	0.819	0.821	0.79	0.821	0.823	0.819	0.82	0.818	0.823	0.819	0.825	0.823	0.825	0.814	0.806	0.828	0.83	0.83	0.808	0.833	0.829	0.822	0.827	0.811	0.83	0.826	0.826	0.834	0.83	0.827	0.834	0.84	0.838	0.824	0.838	0.843	0.831	0.831	0.834	0.835	0.834
df40099c6306ca1f47fcc8a62e2fa39486d4e223177afdc51b2ad189691802d8_s00	0.346	0.882	0.882	0.856	0.852	0.853	0.883	0.837	0.852	0.845	0.89	0.853	0.861	0.818	0.85	0.855	0.859	0.835	0.867	0.875	0.873	0.878	0.884	0.873	0.861	0.854	0.884	0.868	0.875	0.899	0.88	0.887	0.862	0.883	0.885	0.844	0.888	0.887	0.874	0.87	0.881	0.891	0.87	0.87	0.888	0.885	0.871	0.891	0.884
623cf6987b3fac8f384c09f40d98c5e739c097aa9a9627054542aa27f7d38db1_s00	0.763	0.807	0.776	0.806	0.814	0.792	0.801	0.798	0.801	0.788	0.765	0.795	0.803	0.809	0.788	0.799	0.781	0.809	0.796	0.707	0.767	0.761	0.707	0.769	0.747	0.722	0.765	0.736	0.765	0.773	0.786	0.742	0.768	0.796	0.729	0.794	0.791	0.793	0.726	0.76	0.767	0.722	0.767	0.738	0.769	0.689	0.736	0.734	0.737
f4c4db3df4ff0de90f44b027fc2e28c16bf7e5c75ea75b0a9762bbb7ac86e7a3_s00	0.49	0.636	0.628	0.688	0.719	0.673	0.712	0.701	0.569	0.612	0.726	0.68	0.678	0.414	0.626	0.567	0.566	0.444	0.534	0.617	0.697	0.642	0.657	0.457	0.577	0.644	0.602	0.651	0.603	0.403	0.654	0.099	0.565	0.566	0.704	0.599	0.612	0.588	0.629	0.591	0.731	0.636	0.642	0.624	0.589	0.627	0.498	0.668	0.57
00071198d059ba7f5914a526d124d28e6d010c92466da21d4a04cd5413362552_s00	0.823	0.808	0.824	0.803	0.799	0.816	0.817	0.815	0.784	0.817	0.834	0.824	0.814	0.792	0.823	0.816	0.831	0.79	0.814	0.826	0.837	0.834	0.827	0.837	0.838	0.831	0.836	0.838	0.841	0.837	0.829	0.841	0.838	0.828	0.834	0.836	0.83	0.838	0.84	0.841	0.843	0.837	0.844	0.842	0.844	0.819	0.843	0.839	0.841
04acab7636c4cf61d288a5962f15fa456b7bde31a021e5deedfbf51288e4001e_s00	0.732	0.807	0.767	0.821	0.818	0.803	0.788	0.792	0.814	0.794	0.72	0.774	0.774	0.817	0.764	0.777	0.747	0.827	0.786	0.688	0.76	0.722	0.683	0.744	0.723	0.733	0.757	0.753	0.769	0.732	0.813	0.735	0.778	0.788	0.755	0.8	0.81	0.784	0.769	0.816	0.767	0.756	0.822	0.757	0.776	0.739	0.831	0.793	0.779
4c032609d377bd980e01f888e0b298600bf8af0e33c4271a1f3aaf76964dce06_s00	0.919	0.933	0.936	0.941	0.947	0.941	0.948	0.952	0.948	0.948	0.941	0.955	0.958	0.953	0.956	0.956	0.956	0.951	0.956	0.948	0.958	0.957	0.947	0.957	0.954	0.954	0.957	0.956	0.956	0.956	0.956	0.954	0.957	0.959	0.951	0.956	0.955	0.957	0.955	0.954	0.955	0.955	0.955	0.953	0.955	0.951	0.955	0.95	0.954
29dd28df98ee51b4ab1a87f5509538ecc3e4697fc57c40c6165658f61b0d8e3a_s00	0.846	0.846	0.85	0.834	0.84	0.839	0.848	0.848	0.839	0.844	0.845	0.848	0.851	0.838	0.845	0.846	0.843	0.833	0.845	0.812	0.842	0.835	0.806	0.835	0.829	0.815	0.833	0.829	0.837	0.834	0.846	0.825	0.837	0.851	0.817	0.847	0.848	0.844	0.811	0.836	0.833	0.813	0.845	0.823	0.835	0.79	0.821	0.824	0.826
317832f90f02c5e916b2ac0f3bcb8da9928d8e400b747b2c68e544e56adacf6b_s00	0.783	0.863	0.829	0.885	0.891	0.877	0.873	0.89	0.897	0.897	0.838	0.889	0.889	0.903	0.891	0.885	0.886	0.904	0.894	0.88	0.891	0.887	0.87	0.896	0.872	0.894	0.887	0.893	0.89	0.861	0.896	0.878	0.894	0.894	0.893	0.903	0.894	0.896	0.9	0.905	0.899	0.884	0.897	0.897	0.894	0.892	0.914	0.902	0.903
e17b7aedd251a016c01ef9158e6e4aa940d9f1b35942d86028dc1222192a9258_s00	0.776	0.816	0.851	0.877	0.92	0.868	0.908	0.916	0.928	0.925	0.884	0.927	0.925	0.927	0.928	0.928	0.925	0.929	0.931	0.924	0.928	0.929	0.92	0.932	0.921	0.934	0.935	0.933	0.932	0.911	0.932	0.931	0.924	0.933	0.935	0.93	0.932	0.934	0.937	0.934	0.914	0.93	0.931	0.908	0.922	0.868	0.941	0.92	0.938
02903040e19ddf92f452907644ad3822918f54af41dd85e5a3fe3e1b6d6f9339_s00	0.909	0.913	0.902	0.908	0.917	0.92	0.918	0.916	0.913	0.911	0.921	0.912	0.911	0.895	0.911	0.914	0.913	0.9	0.909	0.921	0.912	0.92	0.923	0.914	0.92	0.92	0.915	0.92	0.918	0.918	0.918	0.922	0.917	0.915	0.923	0.917	0.916	0.918	0.913	0.92	0.919	0.922	0.921	0.922	0.919	0.918	0.919	0.923	0.922
eea70a7948d25a9a791dbcb39228af4ea4049fe5ebdee9c04884be8cca3da835_s10	0.425	0.591	0.584	0.607	0.699	0.655	0.616	0.606	0.627	0.623	0.625	0.637	0.632	0.789	0.809	0.745	0.828	0.846	0.842	0.689	0.655	0.622	0.82	0.81	0.847	0.732	0.778	0.873	0.793	0.859	0.842	0.853	0.87	0.862	0.853	0.818	0.822	0.693	0.858	0.877	0.832	0.872	0.862	0.868	0.871	0.866	0.879	0.873	0.88
eea70a7948d25a9a791dbcb39228af4ea4049fe5ebdee9c04884be8cca3da835_s00	0.606	0.85	0.84	0.864	0.856	0.87	0.867	0.861	0.873	0.876	0.873	0.879	0.872	0.883	0.875	0.88	0.883	0.876	0.88	0.871	0.878	0.875	0.874	0.885	0.883	0.89	0.886	0.894	0.893	0.879	0.885	0.898	0.891	0.886	0.889	0.893	0.892	0.894	0.865	0.892	0.864	0.871	0.887	0.892	0.887	0.892	0.899	0.891	0.902
072ff14c1d3245bf49ad6f1d4c71cdb18f1cb78a8e06fd2f53767e28f727cb81_s00	0.776	0.843	0.807	0.876	0.885	0.863	0.877	0.884	0.89	0.883	0.836	0.887	0.891	0.883	0.893	0.887	0.884	0.888	0.894	0.875	0.888	0.889	0.866	0.893	0.873	0.887	0.885	0.883	0.89	0.856	0.89	0.886	0.889	0.893	0.89	0.894	0.895	0.898	0.902	0.901	0.889	0.895	0.902	0.912	0.904	0.903	0.918	0.921	0.921
1400420310c9094361a8a243545187f1d4c2365e081b3bb08c5fa29c7491a55b_s00	0.755	0.758	0.768	0.752	0.76	0.749	0.749	0.773	0.755	0.714	0.784	0.79	0.798	0.776	0.804	0.794	0.765	0.763	0.776	0.791	0.779	0.744	0.739	0.756	0.758	0.824	0.769	0.767	0.732	0.758	0.781	0.752	0.775	0.785	0.763	0.752	0.758	0.793	0.801	0.763	0.771	0.765	0.764	0.761	0.779	0.726	0.748	0.779	0.76
7c318172e976ae5a962c9c7a4e9fe46d7fb985765ddd3a3e2108e893a90b92b2_s00	0.812	0.828	0.83	0.82	0.822	0.822	0.831	0.824	0.82	0.821	0.82	0.826	0.825	0.814	0.824	0.825	0.823	0.809	0.822	0.801	0.826	0.821	0.8	0.825	0.822	0.808	0.825	0.816	0.828	0.821	0.828	0.822	0.826	0.83	0.802	0.826	0.83	0.828	0.81	0.827	0.822	0.808	0.832	0.816	0.825	0.782	0.809	0.819	0.819
7f4cbe0b36b5d09466476a7d4e01f4f976c67872d549f4ff47b3e1e3a2b403af_s00	0.858	0.853	0.86	0.841	0.851	0.855	0.864	0.842	0.87	0.838	0.85	0.862	0.867	0.85	0.864	0.879	0.868	0.839	0.872	0.839	0.867	0.819	0.84	0.87	0.84	0.837	0.862	0.854	0.877	0.884	0.823	0.851	0.814	0.875	0.831	0.865	0.89	0.89	0.85	0.832	0.869	0.814	0.858	0.85	0.889	0.817	0.838	0.862	0.864
fe9adb627a6f45747c5a8223b671774791ededf9364f6544be487c540107fa4f_s00	0.776	0.808	0.831	0.797	0.81	0.822	0.856	0.805	0.812	0.805	0.851	0.821	0.83	0.773	0.822	0.833	0.828	0.777	0.839	0.844	0.847	0.859	0.872	0.839	0.826	0.826	0.865	0.83	0.851	0.85	0.847	0.866	0.84	0.858	0.859	0.809	0.85	0.865	0.821	0.819	0.844	0.868	0.823	0.833	0.851	0.848	0.811	0.838	0.821
003cee89357d9fe13516167fd67b609a164651b21934585648c740d2c3d86dc1_s00	0.815	0.878	0.85	0.898	0.903	0.896	0.894	0.902	0.907	0.903	0.87	0.908	0.907	0.904	0.908	0.908	0.907	0.905	0.911	0.904	0.909	0.908	0.902	0.911	0.903	0.912	0.909	0.914	0.913	0.894	0.916	0.911	0.914	0.914	0.917	0.917	0.913	0.916	0.922	0.921	0.915	0.912	0.916	0.92	0.921	0.916	0.925	0.922	0.925
d616d323a9eeb9da1b66f8d5df671d63c092c9919cb2c0b223e29c63257c944d_s00	0.505	0.698	0.697	0.592	0.561	0.615	0.662	0.632	0.649	0.657	0.664	0.679	0.732	0.6	0.366	0.636	0.62	0.487	0.658	0.733	0.715	0.742	0.684	0.659	0.723	0.658	0.743	0.643	0.67	0.672	0.692	0.732	0.674	0.678	0.746	0.7	0.688	0.681	0.604	0.719	0.724	0.673	0.699	0.689	0.703	0.768	0.712	0.744	0.764
[truncated: 151 more columns]

## Sheet: Fluo15_deltas
image	epoch 1	2	3	4	5	6	7	8	9	10	11	12	13	14	15	16	17	18	19	20	21	22	23	24	25	26	27	28	29	30	31	32	33	34	35	36	37	38	39	40	41	42	43	44	45	46	47	48	49
a4816cc1fb76cb3c5e481186833fc0ae9cf426a1406a2607e974e65e9cddba4f_s00	-0.001	0.001	0.005	0.001	0.01	0.022	0.009	0.004	0.003	0.002	0.009	0.005	0.017	0.001	0.001	0.01	0	0.002	0.007	0.004	0.004	0	0.005	-0.001	0.003	0	0.007	0.006	-0.001	0.005	0	0.002	0.004	0.004	-0.002	0	0.002	0.005	0.002	0.004	-0.001	0.003	0.001	0.001	0.002	0.001	-0.001	0.002	0.004
245b995878370ef4ea977568b2b67f93d4ecaa9308761b9d3e148e0803780183_s00	-0.004	0	0.001	0.001	0.001	-0.001	0.003	-0.001	0	0	-0.002	-0.002	-0.003	-0.002	-0.002	-0.003	-0.002	-0.005	-0.007	-0.003	-0.003	-0.004	-0.004	-0.007	-0.003	-0.005	-0.003	-0.005	-0.008	-0.009	-0.008	-0.006	-0.004	-0.002	-0.011	-0.001	-0.002	-0.004	-0.002	-0.005	-0.009	-0.003	-0.003	0.001	-0.007	-0.003	-0.01	-0.003	-0.008
17676_s00	0.005	-0.015	-0.009	-0.009	-0.005	-0.016	-0.011	-0.019	-0.007	-0.013	-0.017	-0.01	0.001	-0.021	-0.006	-0.018	-0.008	-0.016	0.002	-0.02	-0.011	-0.017	-0.022	-0.023	-0.014	-0.016	-0.01	-0.004	-0.015	-0.018	-0.022	-0.016	-0.012	-0.019	-0.019	-0.02	-0.019	-0.02	-0.022	-0.024	-0.019	-0.018	-0.024	-0.011	-0.021	-0.01	-0.016	-0.015	-0.014
jw-1h_4_c5_s11	-0.004	-0.015	0.016	0.003	0.001	0.013	0.055	0.008	0.031	0.009	0.015	0.02	0.015	0.002	-0.002	0.011	0.02	0.001	0.005	0.022	-0.004	0.003	-0.001	-0.002	0.004	0.033	-0.001	0.011	0.015	0.002	0.004	-0.001	0.015	0.014	0.002	0.003	-0.002	-0.002	0.004	0.026	0.008	0.007	-0.001	0.001	0.006	0.011	0.011	0.016	0.009
866a8cba7bfe1ea73e383d6cf492e53752579140c8b833bb56839a55bf79d855_s00	0.004	0.001	0.003	-0.003	-0.001	0.003	-0.003	-0.004	0.004	-0.007	-0.003	-0.004	-0.018	-0.009	0.001	0.001	-0.014	-0.007	-0.001	-0.001	-0.012	-0.013	-0.014	-0.013	-0.009	-0.021	0	-0.009	-0.014	-0.015	-0.01	-0.016	0.004	-0.015	0	-0.003	-0.002	-0.011	-0.011	-0.015	-0.011	-0.004	-0.008	0	-0.005	-0.006	-0.006	-0.014	-0.012
IXMtest_D08_s7_w1F476A544-A07C-4E9B-A6CB-BAEF4CD6F64E_s00	0.003	0	-0.003	-0.003	-0.002	-0.006	-0.005	-0.007	-0.002	-0.004	-0.006	-0.006	-0.004	-0.006	-0.006	-0.007	-0.007	-0.008	-0.011	-0.008	-0.011	-0.003	-0.008	-0.009	-0.009	-0.008	-0.01	-0.008	-0.009	-0.009	-0.005	-0.01	-0.007	-0.008	-0.01	-0.01	-0.004	-0.006	-0.009	-0.008	-0.009	-0.009	-0.011	-0.009	-0.011	-0.011	-0.011	-0.009	-0.008
jw-24h_2_c5_s01	-0.015	-0.004	0.008	-0.007	-0.006	-0.002	0.01	0.005	-0.006	0.002	0	0	-0.009	-0.004	-0.009	0.003	0.015	-0.013	-0.004	0.009	-0.01	-0.006	-0.01	-0.013	-0.008	-0.006	-0.014	0	0	-0.008	-0.004	-0.011	-0.007	0.005	-0.006	-0.013	-0.004	-0.015	-0.009	0.015	-0.011	-0.002	-0.018	0.073	-0.003	-0.003	-0.005	0	-0.006
2cfa61bef6542dd359717e9131ce6f076c415a3bd7f48cb093b0d7f3b2ca785d_s00	-0.001	-0.009	-0.008	-0.006	-0.01	-0.007	-0.007	-0.006	-0.006	-0.006	-0.007	-0.008	-0.007	-0.007	-0.007	-0.008	-0.006	-0.009	-0.009	-0.009	-0.007	-0.006	-0.009	-0.008	-0.01	-0.009	-0.007	-0.008	-0.007	-0.007	-0.009	-0.007	-0.011	-0.009	-0.009	-0.006	-0.008	-0.007	-0.008	-0.008	-0.009	-0.007	-0.007	-0.009	-0.009	-0.01	-0.009	-0.008	-0.009
ae9f76b5360df3f60f3cdd389652b96e823080bb830dd8c79e7f1e597d51bc1c_s00	0.012	-0.015	-0.021	-0.025	-0.022	-0.024	-0.025	-0.025	-0.024	-0.024	-0.025	-0.031	-0.026	-0.025	-0.031	-0.031	-0.027	-0.029	-0.032	-0.03	-0.032	-0.024	-0.029	-0.029	-0.031	-0.032	-0.03	-0.028	-0.029	-0.028	-0.024	-0.032	-0.03	-0.03	-0.028	-0.031	-0.033	-0.03	-0.027	-0.029	-0.027	-0.034	-0.03	-0.033	-0.031	-0.032	-0.027	-0.028	-0.034
jw-1h_4_c5_s00	0.021	0.003	-0.009	-0.003	0.001	-0.001	0.012	0.007	-0.003	-0.005	-0.003	-0.005	0.009	-0.003	0.001	0.001	-0.006	-0.004	-0.005	0.002	0.006	0	-0.002	-0.002	-0.003	0	-0.001	-0.004	0	-0.004	-0.005	0.001	-0.005	0.001	0.001	-0.001	0	-0.001	-0.008	0.001	-0.002	-0.001	0	0.008	-0.001	-0.005	-0.003	0.004	-0.006
IXMtest_H06_s6_w1C3C98946-0210-4D6A-831E-5681452CCD1D_s00	-0.003	0.004	0.005	-0.002	0.008	0.005	-0.007	0.001	-0.007	0.001	-0.001	0.001	-0.03	0	0.011	0	-0.006	-0.006	-0.009	0.001	0.013	-0.001	-0.005	-0.001	-0.004	0.001	-0.004	-0.007	0.003	0.012	0.003	0.009	-0.006	0.013	0.011	0.009	-0.01	0.004	-0.003	-0.016	0.004	0.007	0.007	0.012	0.009	0.011	0.006	0.006	0.006
30f65741053db713b3f328d31d3234b6fedbe31df65c1a8ea29be28146cab789_s00	-0.002	0.001	0.004	0.002	0.005	0.001	-0.001	0	0.005	0.003	0.003	0.003	-0.002	0.001	0.002	0	0.001	-0.002	-0.004	-0.005	0.009	-0.002	-0.003	0.003	-0.005	-0.006	-0.002	-0.004	-0.004	-0.005	-0.007	-0.004	-0.007	-0.006	-0.009	-0.001	-0.008	-0.007	-0.003	0	-0.005	-0.008	-0.004	-0.005	-0.008	-0.007	-0.006	-0.008	-0.006
eb96fc6cbf6880bf05c4309857ae33844a4bc2152e228eff31024e5265cf9fc3_s00	0.002	0.013	0.007	0	-0.006	-0.008	-0.019	-0.006	0.027	-0.011	-0.009	-0.015	-0.009	-0.006	-0.016	-0.013	-0.005	-0.008	-0.002	0	-0.008	0.043	-0.017	-0.011	-0.016	-0.008	-0.016	-0.02	-0.019	-0.006	-0.007	-0.026	-0.011	-0.012	-0.019	-0.006	-0.019	-0.022	-0.014	-0.019	-0.024	-0.011	-0.021	-0.013	-0.005	-0.016	-0.006	-0.011	-0.02
6c85029f850d392791e13f74963391054ff54e508967bbd091ee510e9e58e011_s00	0.001	-0.003	-0.009	-0.005	-0.003	-0.004	-0.001	-0.006	-0.008	-0.001	-0.004	-0.005	0.004	-0.004	-0.001	-0.004	-0.003	-0.005	-0.005	-0.004	-0.006	-0.001	-0.004	-0.004	-0.003	0	0.001	-0.001	-0.002	0.001	-0.003	-0.001	0.002	-0.004	0.004	-0.002	-0.002	-0.002	-0.002	-0.004	-0.001	-0.002	0	0.001	-0.003	-0.001	-0.004	-0.005	-0.009
13c8ff1f49886e91c98ce795c93648ad8634c782ff57eb928ce29496b0425057_s00	0.006	0.002	0.013	0	0.014	0.005	0.002	0.008	0.026	0.012	0.01	0.001	-0.002	0.006	0.006	0.009	0.013	0.014	0.014	0.008	0.006	0.006	0.012	0.009	0.011	0.017	0.021	0.015	0.014	0.018	0.015	0.019	0.016	0.021	0.013	0.012	0.02	0.021	0.022	0.009	0.014	0.024	0.018	0.02	0.026	0.022	0.029	0.032	0.014
e2d22d3d283915df8350d039278e314a23e6e8f2b41bdfc16df849e22dd13b36_s00	0.001	0.003	0.001	0	0	0	-0.001	-0.002	0.001	-0.002	-0.003	-0.002	0.002	-0.002	0	-0.002	-0.005	-0.003	-0.005	-0.003	-0.003	-0.003	-0.003	-0.003	-0.004	-0.004	-0.004	-0.003	-0.003	-0.006	-0.004	-0.005	-0.003	-0.002	-0.005	-0.003	-0.005	-0.006	-0.004	-0.009	-0.008	-0.003	-0.006	-0.002	-0.006	-0.008	-0.007	-0.007	-0.01
IXMtest_P01_s3_w1A7DC2612-9C11-4656-B100-102AF8FE8B43_s00	0.002	-0.003	-0.004	-0.007	-0.006	-0.005	-0.006	-0.006	-0.002	-0.006	-0.004	-0.003	-0.001	-0.008	-0.004	-0.008	-0.008	-0.006	-0.008	-0.006	-0.006	-0.004	-0.007	-0.007	-0.009	-0.006	-0.005	-0.006	-0.007	-0.007	-0.007	-0.008	-0.006	-0.006	-0.006	-0.003	-0.005	-0.006	-0.006	-0.007	-0.007	-0.003	-0.006	-0.007	-0.008	-0.007	-0.008	-0.006	-0.008
516a0e20327d6dfcedcf57e3056115e4fb29cdf4cb349003bdfc75c9b7f5c2cf_s00	0.004	-0.01	-0.008	-0.013	-0.011	-0.006	-0.016	-0.009	0.013	-0.003	-0.002	-0.008	-0.009	-0.009	-0.008	-0.007	-0.008	-0.005	-0.008	-0.011	-0.011	-0.014	-0.012	-0.012	-0.013	-0.007	-0.007	-0.013	-0.012	-0.01	-0.013	-0.012	-0.009	-0.012	-0.011	-0.01	-0.012	-0.012	-0.012	-0.009	-0.013	-0.009	-0.014	-0.01	-0.012	-0.008	-0.01	-0.011	-0.013
dna-34_s11	-0.001	0.007	0	0	0.001	-0.004	0	-0.003	-0.004	-0.002	-0.004	-0.001	-0.006	-0.001	-0.002	-0.002	-0.001	-0.003	-0.003	-0.002	0.008	0.002	-0.002	0	-0.002	-0.002	-0.002	0	-0.001	-0.003	-0.003	-0.003	-0.003	-0.002	-0.002	-0.003	-0.001	-0.002	-0.002	-0.002	-0.001	0.004	-0.002	0	0	-0.001	-0.002	-0.001	-0.003
IXMtest_I07_s4_w1F156255A-3842-46FB-ABF2-9D041E523F86_s00	0.004	-0.003	-0.006	-0.008	-0.006	-0.006	-0.005	-0.006	-0.003	-0.006	-0.005	-0.005	-0.002	-0.007	-0.003	-0.006	-0.007	-0.006	-0.006	-0.005	-0.006	-0.004	-0.006	-0.006	-0.008	-0.004	-0.004	-0.005	-0.005	-0.006	-0.006	-0.006	-0.003	-0.005	-0.005	-0.004	-0.003	-0.005	-0.006	-0.006	-0.006	-0.004	-0.005	-0.005	-0.007	-0.006	-0.007	-0.005	-0.006
4727d94c6a57ed484270fdd8bbc6e3d5f2f15d5476794a4e37a40f2309a091e2_s00	0.021	-0.009	-0.014	-0.013	-0.007	-0.009	-0.01	-0.004	-0.003	-0.012	-0.012	-0.015	-0.016	-0.003	-0.016	-0.002	0	-0.015	-0.002	-0.002	-0.009	-0.005	-0.011	-0.006	-0.011	-0.005	-0.014	-0.001	-0.003	-0.002	-0.002	-0.011	-0.009	-0.012	-0.005	-0.004	-0.009	-0.001	0.003	-0.004	-0.002	-0.005	-0.004	-0.007	0.004	0.006	-0.002	0.003	0.001
jw-Kontrolle1_c5_s00	-0.022	-0.018	-0.018	0.021	-0.015	-0.005	0.036	0.014	0.007	-0.008	0.001	0.006	0.03	-0.006	0.003	-0.009	0.015	0.004	-0.007	0.017	-0.001	-0.025	-0.014	0.001	-0.008	0.013	-0.009	-0.018	-0.005	-0.011	-0.006	-0.006	0.002	-0.003	0	0	-0.001	0	-0.012	0.007	-0.014	0.002	0.008	0.007	-0.001	-0.005	-0.003	0.009	0.005
dna-34_s00	0.001	-0.001	0	0.001	0.003	0.001	0	-0.001	0.007	0	0	0	0.004	-0.001	-0.002	-0.001	0	-0.002	-0.001	-0.001	-0.001	-0.002	-0.001	0	-0.002	-0.002	-0.002	-0.001	0	-0.001	0	-0.001	-0.002	-0.002	-0.003	0	-0.002	-0.001	-0.002	-0.001	-0.002	-0.002	-0.002	-0.002	-0.002	-0.002	-0.002	-0.002	-0.002
AS_09125_050116000001_L15f00d0_slice2_channel1_s00	0.012	-0.015	-0.016	-0.008	-0.012	-0.012	-0.011	-0.006	-0.015	-0.006	-0.008	-0.009	-0.01	-0.009	-0.012	-0.011	-0.011	-0.008	-0.006	-0.009	-0.007	-0.005	-0.01	-0.008	-0.009	-0.008	-0.011	-0.01	-0.007	-0.006	-0.007	-0.007	-0.018	-0.009	-0.008	-0.012	-0.01	-0.005	-0.006	-0.006	-0.008	-0.009	-0.007	-0.011	-0.008	-0.006	-0.006	-0.005	-0.006
dna-44_s11	0	0.012	0.001	0.006	0.003	0.002	0.004	0.003	-0.001	0.003	0.004	0	0.004	0.002	0.004	0.003	0.001	0.002	-0.001	0.002	0.007	0.007	0.003	0.002	0.001	0.002	-0.001	0.002	0.001	0.001	0.002	0.006	0.001	-0.001	0.001	-0.002	0.001	0.002	0.001	-0.001	0.001	-0.001	-0.004	-0.001	0.002	-0.001	-0.003	0.001	0
4d09672bcf5a2661eea00891bbb8191225a06619a849aece37ad10d9dedbde3e_s00	0.003	-0.002	-0.003	-0.002	-0.003	-0.003	-0.005	-0.007	-0.004	-0.006	-0.007	-0.004	-0.002	-0.012	-0.005	-0.008	-0.011	-0.007	-0.009	-0.008	-0.008	-0.009	-0.009	-0.011	-0.009	-0.01	-0.007	-0.011	-0.01	-0.012	-0.011	-0.01	-0.006	-0.009	-0.008	-0.009	-0.006	-0.01	-0.01	-0.008	-0.01	-0.007	-0.007	-0.009	-0.01	-0.009	-0.01	-0.011	-0.011
20c37b1ad2f510ed7396969e855fe93d0d05611738f6e706e8ca1d1aed3ded45_s00	0.007	-0.002	0.002	0.001	-0.003	-0.001	-0.002	-0.002	0	0	-0.003	0.001	0.015	0	-0.002	0	0.004	-0.001	0.005	-0.001	0.002	0.009	0	0.002	0.006	0.004	0.001	0	0.013	0.018	0.004	0.031	0.013	0.004	0.019	0.015	0.025	0.008	0.017	0.01	0.012	0.016	0.016	0.024	0.037	0.034	0.02	0.025	0.02
2c840a94d216f5ef4e499b53ae885e9b022cbf639e004ec788436093837823b2_s00	0.003	-0.002	-0.008	-0.007	-0.009	-0.008	-0.009	-0.009	-0.006	-0.01	-0.01	-0.01	-0.007	-0.009	-0.011	-0.01	-0.011	-0.01	-0.009	-0.011	-0.005	-0.011	-0.012	-0.006	-0.009	-0.01	-0.009	-0.01	-0.005	0.002	-0.011	-0.006	-0.001	-0.009	-0.008	-0.003	-0.001	-0.011	-0.011	-0.007	0.002	-0.003	-0.008	-0.002	-0.003	-0.002	-0.011	-0.006	-0.012
dna-17_s11	0.001	0.003	0.004	0	0.004	0.002	0.005	0.002	0.011	0.002	0.004	0.005	0.008	0.001	0.011	0.001	0.002	0.001	0.001	0.001	0.006	0.002	0.001	0.002	0.002	0.001	0	0.002	0	0	0.003	0.001	0.001	0	0	0.002	0.001	0.002	0.001	0.002	0.001	0.001	0.001	0	0.002	0.001	0.002	0.002	0.001
b3b1626f8ad156acb2963d1faa6a368f9378a266c3b90d9321087fdc5b3032b4_s00	-0.005	-0.001	-0.011	-0.009	-0.013	-0.008	-0.006	-0.009	-0.001	-0.009	-0.007	-0.007	-0.001	-0.007	-0.007	-0.005	-0.005	-0.005	-0.005	-0.007	-0.005	-0.006	-0.006	-0.01	-0.009	-0.005	-0.002	-0.009	-0.006	-0.004	-0.007	-0.007	-0.003	-0.005	-0.007	-0.005	-0.006	-0.003	-0.005	-0.004	-0.009	-0.003	-0.01	-0.006	-0.007	-0.006	-0.007	-0.007	-0.008
Week1_22123_C03_04_w1_s00	0.014	0.002	0.006	0.001	0.009	0.002	-0.002	-0.002	0	-0.004	0	-0.003	0.001	-0.001	-0.003	0	-0.001	-0.006	-0.005	-0.005	-0.006	-0.004	0	-0.002	-0.005	-0.002	-0.002	-0.001	-0.001	-0.004	0	-0.006	-0.005	-0.004	-0.005	0.003	-0.003	-0.003	-0.004	0	-0.003	0.002	-0.003	-0.006	-0.003	-0.003	-0.002	-0.001	-0.003
jw-Kontrolle1_c5_s10	0.005	0.037	0.001	0.058	0.011	0.007	-0.013	0.015	0.003	0.002	-0.009	0.028	0.035	-0.011	0.008	-0.012	0.003	0.012	0.017	0.006	-0.007	-0.014	-0.006	0.002	0.002	0.066	0.001	-0.004	0.028	0.004	0.011	-0.001	0.035	-0.006	-0.013	0.018	-0.012	-0.005	0	0.002	-0.003	-0.003	0	-0.025	0.013	-0.003	0.008	-0.014	0.016
IXMtest_F08_s1_w144C3056F-C4DD-4D39-A40F-4F4576A6DBD8_s00	0	-0.007	-0.008	-0.011	-0.008	-0.009	-0.009	-0.011	-0.006	-0.01	-0.009	-0.008	-0.005	-0.009	-0.007	-0.01	-0.01	-0.009	-0.01	-0.009	-0.009	-0.008	-0.011	-0.011	-0.012	-0.009	-0.008	-0.009	-0.009	-0.01	-0.011	-0.01	-0.008	-0.01	-0.01	-0.008	-0.011	-0.011	-0.012	-0.011	-0.01	-0.008	-0.011	-0.009	-0.01	-0.01	-0.011	-0.012	-0.014
jw-24h_4_c5_s11	0.002	-0.015	-0.007	-0.001	-0.002	0.009	0.002	0.021	0.005	0.005	-0.001	0.017	0.01	-0.002	-0.003	0.007	0.007	0.007	0.013	0.024	-0.006	-0.018	-0.004	0.005	0.009	0.042	-0.005	0.003	0.018	0.014	0.008	0.005	0.034	0.007	-0.012	0.033	0.011	-0.008	0.003	0.02	0.008	0.003	0.013	-0.001	0.013	0.017	0.017	0.001	0.019
5ba4facefc949c920d7054813a3e846b000969da2ed860148bdfd18456f59bcc_s00	0.006	0.001	-0.005	-0.005	-0.005	-0.005	-0.004	-0.006	0.002	-0.007	-0.008	-0.009	-0.004	-0.008	-0.008	-0.008	-0.007	-0.01	-0.008	-0.009	-0.006	-0.007	-0.007	-0.005	-0.007	-0.009	-0.009	-0.007	-0.008	-0.006	-0.007	-0.007	-0.006	-0.008	-0.01	-0.009	-0.008	-0.009	-0.007	-0.006	-0.009	-0.005	-0.007	-0.009	-0.007	-0.008	-0.01	-0.009	-0.007
dna-17_s00	0	0.009	-0.002	0.002	0	0.001	0.004	-0.002	0	0.001	-0.001	-0.001	0.012	0.001	-0.001	-0.001	0	-0.002	-0.001	-0.001	0.004	0.001	0	0.001	0	-0.001	-0.002	-0.001	-0.002	-0.002	-0.001	-0.001	-0.002	-0.001	-0.001	-0.001	0	0.001	-0.001	-0.002	-0.001	-0.002	0	0	0.002	0	0.001	0.001	0.001
jw-15min_5_c5_s11	0.053	0.001	0.007	-0.006	0.002	0.016	-0.01	0.012	0.036	0.018	0.008	0.046	0.043	0.023	0.008	0.028	0.034	0.011	0.024	0.039	0.007	0.023	0.033	0.03	0.036	0.061	0.015	0.028	0.06	0.046	0.023	0.1	0.036	0.035	0.044	0.046	0.053	0.03	0.047	0.053	0.05	0.059	0.043	0.024	0.042	0.054	0.055	0.043	0.034
40bcdad218ac5f0885fc247d88fcad9f729f55c81c79d241a8f1559b6d8c0574_s00	0.006	-0.001	-0.002	0	-0.002	-0.001	-0.002	-0.001	0	0.001	0.001	0.001	0	0.001	0	0	-0.004	-0.002	-0.001	-0.002	0.004	-0.003	-0.001	0	-0.001	0.001	-0.001	-0.001	0.003	0.002	0.001	0.002	0.003	0	0	0.003	0.001	-0.001	0.002	-0.001	0	-0.001	-0.002	0	0.006	0	0	0	0.002
1879f4f4f05e2bada0ffeb46c128b8df7a79b14c84f38c3e216a69653495153b_s00	-0.001	-0.005	-0.009	-0.007	-0.02	0.009	-0.029	-0.014	0.022	0.006	0.001	0	-0.007	0.007	0.004	0.011	-0.019	-0.011	0.048	-0.006	-0.026	-0.003	0.059	0.011	0.022	0.068	-0.009	0.05	-0.009	0.004	0.028	0.019	-0.017	0.055	-0.007	0.003	-0.006	-0.013	0.003	0.029	0.012	-0.006	-0.007	-0.002	-0.011	-0.007	-0.005	0	-0.006
Week1_22123_C03_04_w1_s11	0.012	0.006	0.003	0.003	0.001	0.007	0.002	-0.003	-0.006	-0.004	-0.006	-0.005	0.003	-0.005	-0.008	-0.002	-0.007	-0.006	-0.006	-0.007	-0.003	-0.006	-0.005	-0.008	-0.004	-0.005	-0.002	-0.006	-0.002	-0.005	-0.005	-0.004	-0.002	-0.007	-0.003	0.001	-0.006	-0.001	-0.005	-0.004	-0.001	-0.001	-0.004	-0.003	-0.004	-0.005	-0.004	-0.003	-0.005
dna-20_s00	0.003	0.007	0	0.001	0.001	-0.001	0.001	0	0	-0.001	0	-0.001	0.006	-0.001	-0.001	-0.003	-0.002	-0.002	-0.003	-0.002	0	-0.001	-0.003	0.001	-0.002	-0.003	-0.002	-0.002	-0.003	-0.003	-0.002	-0.003	-0.003	-0.003	-0.002	-0.002	-0.003	-0.002	-0.002	-0.003	-0.002	-0.003	-0.002	-0.002	0	-0.002	-0.002	0	-0.001
dna-39_s11	-0.009	0.005	0.001	-0.001	-0.007	-0.005	0.003	0.003	-0.007	-0.001	-0.002	-0.003	-0.003	-0.001	0.001	0.003	0.01	0.002	0.007	0.007	0.02	-0.001	0.001	-0.015	0.015	-0.003	0	0.029	0.008	-0.003	0.004	0.005	-0.002	0.026	0.03	-0.02	0.017	0.01	0.022	0.045	0.014	0.042	0.014	-0.003	0.007	-0.003	0.011	0.002	-0.001
f67e72b7fe0b1e3648ea745ffd395c80705c89b0c0c48227991fe6f5815b2a18_s00	0.017	-0.003	-0.006	-0.004	-0.004	-0.004	-0.004	-0.006	0.02	-0.007	-0.006	0.016	0.016	-0.006	-0.004	-0.008	-0.006	-0.007	-0.008	-0.008	-0.003	0.036	-0.007	-0.007	-0.007	-0.009	-0.008	-0.007	-0.006	-0.008	-0.008	-0.009	-0.008	-0.011	-0.006	-0.006	-0.009	-0.007	-0.011	-0.01	-0.008	-0.008	-0.009	-0.012	-0.008	-0.012	-0.01	-0.014	-0.013
ce88df7356d9d4a8d5944a93768f4c4b593de2d35616f7448c2b37b9fd60dd1f_s00	0.005	-0.004	-0.005	-0.011	-0.009	-0.007	-0.011	-0.009	-0.009	-0.007	-0.006	-0.008	-0.006	-0.008	-0.001	-0.005	-0.008	-0.006	-0.01	-0.007	-0.005	-0.012	-0.007	-0.008	-0.003	-0.005	-0.002	-0.007	-0.008	-0.006	-0.007	-0.006	-0.003	-0.004	-0.008	-0.004	-0.004	-0.005	-0.009	-0.006	-0.007	-0.001	-0.005	-0.002	-0.006	-0.006	-0.007	-0.009	-0.004
00733_s00	0.006	-0.007	-0.006	-0.007	-0.017	-0.015	-0.009	-0.014	-0.007	-0.016	-0.007	-0.014	-0.006	-0.021	-0.015	-0.011	-0.016	-0.018	-0.016	-0.019	-0.02	-0.013	-0.019	-0.017	-0.017	-0.018	-0.013	-0.012	-0.019	-0.019	-0.016	-0.013	-0.019	-0.018	-0.017	-0.017	-0.012	-0.017	-0.018	-0.015	-0.017	-0.015	-0.013	-0.018	-0.019	-0.018	-0.022	-0.008	-0.018
942d56861fc83e195e9c559a000bb86627d8682f8dcc2300818458e5b6850dd0_s00	0.005	-0.005	-0.007	-0.004	-0.006	-0.005	-0.002	-0.004	0	-0.002	-0.002	0.004	0.008	0.001	0.002	0.002	0.001	0.005	0.01	0.004	0.003	0.003	0.009	0.003	0.005	0.009	0.01	0.007	0.01	0.012	0.012	0.012	0.009	0.007	0.018	0.001	0.006	0.007	0.005	0.004	0.015	0.016	0.005	0.009	0.012	0.011	0.021	0.013	0.015
set05_farkas_60x_20150408_wA01_s05_z0_t0_cch2_s11	-0.002	-0.007	-0.008	-0.002	-0.017	0.015	0.005	0	0	0.001	0.01	-0.004	-0.004	0	-0.003	0.001	-0.003	0	-0.003	0.001	-0.015	-0.004	0.005	-0.003	-0.001	-0.006	-0.002	0.001	-0.009	-0.013	0.002	0.001	-0.019	-0.008	-0.019	0.001	-0.012	-0.01	-0.008	-0.001	-0.003	-0.007	-0.012	-0.003	-0.022	-0.012	-0.006	-0.006	-0.01
958114e5f37d5e1420b410bd716753b3e874b175f2b6958ebf1ec2bdf776e41f_s00	0	-0.008	-0.008	-0.005	-0.006	-0.004	-0.006	-0.006	-0.009	-0.007	-0.008	-0.009	-0.006	-0.008	-0.01	-0.008	-0.008	-0.011	-0.011	-0.01	-0.006	-0.006	-0.009	-0.008	-0.009	-0.011	-0.011	-0.01	-0.007	-0.008	-0.008	-0.007	-0.011	-0.01	-0.009	-0.009	-0.008	-0.009	-0.008	-0.007	-0.01	-0.011	-0.007	-0.011	-0.01	-0.01	-0.01	-0.009	-0.007
f9ea1a1159c33f39bbe5f18bb278d961188b40508277eab7c0b4b91219b37b5d_s00	-0.001	-0.006	-0.009	-0.008	-0.012	-0.01	-0.011	-0.009	-0.002	-0.009	-0.013	-0.006	-0.01	-0.009	-0.011	-0.008	-0.009	-0.01	-0.009	-0.011	-0.009	-0.011	-0.012	-0.012	-0.014	-0.013	-0.005	-0.012	-0.01	-0.011	-0.014	-0.01	-0.007	-0.011	-0.008	-0.009	-0.011	-0.01	-0.01	-0.011	-0.012	-0.005	-0.012	-0.008	-0.009	-0.01	-0.008	-0.011	-0.013
dna-49_s00	-0.001	0.007	0	0.003	0.001	-0.005	0	0	-0.009	0.001	-0.001	0.003	0.007	-0.001	0	0	-0.002	-0.001	-0.001	-0.001	0.003	0.004	-0.002	0	-0.001	-0.001	0.001	-0.001	-0.001	0	-0.002	0.005	0.002	-0.002	0.001	0.002	0	-0.001	0	0	-0.002	0	0	0.001	0.001	0.001	0.003	0.002	-0.001
54fe2d3416951cbc48f8718624c86a7ae58b6022a7fa75591b13f625cf53658b_s00	0.003	0.007	0.001	-0.002	-0.004	-0.002	-0.004	-0.002	-0.002	-0.005	-0.005	-0.005	0.002	-0.004	-0.002	-0.003	-0.004	-0.007	-0.007	-0.008	-0.007	-0.003	-0.004	-0.006	-0.008	-0.008	-0.005	-0.006	-0.006	-0.006	-0.005	-0.007	-0.003	-0.007	-0.006	-0.007	-0.008	-0.006	-0.005	-0.008	-0.009	-0.005	-0.008	-0.004	-0.011	-0.01	-0.01	-0.007	-0.009
IXMtest_P24_s9_w13AC6C03C-E8D7-4A23-B649-514BB4052F52_s00	0.007	-0.001	-0.003	-0.007	-0.006	-0.006	-0.006	-0.005	-0.005	-0.005	-0.004	-0.004	-0.003	-0.005	-0.003	-0.007	-0.004	-0.007	-0.007	-0.006	-0.006	-0.004	-0.007	-0.007	-0.008	-0.006	-0.004	-0.007	-0.007	-0.007	-0.005	-0.005	-0.005	-0.006	-0.004	-0.004	-0.006	-0.006	-0.006	-0.007	-0.008	-0.003	-0.005	-0.005	-0.007	-0.006	-0.006	-0.006	-0.007
6b61ab2e3ff0e2c7a55fd71e290b51e142555cf82bc7574fc27326735e8acbd1_s00	0.003	-0.005	-0.003	-0.006	-0.007	-0.007	-0.003	-0.008	0.001	-0.01	-0.008	-0.007	0.005	-0.008	-0.005	-0.005	-0.009	-0.006	-0.009	-0.005	-0.002	-0.005	-0.008	-0.011	-0.008	-0.004	-0.004	-0.007	-0.005	-0.006	-0.006	-0.007	-0.004	-0.007	-0.005	-0.004	-0.004	-0.007	-0.011	-0.006	-0.009	-0.003	-0.007	-0.004	-0.005	-0.008	-0.007	-0.006	-0.005
dna-49_s11	0.001	0.004	0.003	0.007	0.008	0.021	0.014	0.005	0.02	0.005	0.006	0.004	0.026	0.003	0.006	0.003	0.003	0.001	-0.001	-0.001	0	-0.002	0.001	0.002	0.001	0	0	0.002	0.003	0.002	0	0.07	0	0	0.001	0.004	0.001	-0.001	0.002	0.001	0.001	-0.002	0	-0.001	0	-0.001	-0.001	0	-0.001
a815a986800a95de0957116c6585deea8ffb6ee09ad00ccc687306937ac698d0_s00	0.013	-0.006	-0.002	-0.002	-0.004	0.001	0.011	-0.007	-0.004	-0.006	-0.002	-0.008	0.005	-0.005	-0.004	-0.013	-0.013	0.007	-0.027	0.001	-0.014	-0.007	-0.003	-0.018	-0.003	-0.032	-0.009	-0.009	-0.007	-0.005	0.005	-0.006	-0.026	-0.001	-0.003	-0.011	-0.029	-0.019	-0.008	-0.019	-0.005	-0.005	-0.015	-0.025	-0.027	-0.03	-0.026	-0.02	-0.012
305a8baaf726d7c9e695bff31d3a6a61445999a4732f0a3e6174dc9dcbe43931_s00	-0.002	-0.007	-0.008	-0.007	-0.012	-0.011	-0.01	-0.013	-0.011	-0.011	-0.011	-0.011	0.001	-0.012	-0.011	-0.012	-0.011	-0.011	-0.01	-0.012	-0.015	-0.006	-0.013	-0.015	-0.012	-0.009	-0.01	-0.014	-0.01	-0.015	-0.011	-0.011	-0.009	-0.012	-0.01	-0.013	-0.012	-0.015	-0.016	-0.015	-0.015	-0.01	-0.009	-0.01	-0.011	-0.011	-0.012	-0.017	-0.019
IXMtest_C21_s9_w1289444BE-8623-4867-86E7-01E155C6538D_s00	-0.002	-0.007	-0.006	-0.007	-0.006	-0.006	-0.006	-0.007	-0.003	-0.008	-0.007	-0.008	-0.001	-0.006	-0.006	-0.009	-0.008	-0.008	-0.008	-0.007	-0.006	-0.006	-0.011	-0.009	-0.01	-0.007	-0.006	-0.008	-0.007	-0.008	-0.01	-0.006	-0.008	-0.009	-0.008	-0.007	-0.007	-0.008	-0.01	-0.009	-0.008	-0.005	-0.007	-0.009	-0.008	-0.008	-0.008	-0.008	-0.01
IXMtest_P09_s4_w11E382363-8C26-4A73-9D8A-8193D66E5785_s00	0.004	0.007	0.006	0.005	0.007	0.005	0.005	0	0.003	0.006	0.007	0.005	-0.001	0.003	0.005	0.006	0.002	0.01	0.006	0.004	0.009	0.01	0.01	0.005	0.007	0.011	0	0.006	0.008	0.005	0.007	0.004	0.008	0.009	0.008	0.005	0.008	0.007	-0.001	0.001	0.003	0.001	0.006	0.006	0.006	0.006	0.006	0.011	0.003
57d88f45e479ce3821839b2706d667758c63ac769d76800d815c73d2507c1e42_s00	0	0.002	0.003	-0.002	0.001	0.001	0.004	-0.001	-0.005	-0.001	0	-0.003	-0.007	0	-0.002	-0.005	-0.007	-0.006	-0.007	-0.006	-0.001	-0.005	-0.006	-0.005	-0.008	-0.007	-0.007	-0.008	-0.009	-0.009	-0.009	-0.009	-0.013	-0.011	-0.013	-0.004	-0.008	-0.011	-0.004	-0.004	-0.009	-0.01	-0.008	-0.008	-0.007	-0.008	-0.011	-0.008	-0.01
b2c5d8653c621207e97b699e5c4c05d13df4f02d9db3e594b1f0c22e5b746aae_s00	0	-0.005	-0.006	-0.009	-0.007	-0.006	-0.006	-0.005	-0.006	-0.005	-0.001	-0.004	-0.008	-0.001	-0.001	-0.008	-0.006	0.002	0.001	0.001	0	0.004	-0.009	-0.002	-0.001	-0.007	-0.005	-0.004	0.003	0.009	0.005	-0.004	-0.002	0.005	0.001	0.006	-0.009	-0.003	0.003	-0.007	-0.001	-0.005	-0.007	-0.004	0.003	-0.008	0.001	-0.009	-0.002
IXMtest_P19_s6_w10EBAD15B-2822-48B9-B9C8-4DF5D80AB940_s00	0.002	-0.005	-0.007	-0.012	-0.009	-0.01	-0.008	-0.011	-0.007	-0.01	-0.008	-0.009	-0.001	-0.011	-0.007	-0.013	-0.013	-0.011	-0.012	-0.01	-0.009	-0.01	-0.013	-0.012	-0.013	-0.011	-0.006	-0.011	-0.012	-0.012	-0.012	-0.011	-0.006	-0.009	-0.009	-0.008	-0.011	-0.014	-0.014	-0.012	-0.014	-0.007	-0.008	-0.008	-0.012	-0.012	-0.01	-0.013	-0.015
b61d3fb0d0ebbee018346e0adeff9e9178f33aa95262779b3c196f93b4ace895_s00	0.004	-0.002	-0.002	-0.002	-0.001	-0.003	-0.002	-0.006	-0.004	-0.005	-0.004	-0.006	-0.004	-0.005	-0.001	-0.004	-0.006	-0.004	-0.003	-0.004	-0.006	-0.004	-0.006	-0.006	-0.002	-0.005	-0.003	-0.006	-0.005	-0.005	-0.004	-0.005	-0.001	-0.004	-0.002	-0.003	0	-0.004	-0.006	-0.002	-0.004	-0.001	-0.004	-0.003	-0.002	-0.003	-0.004	-0.004	-0.005
8cdbdda8b3a64c97409c0160bcfb06eb8e876cedc3691aa63ca16dbafae6f948_s00	0.003	-0.003	-0.002	-0.003	-0.003	-0.002	0.002	-0.003	0.007	-0.001	-0.002	0.002	0.011	-0.002	-0.001	-0.002	-0.001	-0.003	-0.003	-0.001	0.004	-0.001	-0.002	-0.001	-0.003	-0.002	-0.003	-0.003	-0.001	-0.001	-0.001	0	-0.001	-0.001	-0.003	-0.001	-0.003	0	-0.001	-0.002	-0.002	-0.004	-0.002	-0.003	0	-0.002	-0.002	-0.003	0
4327d27591871e9c8d317071a390d1b3dcedad05a9746175b005c41ea0d797b2_s00	0.001	-0.01	-0.014	-0.009	-0.015	-0.013	-0.01	-0.011	-0.005	-0.011	-0.009	-0.011	-0.008	-0.011	-0.01	-0.01	-0.008	-0.011	-0.009	-0.011	-0.01	-0.01	-0.01	-0.011	-0.01	-0.011	-0.008	-0.011	-0.012	-0.008	-0.012	-0.012	-0.008	-0.01	-0.011	-0.012	-0.011	-0.01	-0.01	-0.01	-0.011	-0.011	-0.011	-0.012	-0.01	-0.011	-0.01	-0.01	-0.01
dna-49_s10	0.001	0.008	0.007	0.015	0.004	0.016	0.012	0.009	-0.001	0.022	0.015	0.005	0.019	0.043	0.012	0.029	0.015	0.005	0.066	0.026	0.02	0.029	0.012	0.082	0.009	0.049	0.056	0.006	0.069	0.013	0.027	0.003	0.007	0.034	0.03	0.065	0.04	0.034	0.048	0.034	0.031	0.051	0.04	0.031	0.056	0.045	0.045	0.049	0.038
c2a646a819f59a4e816e0ee8ea00ba10d5de9ac20b5a435c41192637790dabee_s00	0.007	-0.005	-0.007	-0.009	-0.008	-0.007	-0.012	-0.011	-0.009	-0.011	-0.01	-0.007	-0.007	-0.013	-0.005	-0.011	-0.012	-0.01	-0.012	-0.011	-0.01	-0.009	-0.011	-0.011	-0.007	-0.009	-0.007	-0.011	-0.012	-0.013	-0.014	-0.01	-0.007	-0.004	-0.011	-0.009	-0.004	-0.012	-0.015	-0.007	-0.009	-0.007	-0.009	-0.008	-0.011	-0.014	-0.008	-0.011	-0.004
dna-17_s01	0	-0.002	-0.003	0.007	-0.004	-0.003	0.003	-0.008	-0.01	-0.005	-0.005	0.001	0.006	-0.006	0	-0.001	-0.002	-0.007	0.006	0.008	-0.008	0.006	0.004	0.021	0.002	0.024	0.007	-0.003	0.021	0.01	0.01	-0.03	-0.002	-0.001	0.042	0.021	0.015	0.015	-0.001	0.003	-0.002	0.016	0.022	0.022	0.033	0.02	0.007	0.025	0.016
449a9c32e53a37c8a86e01c199155c8da3958b631088e10f6fe43c2119defe51_s00	0.003	-0.007	-0.003	-0.004	-0.004	-0.002	-0.002	-0.007	0.001	-0.008	-0.008	-0.005	0.011	-0.007	-0.005	-0.007	-0.009	-0.006	-0.006	-0.007	-0.005	-0.005	-0.008	-0.005	-0.008	-0.005	-0.007	-0.007	-0.006	-0.007	-0.006	-0.005	-0.007	-0.007	-0.009	-0.007	-0.006	-0.006	-0.006	-0.005	-0.006	-0.005	-0.008	-0.006	-0.005	-0.007	-0.008	-0.008	-0.006
fc345dac2205deb169bd70197f07f053bada80b61ffa69fdfb490758323ead69_s00	0.004	-0.003	-0.011	-0.007	-0.013	-0.007	-0.016	-0.009	-0.008	-0.008	-0.009	-0.011	-0.002	-0.012	-0.019	-0.011	-0.014	-0.014	-0.015	-0.011	-0.013	-0.01	-0.01	-0.01	-0.016	-0.015	-0.017	-0.014	-0.014	-0.011	-0.01	-0.011	-0.015	-0.011	-0.013	-0.012	-0.013	-0.013	-0.015	-0.018	-0.017	-0.015	-0.013	-0.018	-0.016	-0.019	-0.017	-0.016	-0.021
IXMtest_B12_s2_w19F7E0279-D087-4B5E-9899-61971C29CB78_s00	0.002	-0.005	-0.007	-0.008	-0.008	-0.009	-0.007	-0.005	-0.001	-0.007	-0.006	-0.006	-0.005	-0.007	-0.006	-0.009	-0.005	-0.008	-0.01	-0.007	-0.008	-0.003	-0.009	-0.007	-0.009	-0.007	-0.007	-0.006	-0.005	-0.007	-0.007	-0.009	-0.01	-0.007	-0.007	-0.005	-0.005	-0.005	-0.007	-0.007	-0.009	-0.004	-0.008	-0.007	-0.009	-0.007	-0.008	-0.004	-0.007
ad9d305cbf193d4250743ead466bdaefe910835d7e352c544e22320e8336f5c1_s00	0.002	-0.002	-0.001	-0.002	0.002	0.002	0	0.007	0.009	-0.001	0.001	0.005	0.016	0.005	0.003	0.002	0.008	0.003	0.01	0	0.009	-0.008	0.004	0.003	0.005	-0.015	-0.001	-0.012	-0.008	-0.001	-0.008	0.016	0.012	0.01	0.013	0.001	-0.001	-0.004	0.001	-0.007	0.002	-0.002	0.002	0.021	0.004	-0.002	-0.003	0.005	0.009
IXMtest_L06_s4_w14DD3575A-627B-4A71-91F0-3396DE0B33C4_s00	0.006	-0.002	-0.005	-0.012	-0.008	-0.009	-0.009	-0.012	-0.005	-0.012	-0.011	-0.007	-0.001	-0.013	-0.003	-0.014	-0.013	-0.01	-0.011	-0.011	-0.011	-0.009	-0.014	-0.014	-0.013	-0.008	-0.004	-0.011	-0.013	-0.014	-0.014	-0.013	-0.005	-0.009	-0.009	-0.006	-0.01	-0.013	-0.015	-0.013	-0.013	-0.005	-0.009	-0.007	-0.011	-0.012	-0.012	-0.013	-0.016
IXMtest_E06_s3_w1701573EB-CE9A-4D76-8668-0416996E1DCD_s00	0.003	-0.007	-0.007	-0.004	-0.006	-0.001	-0.006	-0.006	0.001	-0.007	-0.006	-0.006	-0.004	-0.01	-0.003	-0.009	-0.008	-0.009	-0.01	-0.012	-0.007	-0.009	-0.011	-0.012	-0.013	-0.006	-0.004	-0.011	-0.011	-0.01	-0.013	-0.009	-0.009	-0.01	-0.01	-0.006	-0.011	-0.009	-0.01	-0.009	-0.014	-0.007	-0.009	-0.009	-0.008	-0.009	-0.011	-0.01	-0.013
arpad_set03_08_s00	0.003	-0.011	-0.012	-0.012	-0.013	-0.015	-0.011	-0.012	-0.011	-0.011	-0.012	-0.013	-0.011	-0.014	-0.014	-0.013	-0.014	-0.012	-0.013	-0.012	-0.015	-0.01	-0.014	-0.012	-0.014	-0.015	-0.013	-0.014	-0.013	-0.01	-0.012	-0.013	-0.014	-0.014	-0.012	-0.014	-0.015	-0.014	-0.014	-0.015	-0.015	-0.015	-0.013	-0.014	-0.012	-0.012	-0.013	-0.014	-0.014
jw-15min_5_c5_s00	-0.002	0	-0.001	-0.002	-0.014	-0.011	0.027	-0.006	-0.004	-0.011	-0.006	-0.007	-0.018	-0.003	-0.003	-0.007	0.011	-0.025	-0.022	0.003	-0.008	-0.006	-0.023	-0.017	-0.009	-0.011	-0.02	-0.013	-0.02	-0.019	-0.022	-0.021	-0.026	-0.011	0	-0.025	-0.01	-0.019	-0.015	0.005	-0.015	-0.01	-0.018	0.002	-0.023	-0.011	-0.025	-0.009	-0.027
jw-24h_4_c5_s00	0.021	0.006	-0.003	0.003	-0.001	-0.002	0.026	-0.002	0.003	-0.009	-0.001	-0.007	0.016	-0.003	0.003	-0.006	-0.004	-0.006	-0.008	-0.007	0.009	-0.001	-0.003	-0.003	-0.005	-0.006	0.003	-0.002	-0.013	-0.01	-0.009	0	-0.008	-0.003	0.003	0	-0.003	0.008	-0.006	-0.002	-0.004	-0.004	-0.003	0.021	-0.006	-0.003	-0.002	-0.003	-0.005
e66a97b2c77f3d66a7d3cebbc6a36c8c6259368a397f7b67647ed80ad53aa776_s00	-0.001	-0.007	-0.012	-0.014	-0.011	-0.01	-0.013	-0.013	-0.014	-0.011	-0.01	-0.008	-0.006	-0.011	-0.014	-0.013	-0.015	0.003	-0.01	0.004	-0.012	-0.008	-0.013	-0.014	-0.013	-0.014	-0.016	-0.011	-0.013	-0.014	-0.011	-0.015	-0.012	-0.013	-0.011	-0.013	-0.013	-0.013	-0.011	-0.01	-0.01	-0.014	-0.014	-0.016	-0.012	-0.012	-0.012	-0.012	-0.011
IXMtest_E15_s5_w1419F04CC-50C3-41FB-A87A-FB17647A2E33_s00	0.002	-0.007	-0.006	-0.005	-0.006	-0.005	-0.008	-0.007	-0.006	-0.008	-0.009	-0.01	-0.007	-0.009	-0.008	-0.011	-0.008	-0.012	-0.014	-0.014	-0.011	-0.008	-0.011	-0.012	-0.013	-0.013	-0.01	-0.012	-0.01	-0.01	-0.009	-0.013	-0.012	-0.013	-0.014	-0.009	-0.011	-0.011	-0.009	-0.011	-0.014	-0.012	-0.013	-0.013	-0.013	-0.013	-0.013	-0.011	-0.01
b1f23c4d27afed8af7b6b64793a3760bfea31b65f582d48aaa62d2b988ef2eac_s00	0.002	-0.013	-0.014	-0.013	-0.015	-0.014	-0.015	-0.012	-0.011	-0.015	-0.014	-0.017	-0.008	-0.013	-0.011	-0.015	-0.008	-0.015	-0.018	-0.015	-0.016	-0.008	-0.012	-0.013	-0.017	-0.016	-0.011	-0.014	-0.013	-0.013	-0.011	-0.016	-0.015	-0.016	-0.016	-0.012	-0.013	-0.012	-0.011	-0.015	-0.015	-0.012	-0.014	-0.015	-0.016	-0.016	-0.017	-0.01	-0.012
IXMtest_I11_s6_w1B2DC04C7-2D7D-45C6-9DC2-66D8605FBE63_s00	0.001	-0.004	-0.005	-0.008	-0.006	-0.009	-0.007	-0.009	-0.004	-0.008	-0.006	-0.006	-0.002	-0.011	-0.006	-0.009	-0.011	-0.009	-0.01	-0.009	-0.011	-0.01	-0.009	-0.011	-0.008	-0.007	-0.006	-0.009	-0.009	-0.008	-0.009	-0.01	-0.007	-0.006	-0.008	-0.008	-0.008	-0.01	-0.013	-0.01	-0.009	-0.005	-0.008	-0.008	-0.01	-0.01	-0.009	-0.011	-0.01
dna-20_s11	0	-0.007	-0.002	-0.001	-0.005	0	0.002	-0.003	0.002	0.001	0.004	0.001	0.008	0.001	0.002	0	0.001	-0.002	0.004	-0.001	0.002	0	0	0	-0.001	0	-0.001	0	-0.001	-0.002	0	0.001	0	-0.001	-0.001	0.001	-0.001	0.001	0	0.001	-0.001	0	0	0	0.002	-0.001	0.001	0.001	0
ed4b8e0d756836be7acb2e2b7799c473b52424e3092a71d3c6d23558e500dc4c_s00	0.006	-0.006	-0.008	-0.01	-0.01	-0.007	-0.012	-0.009	-0.007	-0.01	-0.007	-0.01	-0.005	-0.01	-0.006	-0.009	-0.012	-0.01	-0.007	-0.017	-0.017	-0.008	-0.012	-0.011	-0.012	-0.01	-0.008	-0.019	-0.011	-0.005	-0.01	-0.023	-0.009	-0.008	-0.012	-0.01	-0.004	-0.011	-0.013	-0.008	-0.011	-0.004	-0.01	-0.008	-0.009	-0.009	-0.01	-0.013	-0.007
10328b822b836e67b547b4144e0b7eb43747c114ce4cacd8b540648892945b00_s00	0.002	-0.006	-0.007	-0.004	-0.004	-0.003	-0.005	-0.003	-0.007	-0.004	-0.004	-0.007	-0.004	-0.001	-0.004	-0.003	-0.003	-0.004	-0.005	-0.003	-0.003	-0.002	-0.001	-0.003	-0.004	0	-0.006	-0.002	-0.003	-0.004	-0.003	-0.003	-0.005	-0.006	-0.004	-0.005	-0.003	-0.003	-0.004	-0.004	-0.001	-0.004	-0.007	-0.007	-0.005	-0.005	-0.005	-0.004	-0.003
58cc121d37fb7f1b4a5252024d88415936781e540252b8f734faeedd29b682d5_s00	-0.001	0.004	0.005	0.001	0.003	0.001	0.004	0	0.003	0.002	0.003	0.001	0.004	0	0	0.001	0	-0.003	-0.002	-0.001	-0.001	-0.002	-0.003	-0.004	-0.003	-0.003	-0.002	-0.005	-0.007	-0.009	-0.008	-0.003	-0.006	-0.006	-0.011	0	-0.005	-0.006	-0.002	-0.007	-0.008	-0.006	-0.004	-0.005	-0.012	-0.002	-0.015	-0.003	-0.008
dna-19_s01	-0.005	-0.005	-0.002	0	-0.005	-0.003	0	-0.002	0.004	-0.002	0	-0.001	0.035	0	-0.002	-0.001	0.002	-0.001	-0.001	-0.001	0.001	-0.001	0.002	0.001	-0.001	0.015	0	0.007	0.002	-0.001	-0.001	0.003	0	-0.001	0.012	-0.001	-0.001	0	0.001	-0.001	0	0.005	0	0.01	-0.001	-0.001	0.001	-0.001	-0.001
set05_farkas_60x_20150408_wA01_s05_z0_t0_cch2_s00	-0.001	-0.003	0.004	-0.005	-0.001	-0.005	-0.003	0.011	0.007	0.012	-0.001	0.003	0.001	0.019	0.016	0.021	0.019	0.023	0.022	0.015	0.025	0.006	0.023	0.014	0.043	0.024	0.009	0.021	0.017	0.054	0.01	0.002	0.045	0.032	0.022	0.041	0.025	0.029	0.021	0.016	0.027	0.06	0.021	0.026	0.018	0.02	0.013	0.022	0.009
jw-1h_4_c5_s01	-0.003	0.005	0.005	0	-0.011	0.003	0.021	-0.008	0.003	0	-0.004	0.003	0.004	0.003	0	0.003	-0.003	-0.005	0.005	0.011	-0.002	0.006	-0.003	-0.001	0.004	0.025	-0.005	-0.005	0.003	0.004	0.003	-0.007	0.011	0.001	-0.011	0.003	-0.013	-0.013	-0.016	0.008	-0.006	-0.007	-0.004	0.014	-0.006	-0.016	-0.003	-0.01	-0.003
IXMtest_A02_s1_w1051DAA7C-7042-435F-99F0-1E847D9B42CB_s00	-0.001	-0.003	0	-0.004	-0.003	-0.003	-0.001	-0.003	-0.003	-0.004	-0.002	-0.004	-0.003	-0.005	-0.005	-0.006	-0.003	-0.006	-0.009	-0.007	-0.004	-0.002	-0.008	-0.006	-0.009	-0.007	-0.007	-0.008	-0.006	-0.005	-0.006	-0.006	-0.008	-0.006	-0.008	-0.006	-0.007	-0.006	-0.006	-0.006	-0.009	-0.004	-0.006	-0.007	-0.006	-0.007	-0.007	-0.005	-0.007
9586e48a9a4353f11898a6a4b7475a91574e8af82e99c4b7a5e1f1b18f345f7a_s00	0.007	-0.008	-0.01	-0.013	-0.012	-0.012	-0.012	-0.012	-0.011	-0.014	-0.012	-0.015	-0.01	-0.011	-0.013	-0.011	-0.01	-0.013	-0.015	-0.012	-0.012	-0.01	-0.012	-0.012	-0.012	-0.01	-0.012	-0.011	-0.011	-0.012	-0.01	-0.012	-0.01	-0.011	-0.012	-0.012	-0.01	-0.009	-0.012	-0.012	-0.01	-0.01	-0.013	-0.014	-0.011	-0.01	-0.012	-0.01	-0.008
IXMtest_I12_s1_w18A06F07F-CD8F-4056-B041-3967BE48AD78_s00	0	-0.006	-0.007	-0.01	-0.006	-0.008	-0.009	-0.01	-0.007	-0.009	-0.009	-0.008	-0.003	-0.01	-0.006	-0.012	-0.009	-0.01	-0.011	-0.01	-0.009	-0.008	-0.012	-0.012	-0.012	-0.007	-0.006	-0.01	-0.011	-0.011	-0.011	-0.012	-0.007	-0.01	-0.009	-0.006	-0.009	-0.011	-0.012	-0.011	-0.011	-0.006	-0.01	-0.008	-0.01	-0.009	-0.009	-0.011	-0.013
dna-17_s10	0	0.01	0.001	0.001	0.003	0.001	0.001	0.001	0	0.002	0.001	-0.001	-0.001	0	0	0	-0.001	0	-0.002	0	0	-0.002	-0.003	0.001	0.002	-0.001	0.001	0.001	0.001	0.001	0.001	0.001	0	0.003	-0.001	0.002	0.001	0.001	-0.002	0	-0.001	0.003	-0.001	0.002	0	0.003	0.002	0.002	-0.001
08ae2741df2f5ac815c0f272a8c532b5167ee853be9b939b9b8b7fa93560868a_s00	0.009	0.001	-0.003	-0.009	-0.011	-0.01	-0.012	-0.003	-0.016	-0.007	-0.007	-0.011	-0.008	-0.007	-0.002	-0.007	0.002	-0.009	-0.01	0.005	-0.01	0.004	-0.011	0.006	-0.009	-0.008	-0.009	-0.009	-0.006	-0.011	-0.011	-0.004	-0.012	-0.01	-0.013	-0.009	-0.008	-0.01	-0.012	-0.013	-0.013	-0.009	-0.01	-0.008	-0.018	-0.013	-0.015	-0.018	-0.009
IXMtest_B12_s9_w1ABE4C6B8-6110-4D7D-B782-94C43FDC2E1F_s00	0.001	-0.006	-0.008	-0.007	-0.006	-0.007	-0.007	-0.006	-0.007	-0.008	-0.008	-0.011	-0.009	-0.009	-0.011	-0.012	-0.006	-0.012	-0.013	-0.011	-0.009	-0.005	-0.009	-0.009	-0.012	-0.011	-0.011	-0.011	-0.009	-0.009	-0.008	-0.012	-0.014	-0.011	-0.011	-0.011	-0.011	-0.011	-0.01	-0.011	-0.012	-0.01	-0.011	-0.013	-0.012	-0.013	-0.012	-0.01	-0.01
431b9b0c520a28375b5a0c18d0a5039dd62cbca7c4a0bcc25af3b763d4a81bec_s00	0.004	0.006	0.003	-0.001	0	0.002	-0.002	-0.001	0.001	0	0	-0.001	0.006	0.001	0	0.001	-0.004	-0.001	0	0	0.005	0	0.001	0.001	0.002	-0.002	-0.002	0.002	0.003	0.001	0.003	0.002	0.008	0	-0.001	0.001	0.001	-0.001	-0.002	-0.001	0	-0.002	-0.004	0.001	0.005	-0.003	-0.006	0.002	-0.006
IXMtest_O18_s7_w19C30A212-58D3-4030-AA4F-B0C4482F1F8A_s00	0.002	-0.005	-0.006	-0.008	-0.008	-0.008	-0.009	-0.008	-0.004	-0.01	-0.008	-0.008	-0.006	-0.009	-0.007	-0.01	-0.007	-0.009	-0.01	-0.009	-0.011	-0.005	-0.011	-0.011	-0.012	-0.009	-0.007	-0.01	-0.011	-0.01	-0.009	-0.012	-0.009	-0.01	-0.01	-0.007	-0.011	-0.01	-0.01	-0.011	-0.012	-0.005	-0.011	-0.008	-0.011	-0.011	-0.012	-0.011	-0.012
dna-44_s00	-0.001	0	0.007	0.002	0	0.003	0.005	0.001	0.004	0.003	0.004	0.002	0.009	0.001	0.003	0.003	0.001	0.005	0.001	0	-0.001	0.001	0.002	-0.001	0.006	0.006	0.006	0.009	0.007	0.003	0.006	0.02	0.003	0.006	-0.007	0.005	0	-0.004	0.002	0.006	0.008	-0.002	0.007	-0.011	0.002	0.003	0.009	-0.011	0.002
7b5987a24dd57325e82812371b3f4df7edc528e0526754ba94cf3a1ea4df25d2_s00	-0.002	0.002	0.003	0	-0.002	0.001	0.002	-0.001	0.008	0.004	0	0.001	0.009	-0.002	0	0.002	0.005	0.002	0	0	0.006	-0.001	0	0.004	-0.002	-0.004	0.002	-0.003	-0.004	-0.001	-0.01	-0.004	-0.003	-0.007	-0.006	-0.002	-0.007	-0.002	-0.001	-0.008	-0.006	-0.007	0	-0.007	-0.01	-0.003	-0.011	-0.002	-0.005
c35e6e3ea39a718e1b7aff66e4cc678efd662f9b5336b74d69c1d6bca7aaf288_s00	0.006	-0.001	-0.006	-0.008	-0.01	-0.012	-0.01	-0.01	-0.008	-0.009	-0.008	-0.008	-0.009	-0.01	-0.009	-0.011	-0.009	-0.01	-0.01	-0.01	-0.008	-0.009	-0.008	-0.01	-0.012	-0.009	-0.009	-0.01	-0.008	-0.01	-0.009	-0.008	-0.009	-0.01	-0.011	-0.011	-0.011	-0.01	-0.009	-0.01	-0.008	-0.01	-0.009	-0.012	-0.007	-0.01	-0.011	-0.009	-0.01
IXMtest_M15_s8_w113217199-6161-475C-A786-265D0444C84B_s00	0.002	-0.006	-0.007	-0.007	-0.008	-0.008	-0.008	-0.006	-0.006	-0.007	-0.006	-0.009	-0.005	-0.008	-0.006	-0.008	-0.008	-0.007	-0.009	-0.006	-0.007	-0.005	-0.007	-0.006	-0.009	-0.007	-0.005	-0.008	-0.006	-0.006	-0.006	-0.009	-0.007	-0.008	-0.007	-0.005	-0.007	-0.006	-0.007	-0.007	-0.008	-0.004	-0.007	-0.006	-0.008	-0.007	-0.008	-0.006	-0.008
b6d50fa22380ae3a7e8c52c5bc44a254e7b2596fd8927980dbe2c160cb5689b5_s00	0.006	0.002	-0.003	-0.003	-0.01	-0.008	-0.006	-0.004	-0.005	-0.007	-0.005	-0.006	0.004	-0.005	-0.005	-0.006	-0.008	-0.007	-0.009	-0.007	-0.007	-0.002	-0.009	-0.006	-0.009	-0.007	-0.007	-0.007	-0.006	-0.007	-0.006	-0.006	-0.006	-0.009	-0.007	-0.007	-0.006	-0.011	-0.011	-0.01	-0.012	-0.005	-0.009	-0.002	-0.007	-0.007	-0.007	-0.007	-0.018
jw-24h_4_c5_s01	0.017	-0.003	0.009	-0.001	0	0.01	0.006	0.009	0.011	0.01	0.006	0.028	0.015	0.002	-0.003	0.01	0.01	0	0.008	0.017	-0.003	0.004	0.005	0.006	0.006	0.025	-0.005	0.004	0.018	0.004	0.006	-0.001	0.009	0.012	-0.002	-0.003	0.005	0	0.005	0.031	0.001	0.009	-0.002	0.002	0.007	0.009	0.004	0.003	0.007
5c235b945b25b9905b9b0429ce59f1db51d0d0c7d48c2c21ab9f3ca54b0715e6_s00	0.003	0	-0.01	-0.009	-0.012	-0.01	-0.01	-0.012	-0.008	-0.013	-0.013	-0.013	-0.006	-0.013	-0.011	-0.012	-0.012	-0.011	-0.012	-0.011	-0.012	-0.014	-0.013	-0.014	-0.013	-0.012	-0.006	-0.012	-0.01	-0.011	-0.012	-0.013	-0.01	-0.012	-0.011	-0.013	-0.011	-0.011	-0.013	-0.012	-0.011	-0.009	-0.012	-0.01	-0.011	-0.009	-0.01	-0.01	-0.014
c901794d1a421d52e5734500c0a2a8ca84651fb93b19cec2f411855e70cae339_s00	0.001	0.001	-0.002	-0.001	-0.001	-0.004	0.004	0	-0.003	0	0.002	0.001	0.009	0.055	0.017	-0.002	0.001	0.002	0.013	0.004	0.007	0.001	0.004	0	0.018	0	0.011	0.004	0.004	0	0.006	0.01	0.007	0.002	0.014	0.012	0.009	0.009	0.011	0.006	-0.002	0.015	0.03	0.03	0.022	0.019	0.052	0.028	0.02
3441821ebea04face181c9e2f4d0d09727c764827ac51b9e7fbadbebabeab225_s00	0.003	-0.006	-0.009	-0.008	-0.01	-0.01	-0.009	-0.008	-0.001	-0.009	-0.008	-0.009	-0.006	-0.009	-0.012	-0.01	-0.009	-0.009	-0.01	-0.01	-0.01	-0.01	-0.009	-0.009	-0.009	-0.011	-0.009	-0.01	-0.01	-0.01	-0.01	-0.01	-0.01	-0.01	-0.01	-0.01	-0.01	-0.009	-0.01	-0.01	-0.011	-0.008	-0.011	-0.009	-0.01	-0.009	-0.01	-0.01	-0.011
c901794d1a421d52e5734500c0a2a8ca84651fb93b19cec2f411855e70cae339_s01	0	-0.004	-0.003	-0.003	-0.003	-0.004	-0.006	0.001	0.024	-0.003	-0.001	0.008	0.006	-0.001	0.009	0.003	0.011	0.004	-0.003	0.005	0.007	0.01	0.001	0.031	0	0.001	0.016	0.007	0.013	0.008	0.002	0.035	0.017	0.005	0.021	0.014	0.018	0.017	0.012	0.005	0.002	0.016	0.034	0.012	0.02	0.018	0.045	0.031	0.021
e4537e7893e631f3ba6ae5b1023e24b233c78249a31c2f5e561f6c4cad88fcf6_s00	0.011	-0.002	-0.01	-0.007	-0.007	-0.006	-0.008	-0.008	0.001	-0.007	-0.005	-0.006	0	-0.007	-0.004	-0.006	-0.008	-0.006	-0.008	-0.006	-0.006	-0.005	-0.006	-0.006	-0.007	-0.005	-0.007	-0.006	-0.007	-0.004	-0.007	-0.006	-0.006	-0.006	-0.008	-0.007	-0.005	-0.004	-0.008	-0.006	-0.004	-0.006	-0.004	-0.009	-0.006	-0.005	-0.007	-0.007	-0.006
813f41ef376c3cbcc9d6e2ce6a51c2ee068226d1c1b13404eb238dcfdd447c97_s00	0.001	0.003	-0.001	0.003	-0.001	0	-0.002	0.001	-0.005	-0.003	-0.001	-0.006	0.004	-0.003	-0.006	-0.004	-0.006	-0.005	-0.005	-0.003	-0.005	-0.007	-0.003	-0.002	-0.001	-0.006	-0.006	-0.002	-0.005	-0.002	-0.005	-0.007	-0.006	-0.005	-0.007	-0.007	-0.004	-0.004	-0.006	-0.006	-0.003	-0.008	-0.004	-0.009	-0.008	-0.005	-0.005	-0.009	-0.015
53ad09e4348767bece0165884bf40c10b72ae18444e3f414a850442f02385efc_s00	-0.002	-0.005	-0.003	-0.003	-0.006	-0.004	-0.005	-0.003	-0.005	-0.006	-0.005	-0.005	-0.005	-0.006	-0.007	-0.005	-0.004	-0.007	-0.008	-0.007	-0.006	-0.004	-0.005	-0.005	-0.008	-0.008	-0.008	-0.006	-0.005	-0.004	-0.005	-0.005	-0.007	-0.007	-0.007	-0.006	-0.005	-0.005	-0.004	-0.004	-0.006	-0.005	-0.005	-0.007	-0.007	-0.007	-0.007	-0.005	-0.004
a486f6ed4b8781e7883e433d06a83dd66db3e8b36d45b9976c4214820ee22629_s00	-0.003	-0.007	-0.005	-0.003	-0.005	-0.005	-0.004	-0.002	-0.002	-0.005	-0.002	-0.003	-0.002	-0.002	-0.006	-0.004	-0.001	-0.005	-0.003	-0.003	-0.003	-0.001	-0.003	-0.001	-0.003	-0.005	-0.004	-0.002	-0.002	-0.001	-0.003	-0.002	-0.003	0.007	-0.002	-0.003	-0.001	-0.001	-0.002	-0.002	-0.002	-0.004	-0.002	-0.002	-0.002	-0.002	-0.003	0	-0.002
dna-19_s11	0.003	0.002	0.001	0.001	-0.002	-0.002	-0.001	-0.002	0.003	-0.002	-0.001	-0.002	0.06	-0.001	-0.002	-0.003	-0.001	-0.001	-0.001	-0.002	0	-0.001	0	0.001	-0.001	-0.001	-0.001	0.001	0	-0.001	0	0.002	-0.001	0	-0.001	0	-0.002	-0.002	0.001	-0.003	-0.001	-0.002	0	0	-0.001	-0.001	-0.001	-0.002	0
dna-44_s10	0.003	0.001	0.007	0.004	0.013	0.013	-0.002	0	0.008	0.009	0.002	-0.002	0.007	-0.005	-0.004	-0.003	-0.004	-0.001	-0.003	-0.001	-0.004	-0.004	0.009	0	-0.004	0.003	-0.001	-0.001	-0.001	-0.015	0	0.003	-0.004	-0.005	-0.005	-0.001	-0.007	-0.014	-0.003	-0.001	-0.004	0.003	-0.005	-0.004	0	-0.002	0.001	0.006	0
dna-20_s01	0.003	0.004	0.009	0.004	0.008	0.01	0.003	0.007	0.008	0.008	0.007	0.003	0.065	0.003	0.006	0.003	0.002	0.006	0	0	0	0.003	0.01	0.004	0.005	0.006	0.004	0.008	0	0.002	0.004	0.003	0	0.001	0.001	-0.001	0.002	0	0	0.002	0	-0.001	-0.001	0	0.003	0	0	0.005	-0.001
dna-24_s10	0.003	0.003	-0.003	-0.001	-0.001	0.001	0	-0.003	0.007	-0.004	0.002	-0.001	-0.005	-0.002	-0.005	-0.003	-0.004	-0.005	-0.003	-0.003	-0.002	-0.004	-0.003	0.001	-0.007	-0.003	-0.003	-0.007	-0.002	-0.003	-0.004	0.005	-0.003	0	-0.002	-0.002	-0.004	-0.003	-0.003	-0.003	-0.005	-0.001	-0.002	-0.001	0.001	-0.003	-0.003	-0.002	-0.002
IXMtest_C05_s7_w1F71963FB-8F29-41CB-A5F5-07CB9584BBC5_s00	0.001	-0.005	-0.005	-0.007	-0.008	-0.009	-0.007	-0.005	-0.006	-0.007	-0.006	-0.007	-0.005	-0.005	-0.008	-0.006	-0.004	-0.009	-0.01	-0.007	-0.007	-0.003	-0.007	-0.005	-0.01	-0.008	-0.007	-0.006	-0.007	-0.006	-0.006	-0.007	-0.01	-0.008	-0.008	-0.007	-0.007	-0.007	-0.007	-0.005	-0.009	-0.007	-0.007	-0.009	-0.008	-0.009	-0.01	-0.005	-0.007
dna-24_s11	-0.001	-0.003	0	0.003	-0.001	0.005	0.006	-0.001	0.003	-0.001	0	-0.001	0.004	0	-0.001	-0.002	-0.001	-0.001	-0.001	0	0	0	-0.001	0.001	-0.003	-0.001	-0.003	-0.002	-0.001	-0.002	-0.002	-0.002	-0.002	-0.001	-0.003	-0.002	-0.002	-0.002	-0.002	-0.002	-0.002	-0.002	-0.002	-0.001	0	-0.002	-0.001	-0.001	-0.002
dna-39_s10	0	0.003	0.001	0.003	0.002	0.003	0.004	0.002	0.003	0.003	0.004	0.001	0.012	0.002	0.003	0.001	0	0.001	0.001	0.001	0.002	0.002	0.003	0.003	0.003	0.001	0.004	0.005	0.006	0.006	0.003	0.018	0.01	0.005	0.009	0.011	0.006	0.008	0.012	0.003	0.009	0.011	0.015	0.016	0.01	0.011	0.012	0.014	0.007
c901794d1a421d52e5734500c0a2a8ca84651fb93b19cec2f411855e70cae339_s10	0.002	0.003	0.002	0.002	0.001	0.002	0.002	0.004	0.005	0.002	0.006	0.004	0.001	-0.001	0.008	0.002	0.003	0.005	0.001	0.004	0.004	0.006	0.005	0.003	0.005	0.001	0.008	0.005	0.004	0.009	0.007	0.053	0.01	0.005	0.013	0.009	0.012	0.015	0.003	0.009	0.002	0.008	0.016	0.007	0.021	0.012	0.031	0.021	0.007
b4d902d42c93dea77b541456f8d905f35eeb24fc3a5b0b15b5678d78e0aabe0c_s00	0.013	-0.003	-0.007	-0.007	-0.005	-0.003	-0.009	-0.009	-0.01	-0.004	-0.002	-0.006	-0.002	-0.01	-0.007	-0.01	-0.013	-0.003	-0.006	-0.012	0.006	0.002	-0.007	-0.007	-0.006	-0.009	-0.007	-0.008	-0.009	-0.006	-0.01	-0.012	-0.006	-0.004	-0.013	-0.004	-0.004	-0.013	-0.012	-0.007	-0.006	-0.003	-0.006	-0.01	-0.007	-0.008	-0.007	-0.009	-0.007
jw-24h_4_c5_s10	0.02	0.009	-0.002	0.01	0.003	-0.002	-0.007	0.002	-0.004	-0.003	0.003	0.015	0.01	0	-0.002	0	0.005	0.012	0.007	0.003	0.017	0.004	0.006	0.009	0.005	0.029	0.007	0.006	0.013	0.003	0.006	0.008	0.021	0	0	0.005	0.001	0	0.006	0	0.006	0.005	-0.003	0.001	0.002	0.004	0.007	0.002	0.004
Week1_22123_C03_04_w1_s10	0.013	0.004	-0.003	0.002	0.005	0.008	-0.002	-0.001	-0.006	-0.003	-0.003	-0.003	0.007	-0.005	-0.008	-0.001	-0.007	-0.005	-0.007	-0.006	-0.001	-0.008	-0.007	-0.007	-0.005	-0.007	-0.004	-0.005	-0.004	-0.003	-0.005	-0.004	-0.003	-0.007	-0.004	-0.002	-0.003	-0.001	-0.001	-0.002	0	-0.003	-0.002	-0.003	-0.002	-0.002	-0.004	-0.003	-0.003
309ba76b12ecb5ce28b99f3445b2b5dc54c0564c3c0e24c17e4c89a94a5d0535_s00	-0.001	0.004	-0.011	-0.004	-0.009	-0.004	0.001	-0.008	-0.006	0	-0.008	-0.012	0.015	-0.005	-0.006	-0.009	-0.008	-0.007	-0.007	-0.007	-0.012	-0.005	-0.002	0.004	-0.004	-0.006	-0.004	-0.006	-0.006	-0.009	-0.007	-0.002	-0.009	-0.007	-0.001	-0.016	-0.006	-0.004	-0.004	-0.006	-0.004	-0.003	-0.006	0.014	-0.009	-0.005	-0.005	-0.001	-0.003
07761fa39f60dc37022dbbe8d8694595fd5b77ceb2af2a2724768c8e524d6770_s00	0.015	-0.007	-0.012	-0.018	-0.01	-0.015	-0.018	-0.017	-0.009	-0.007	-0.01	-0.022	-0.025	-0.021	-0.021	-0.019	-0.021	-0.018	-0.016	-0.022	-0.017	-0.017	-0.021	-0.02	-0.009	-0.021	-0.018	-0.023	-0.018	-0.021	-0.021	-0.016	-0.002	-0.006	-0.007	-0.011	-0.005	-0.014	-0.021	-0.011	-0.014	-0.003	-0.014	-0.019	-0.017	-0.015	-0.006	-0.006	-0.008
61a15ccbfebb9d2fc54c068472a75d7babfb3f48fea008470e7db807585f9510_s00	0.008	-0.002	-0.008	-0.006	-0.006	-0.005	-0.006	-0.006	-0.006	-0.004	-0.005	-0.006	-0.002	-0.008	-0.006	-0.007	-0.007	-0.009	-0.008	-0.008	-0.004	-0.008	-0.006	-0.008	-0.008	-0.006	-0.008	-0.005	-0.007	-0.008	-0.006	-0.009	-0.007	-0.009	-0.007	-0.008	-0.008	-0.008	-0.007	-0.007	-0.006	-0.007	-0.008	-0.009	-0.007	-0.008	-0.008	-0.006	-0.01
jw-Kontrolle1_c5_s01	0	0.002	0.013	-0.002	0	0.012	0.035	0.011	0.018	0.007	0.006	0.018	0.005	0	0.001	0.009	0.024	0.009	0.018	0.019	0.002	0	0.007	0.001	0.007	0.024	0.004	0	0.008	0.007	-0.003	0.004	0.009	0.008	0.014	0.01	0.005	-0.001	0.006	0.014	0	0.007	0	0	0.002	0.011	0.007	0.009	0.003
ddf1bf458312de2895dd9cc5ce7ec9d334ad54c35edc96ad6001d20b1d8588d8_s00	0.004	-0.026	-0.027	-0.029	-0.04	0.003	0	-0.008	0.003	-0.011	-0.003	-0.001	0.007	-0.008	-0.011	-0.009	-0.009	-0.007	-0.004	-0.003	0.091	-0.11	-0.006	-0.005	-0.006	-0.008	-0.012	-0.005	0.001	-0.004	-0.003	-0.012	-0.003	-0.006	-0.007	0.001	-0.011	-0.005	0.005	-0.008	-0.006	-0.003	0.001	-0.02	0	0.001	-0.008	-0.006	-0.011
IXMtest_A16_s3_w1032BE329-E21B-4E1B-B4B8-58700685EE0C_s00	0.001	-0.01	-0.01	-0.009	-0.012	-0.01	-0.013	-0.011	-0.009	-0.014	-0.01	-0.012	-0.006	-0.011	-0.01	-0.013	-0.007	-0.014	-0.016	-0.013	-0.012	-0.006	-0.012	-0.012	-0.016	-0.013	-0.011	-0.012	-0.011	-0.01	-0.01	-0.014	-0.014	-0.013	-0.014	-0.008	-0.012	-0.012	-0.01	-0.011	-0.015	-0.011	-0.014	-0.013	-0.015	-0.014	-0.014	-0.011	-0.011
d4d6c683f249d82518431603bf0206d05f2114ac871a99ffade0f5f61cf167e1_s00	0.002	-0.009	-0.009	-0.01	-0.009	-0.014	-0.008	-0.005	-0.006	-0.012	-0.014	-0.013	0	-0.01	-0.01	-0.015	-0.012	-0.011	-0.012	-0.015	-0.012	-0.007	-0.016	-0.014	-0.012	-0.017	-0.015	-0.017	-0.015	-0.017	-0.011	-0.014	-0.014	-0.022	-0.014	-0.021	-0.027	-0.018	-0.013	-0.023	-0.019	-0.027	-0.017	-0.022	-0.021	-0.018	-0.018	-0.012	-0.024
81e2dd950e6df28a4fe202a40afa98b202981f65a5ca05b389749290eb87c883_s00	0.003	0	-0.004	-0.001	-0.004	-0.003	0.001	0.002	0	0	0	-0.004	0.001	0	-0.001	0.001	-0.001	-0.001	-0.003	0	-0.003	-0.001	0.004	0	-0.001	-0.001	-0.004	0	0	0	0.001	0	-0.001	-0.004	-0.001	-0.005	0.001	0.002	0	-0.001	-0.003	-0.003	-0.005	-0.004	0.001	-0.003	-0.006	-0.003	0
IXMtest_H01_s8_w13C7E7AAD-FC32-42F8-88C5-DDEA4BD8832C_s00	-0.001	-0.004	-0.007	-0.009	-0.008	-0.008	-0.006	-0.011	-0.006	-0.008	-0.007	-0.008	-0.002	-0.01	-0.007	-0.011	-0.01	-0.011	-0.011	-0.011	-0.009	-0.007	-0.012	-0.01	-0.009	-0.01	-0.005	-0.012	-0.012	-0.012	-0.013	-0.012	-0.01	-0.008	-0.009	-0.008	-0.009	-0.012	-0.015	-0.01	-0.011	-0.006	-0.009	-0.009	-0.013	-0.012	-0.01	-0.011	-0.012
IXMtest_H08_s8_w1418B93F8-515E-49A7-A9AE-CAF7A1589A38_s00	0.002	-0.006	-0.007	-0.011	-0.008	-0.01	-0.01	-0.01	-0.006	-0.01	-0.008	-0.008	-0.005	-0.01	-0.007	-0.011	-0.01	-0.009	-0.011	-0.009	-0.009	-0.009	-0.011	-0.011	-0.013	-0.008	-0.008	-0.009	-0.01	-0.008	-0.009	-0.01	-0.008	-0.009	-0.008	-0.007	-0.009	-0.01	-0.01	-0.01	-0.01	-0.007	-0.01	-0.009	-0.01	-0.009	-0.011	-0.009	-0.012
IXMtest_G13_s9_w19606195E-12B4-46FF-9B83-1F7FE11B3AFB_s00	0.002	-0.005	-0.005	-0.009	-0.008	-0.011	-0.009	-0.008	-0.008	-0.009	-0.009	-0.009	-0.006	-0.008	-0.009	-0.012	-0.012	-0.012	-0.013	-0.011	-0.011	-0.009	-0.012	-0.013	-0.014	-0.012	-0.011	-0.014	-0.011	-0.012	-0.011	-0.014	-0.012	-0.014	-0.013	-0.009	-0.013	-0.012	-0.013	-0.013	-0.013	-0.009	-0.013	-0.012	-0.014	-0.013	-0.013	-0.012	-0.013
IXMtest_G01_s2_w1FBE52723-8BDF-4346-89BB-216A4A69ED1C_s00	0.002	-0.006	-0.009	-0.012	-0.01	-0.012	-0.009	-0.009	-0.007	-0.013	-0.01	-0.012	-0.006	-0.011	-0.009	-0.014	-0.01	-0.014	-0.017	-0.012	-0.014	-0.004	-0.014	-0.015	-0.017	-0.013	-0.009	-0.014	-0.013	-0.014	-0.011	-0.015	-0.011	-0.012	-0.014	-0.01	-0.011	-0.011	-0.012	-0.014	-0.014	-0.011	-0.014	-0.013	-0.016	-0.015	-0.014	-0.013	-0.015
fd8065bcb1afdbed19e028465d5d00cd2ecadc4558de05c6fa28bea3c817aa22_s00	-0.004	0	0.004	0.002	0.003	0.001	0.005	0.001	0.005	0.002	0.001	0	0.003	-0.001	-0.001	0	-0.002	-0.004	-0.004	-0.002	0.005	-0.006	-0.006	-0.002	-0.004	-0.004	-0.003	-0.003	-0.006	-0.008	-0.007	-0.003	-0.005	-0.003	-0.011	0	-0.004	-0.005	-0.001	-0.009	-0.01	-0.008	0	-0.004	-0.009	-0.003	-0.012	-0.004	-0.009
set05_farkas_60x_20150408_wA01_s05_z0_t0_cch2_s01	0.002	0.009	0.002	0.008	0.001	-0.013	0.005	0.008	-0.001	0.007	-0.002	0.001	0.009	0.002	0.007	0.001	0.002	0.003	0.022	0.007	0.016	0.004	0.011	0.008	-0.003	0.004	-0.002	0	-0.001	0.021	0.002	0.005	-0.001	0.01	0.005	0.019	0.024	0.005	0.02	0.015	0.006	0.036	0.004	0.003	0.009	0.004	0.006	0.015	0.011
1ee4a111f0e0bb9b001121b94ff98ca736fad03797b25285fe33a47046b3e4b0_s00	0.002	-0.005	-0.005	-0.005	-0.003	-0.003	-0.006	-0.001	-0.005	-0.003	-0.001	-0.012	-0.003	-0.003	-0.008	-0.006	-0.004	-0.003	-0.011	-0.003	-0.006	0.004	-0.007	-0.004	-0.006	-0.011	-0.012	-0.001	0.001	0.002	0	-0.005	-0.008	-0.006	-0.008	-0.005	-0.006	-0.003	-0.002	-0.005	-0.005	-0.01	-0.003	-0.013	-0.008	-0.009	-0.007	-0.003	-0.005
b1a239838c7dbb34ffea851ad537899f24da62f4e3f3fd6d835ff7b922f27313_s00	0	0	-0.008	-0.005	-0.009	-0.007	-0.009	-0.007	-0.003	-0.008	-0.007	-0.009	-0.001	-0.009	-0.01	-0.009	-0.008	-0.011	-0.007	-0.009	0.005	-0.008	-0.008	-0.009	-0.009	-0.009	-0.01	-0.008	-0.01	-0.009	-0.01	-0.009	-0.009	-0.01	-0.009	-0.009	-0.009	-0.011	-0.01	-0.01	-0.008	-0.011	-0.008	-0.01	-0.009	-0.011	-0.01	-0.008	-0.007
set05_farkas_60x_20150408_wA01_s05_z0_t0_cch2_s10	-0.004	-0.014	-0.014	0.007	-0.015	0.008	0.018	0	-0.006	-0.002	0.008	-0.007	0.008	0.006	0.001	0.003	0.002	0.001	0.01	0.017	0.002	-0.002	0.003	-0.003	-0.001	0.008	0.002	0.005	0.011	0.012	-0.002	0.012	0.005	0.021	0.021	0.025	0.01	0.008	0.018	0.008	0.006	0.021	0.013	0.017	0.021	0.016	0.011	0.01	0.007
64eeef16fdc4e26523d27bfa71a1d38d2cb2e4fa116c0d0ea56b1322f806f0b9_s00	0.01	-0.012	-0.014	-0.013	-0.014	-0.013	-0.014	-0.015	-0.014	-0.016	-0.016	-0.017	-0.009	-0.016	-0.016	-0.017	-0.016	-0.017	-0.019	-0.015	-0.018	-0.011	-0.017	-0.015	-0.017	-0.013	-0.015	-0.017	-0.014	-0.017	-0.013	-0.017	-0.014	-0.014	-0.018	-0.017	-0.013	-0.015	-0.015	-0.016	-0.014	-0.013	-0.018	-0.018	-0.014	-0.012	-0.017	-0.014	-0.011
jw-15min_5_c5_s01	-0.017	0.007	0.012	-0.002	-0.004	0.021	0.076	0.012	0.023	-0.003	0.01	-0.011	-0.02	0.003	-0.003	-0.002	0.029	0	-0.006	0.006	0.003	0.006	0.013	-0.001	0.017	-0.009	-0.002	0.003	-0.017	0.001	-0.017	0.004	0.009	0.02	0.037	0.024	0	0.031	-0.005	0.007	0.006	0.02	0.023	0.031	-0.014	-0.007	0.012	0.003	0.026
bde3727f3a9e8b2b58f383ebc762b2157eb50cdbff23e69b025418b43967556b_s00	-0.001	-0.009	-0.009	-0.006	-0.011	-0.01	-0.013	-0.006	-0.007	-0.01	-0.01	-0.014	-0.008	-0.009	-0.011	-0.01	-0.006	-0.015	-0.014	-0.013	-0.01	-0.006	-0.008	-0.009	-0.011	-0.014	-0.015	-0.01	-0.008	-0.008	-0.007	-0.011	-0.016	-0.01	-0.013	-0.013	-0.008	-0.01	-0.007	-0.007	-0.011	-0.013	-0.01	-0.016	-0.015	-0.014	-0.013	-0.008	-0.007
jw-24h_2_c5_s00	0.013	-0.004	0.001	0.008	-0.008	-0.002	0.028	-0.003	0.005	-0.002	-0.002	0.009	0.005	0	0.003	0.004	0.017	0	-0.002	0.004	0.009	0	-0.007	-0.004	-0.001	0.024	-0.001	0	0.001	-0.007	-0.004	0.001	0.001	0.006	0.004	0.009	0.004	0	-0.003	0.007	-0.008	0.002	-0.009	0.063	-0.002	0.004	-0.01	0.006	-0.005
dna-19_s10	0.002	-0.001	0.001	0.001	-0.002	-0.002	0.001	-0.001	0	-0.002	0	0	0.012	0	-0.001	-0.001	0	0	0	0	0	-0.001	0.001	-0.001	-0.001	-0.001	0	-0.001	-0.002	-0.002	-0.002	0.002	-0.001	-0.002	0	-0.003	-0.002	-0.002	-0.001	-0.002	-0.001	-0.002	0	-0.001	-0.001	-0.001	-0.001	0	-0.001
05898_s00	0.008	0.003	-0.007	-0.005	-0.002	-0.014	-0.01	-0.008	-0.008	-0.011	-0.015	-0.01	-0.011	-0.015	-0.004	-0.018	-0.012	-0.01	-0.011	-0.012	-0.012	-0.009	-0.012	-0.015	-0.017	-0.012	-0.008	-0.015	-0.013	-0.01	-0.011	-0.006	-0.014	-0.015	-0.012	-0.003	-0.015	-0.008	-0.017	-0.02	-0.011	-0.012	-0.015	-0.012	-0.013	-0.015	-0.013	-0.015	-0.018
IXMtest_B23_s1_w152C21D3B-75A9-4FF9-839A-23E6CE19AEEC_s00	0.001	-0.007	-0.009	-0.011	-0.011	-0.011	-0.01	-0.011	-0.006	-0.011	-0.009	-0.009	-0.009	-0.011	-0.01	-0.012	-0.01	-0.011	-0.014	-0.01	-0.012	-0.008	-0.011	-0.012	-0.013	-0.012	-0.009	-0.012	-0.012	-0.011	-0.011	-0.013	-0.012	-0.011	-0.011	-0.012	-0.011	-0.011	-0.013	-0.014	-0.011	-0.01	-0.013	-0.011	-0.013	-0.013	-0.013	-0.012	-0.014
c901794d1a421d52e5734500c0a2a8ca84651fb93b19cec2f411855e70cae339_s11	0.003	-0.001	-0.003	-0.004	-0.002	-0.002	-0.003	0.001	-0.004	-0.001	-0.002	0	-0.006	0.001	0	-0.002	-0.001	0	0.001	-0.002	-0.002	0	-0.004	-0.005	0.001	0	-0.007	-0.004	-0.002	-0.004	-0.002	-0.005	-0.007	-0.003	-0.007	-0.003	-0.007	0.001	0	-0.006	0.001	-0.006	-0.016	-0.003	0.006	-0.001	0.002	-0.004	-0.002
a4816cc1fb76cb3c5e481186833fc0ae9cf426a1406a2607e974e65e9cddba4f_s10	-0.001	0.002	0.006	0.003	0.007	0.021	0.015	0.006	0.001	0.003	0.012	0.004	0.009	0.004	0.003	0.01	0.002	0.003	0.007	0.003	0.002	0	0.004	-0.002	0.002	0.001	0.003	0.002	-0.003	-0.002	0	0.001	-0.001	0.002	-0.002	-0.006	-0.002	-0.003	-0.002	-0.001	-0.005	-0.003	-0.005	-0.004	-0.005	-0.003	-0.003	-0.005	-0.005
0532c64c2fd0c4d3188cc751cdfd566b1cfba3d269358717295bab1504c7c275_s00	-0.001	0.006	-0.008	-0.002	-0.009	-0.008	-0.001	-0.009	-0.006	-0.01	-0.011	-0.011	0.003	-0.01	-0.012	-0.012	-0.01	-0.011	-0.01	-0.012	-0.002	-0.011	-0.013	-0.012	-0.01	-0.011	-0.012	-0.011	-0.013	-0.012	-0.012	-0.01	-0.003	-0.013	-0.013	-0.012	-0.011	-0.013	-0.013	-0.009	-0.011	-0.004	-0.011	-0.013	-0.01	-0.011	-0.012	-0.01	-0.012
IXMtest_O07_s6_w17884A281-85EA-4DD8-9D5A-42427988AE36_s00	0.002	-0.005	-0.006	-0.009	-0.009	-0.009	-0.009	-0.008	-0.004	-0.007	-0.007	-0.007	-0.004	-0.008	-0.005	-0.009	-0.009	-0.007	-0.008	-0.007	-0.009	-0.005	-0.009	-0.009	-0.01	-0.007	-0.004	-0.007	-0.009	-0.008	-0.009	-0.008	-0.004	-0.007	-0.007	-0.005	-0.008	-0.009	-0.011	-0.009	-0.008	-0.005	-0.007	-0.006	-0.007	-0.007	-0.007	-0.008	-0.01
IXMtest_D20_s3_w19D371AF3-0189-48A3-AF3B-D108DE6A017F_s00	0	-0.006	-0.006	-0.008	-0.007	-0.007	-0.007	-0.006	-0.006	-0.007	-0.005	-0.007	-0.005	-0.007	-0.005	-0.007	-0.008	-0.007	-0.008	-0.006	-0.007	-0.007	-0.009	-0.007	-0.008	-0.007	-0.005	-0.007	-0.006	-0.007	-0.007	-0.008	-0.007	-0.007	-0.007	-0.006	-0.007	-0.007	-0.008	-0.008	-0.006	-0.005	-0.007	-0.008	-0.008	-0.008	-0.007	-0.008	-0.008
1747f62148a919c8feb6d607faeebdf504b5e2ad42b6b1710b1189c37ebcdb2c_s00	-0.001	0.012	0.009	0.006	0.009	0.005	0.007	0.004	0.008	-0.003	0.003	-0.006	0.003	0	-0.002	-0.005	0	0.001	0.006	0.01	0.014	0.005	0.016	0	0.022	0.01	0.018	0.026	-0.003	0.004	0.003	0.023	0.032	0.016	0.017	0.006	0.009	0.009	0.002	0.009	0.01	0.035	0.005	0.01	0.016	0.008	0.009	0.017	0.01
fe80a2cf3c93dafad8c364fdd1646b0ba4db056cdb7bdb81474f957064812bba_s00	0.007	0	0	-0.001	-0.001	0.001	-0.003	0.001	0.004	0	-0.001	0.003	-0.002	-0.006	-0.001	-0.001	-0.003	-0.002	0.001	-0.004	0.01	-0.001	-0.005	-0.004	-0.003	-0.005	0.001	-0.003	-0.001	-0.001	-0.003	-0.003	0	-0.002	-0.002	-0.002	-0.001	-0.001	-0.002	-0.003	-0.005	0.002	-0.002	0	-0.003	-0.002	-0.001	-0.002	-0.002
dna-20_s10	0.002	-0.005	-0.002	0	-0.002	-0.002	-0.001	-0.001	0.002	-0.001	-0.001	-0.001	0.004	0	-0.001	-0.001	0.001	-0.003	-0.002	-0.001	-0.003	-0.002	-0.001	-0.001	-0.001	-0.004	-0.003	0	-0.003	-0.003	-0.002	-0.004	-0.001	-0.002	-0.003	-0.001	-0.001	0.001	-0.002	0	-0.002	-0.002	-0.001	0.001	0.001	-0.001	0.002	0	0.001
IXMtest_P07_s8_w19D682C29-5685-4A33-8CAA-F0797DD7F021_s00	0.001	-0.004	-0.006	-0.008	-0.007	-0.007	-0.008	-0.009	-0.004	-0.01	-0.007	-0.007	-0.001	-0.009	-0.004	-0.01	-0.01	-0.007	-0.007	-0.006	-0.007	-0.007	-0.01	-0.01	-0.009	-0.006	-0.005	-0.006	-0.008	-0.009	-0.01	-0.008	-0.005	-0.006	-0.005	-0.005	-0.008	-0.008	-0.01	-0.009	-0.008	-0.005	-0.006	-0.006	-0.007	-0.008	-0.007	-0.009	-0.011
dna-49_s01	-0.001	-0.002	0.001	0.005	0.002	0.003	0.003	0.002	0.002	0.002	0	0	-0.004	0.001	0.003	-0.001	-0.002	0	-0.001	0	-0.003	-0.003	0.002	-0.001	0	0	0.001	0	0	0.001	0	0.003	0	0.002	-0.001	0	-0.001	-0.001	0.001	0	-0.003	0	0	0	0	0.001	0	0.001	-0.001
IXMtest_M20_s3_w15C73A7C7-F81B-4583-AB8F-0A64336AF070_s00	-0.001	-0.005	-0.004	-0.003	-0.005	-0.004	-0.003	-0.004	-0.002	-0.005	-0.004	-0.005	-0.003	-0.004	-0.005	-0.004	-0.004	-0.006	-0.005	-0.004	-0.006	-0.004	-0.005	-0.004	-0.006	-0.005	-0.006	-0.005	-0.005	-0.004	-0.003	-0.006	-0.008	-0.005	-0.005	-0.004	-0.004	-0.004	-0.004	-0.005	-0.005	-0.003	-0.004	-0.006	-0.004	-0.005	-0.004	-0.003	-0.005
13572_s00	0.002	-0.018	-0.016	-0.004	-0.023	-0.012	-0.007	-0.008	-0.009	-0.012	-0.006	-0.016	-0.019	-0.014	-0.018	-0.01	-0.008	-0.016	-0.005	-0.011	-0.013	-0.006	-0.012	-0.012	-0.015	-0.013	-0.019	-0.015	-0.012	-0.012	-0.005	-0.01	-0.01	-0.016	-0.012	-0.011	-0.012	-0.006	-0.009	-0.011	-0.011	-0.011	-0.012	-0.012	-0.012	-0.012	-0.015	-0.011	-0.015
IXMtest_F12_s5_w17F3E9DFC-6705-40A9-B5FE-C60261D73052_s00	0.001	-0.002	-0.003	-0.007	-0.005	-0.004	-0.004	-0.005	-0.002	-0.006	-0.004	-0.005	0	-0.005	-0.003	-0.006	-0.008	-0.004	-0.006	-0.003	-0.004	-0.005	-0.006	-0.004	-0.005	-0.002	-0.003	-0.004	-0.004	-0.004	-0.006	-0.004	-0.004	-0.004	-0.003	-0.002	-0.004	-0.004	-0.006	-0.006	-0.004	-0.002	-0.003	-0.003	-0.003	-0.004	-0.003	-0.004	-0.007
dna-24_s00	-0.001	0.002	0.001	0	0.002	-0.002	0.001	-0.002	0	-0.002	-0.002	-0.001	0.003	-0.003	-0.002	-0.002	-0.002	-0.002	-0.002	-0.001	-0.001	0	-0.003	0.001	-0.003	-0.002	0	-0.002	-0.001	-0.002	-0.002	-0.001	-0.001	-0.003	-0.001	-0.001	-0.002	-0.002	-0.002	-0.002	-0.003	-0.002	0	-0.001	-0.001	-0.003	0.001	-0.001	-0.001
jw-1h_4_c5_s10	0.011	-0.006	0.005	0.012	0.013	0.013	0.016	0.015	0.005	0.002	0.01	0.005	0.006	0.004	0.002	0.004	0.011	0.005	0.003	0.013	0.005	0.004	0.002	0.005	0.002	0.017	0.002	0.001	0.006	0.001	-0.001	-0.003	0.015	-0.002	0.004	0.004	0.002	-0.003	0.004	0.006	0.004	0.003	0.003	0.001	0.005	0.01	0.006	-0.001	0
dna-34_s10	0	0.006	-0.001	0.001	0.002	0	0.001	0	0.001	0.001	-0.001	0	-0.002	0	0	0	-0.002	-0.001	-0.001	-0.001	-0.001	-0.002	-0.002	0	-0.002	-0.002	-0.002	-0.001	-0.001	-0.001	-0.002	-0.001	0	-0.001	-0.002	-0.001	0	-0.001	-0.001	-0.002	-0.002	-0.001	-0.001	-0.002	-0.001	-0.001	0	0.001	-0.001
IXMtest_G16_s3_w1B4690283-D75E-4DFB-92B0-29419E8292C6_s00	0.001	-0.014	-0.014	-0.016	-0.015	-0.014	-0.015	-0.014	-0.011	-0.016	-0.014	-0.015	-0.007	-0.013	-0.009	-0.017	-0.009	-0.015	-0.018	-0.015	-0.015	-0.009	-0.014	-0.016	-0.019	-0.014	-0.01	-0.015	-0.014	-0.013	-0.013	-0.016	-0.012	-0.015	-0.015	-0.011	-0.013	-0.012	-0.013	-0.015	-0.015	-0.011	-0.015	-0.014	-0.015	-0.015	-0.016	-0.011	-0.013
d1ba6089cae2f90cb7275ece10ca393c25f60ea17e5c9c3cea2399d31fd41869_s00	-0.007	-0.03	-0.006	-0.026	-0.001	-0.023	-0.024	-0.012	0.05	0.032	-0.011	-0.019	-0.035	-0.006	0.016	0.019	-0.008	-0.025	-0.011	-0.028	-0.041	-0.071	-0.022	-0.022	0.013	-0.015	-0.02	0.019	0.025	0.006	0.001	-0.027	-0.016	-0.013	-0.021	0.037	-0.018	-0.027	-0.025	-0.02	-0.013	-0.006	-0.012	-0.005	-0.015	-0.02	-0.014	-0.004	-0.014
92e7e86e765e05ce331c07a6d14f0a696eac7ee40058699243900f40b696d7aa_s00	0.008	-0.007	-0.004	-0.001	-0.001	-0.002	-0.001	0.002	0.003	0.001	0.002	0	0.014	-0.002	0	0.001	0.002	-0.001	-0.002	0.001	0.002	0.007	0.002	0.005	0.001	0.005	0.002	0.003	0.002	0.004	0.004	0.001	0	-0.001	0	0	0	0.004	0.005	0	0.003	0	0.004	-0.003	0.002	0	0	0.003	0.006
fc5452f612a0f972fe55cc677055ede662af6723b5c1615ad539b8a4bd279bdb_s00	-0.003	0	0.001	0.001	0.003	0.001	0.006	0.002	-0.001	-0.001	0.002	-0.004	0	0	-0.003	-0.001	0.002	-0.006	-0.007	-0.004	-0.004	-0.004	-0.001	-0.006	-0.006	-0.006	-0.007	-0.008	-0.017	-0.018	-0.01	-0.012	-0.014	-0.015	-0.015	-0.011	-0.015	-0.016	-0.008	-0.01	-0.015	-0.012	-0.016	-0.016	-0.021	-0.019	-0.025	-0.024	-0.018
4948e3dfe0483c2198b9616612071ead5474dffd223071cf0a567aea9aca0b9e_s00	0.004	-0.003	-0.004	-0.005	-0.002	-0.003	-0.006	-0.005	0.001	-0.004	-0.003	-0.005	-0.004	-0.005	-0.003	-0.005	-0.003	-0.005	-0.007	-0.007	-0.003	-0.007	-0.006	-0.009	-0.007	-0.004	-0.004	-0.007	-0.005	-0.003	-0.007	-0.007	0.001	-0.005	-0.005	-0.006	-0.006	-0.004	-0.004	-0.004	-0.001	0.007	0	-0.006	-0.004	-0.005	-0.006	-0.002	-0.007
IXMtest_G06_s7_w19444140C-EF22-42DE-863A-514D836BE850_s00	0.002	-0.005	-0.008	-0.011	-0.009	-0.01	-0.007	-0.01	-0.005	-0.008	-0.007	-0.008	-0.002	-0.008	-0.005	-0.009	-0.01	-0.007	-0.008	-0.008	-0.008	-0.008	-0.009	-0.01	-0.01	-0.006	-0.004	-0.007	-0.008	-0.008	-0.01	-0.007	-0.005	-0.008	-0.006	-0.005	-0.007	-0.008	-0.011	-0.008	-0.008	-0.005	-0.007	-0.006	-0.008	-0.007	-0.008	-0.009	-0.012
dna-24_s01	0.002	-0.003	0	0.002	0.003	0.002	0.003	0.002	0.006	0.004	0.003	0.006	0.004	0.001	0.005	0.002	0	0.002	0.003	0.003	-0.002	-0.004	-0.001	0	0.003	0.001	0	0.001	0.001	-0.001	-0.004	0.005	0.006	0.007	-0.004	0	0.003	0	-0.002	0.003	-0.001	0.004	0.001	0	0.001	-0.001	0.001	0.005	-0.001
jw-24h_2_c5_s10	0.024	0.012	0	0.027	0.01	0.008	0.027	0.009	0.012	0.001	-0.001	0.016	0.004	-0.007	-0.001	-0.003	-0.001	0.015	0.009	0.005	0.008	0.002	0.003	0.004	-0.003	0.051	0.001	0.002	0.009	-0.001	-0.002	0.004	0.037	-0.002	0	0.058	-0.005	0.005	0.004	0.004	0.001	0.003	0	0.09	0	-0.001	-0.001	-0.006	0.01
dna-19_s00	0.001	0.003	0.001	0.003	0.003	-0.007	0.001	-0.003	-0.007	-0.002	-0.002	0.001	0.013	0	0	-0.001	0.001	0.001	0	-0.001	0.001	-0.001	0.002	-0.001	-0.001	0.001	0	-0.002	0	0	0	0.004	0.001	0	0.001	0.001	-0.001	0	0.001	0	0.001	0.001	0.001	0	0	0	0	0	-0.001
b82548ab19466b461614e6055aaf49fbc24c03a2d20e65575b680c7c28268807_s00	0.005	0.005	0.001	0.001	0	0.001	0.003	0	0.001	-0.001	0.001	0	0.007	0	0.002	0.001	-0.001	0	0	0	0	0.001	-0.001	-0.002	-0.003	-0.001	-0.001	-0.002	-0.002	-0.002	-0.002	-0.004	-0.001	-0.002	-0.001	-0.001	0	-0.002	-0.004	-0.004	-0.004	0.003	-0.003	0	-0.003	-0.005	-0.004	-0.003	-0.007
bbfc4aab5645637680fa0ef00925eea733b93099f1944c0aea09b78af1d4eef2_s00	0.002	0.002	-0.005	-0.017	-0.011	-0.014	-0.014	-0.016	-0.011	-0.011	-0.011	-0.01	-0.011	-0.019	-0.008	-0.018	-0.02	-0.018	-0.019	-0.017	-0.017	-0.016	-0.02	-0.02	-0.013	-0.014	-0.012	-0.018	-0.019	-0.02	-0.025	-0.017	-0.012	-0.015	-0.015	-0.014	-0.02	-0.021	-0.022	-0.022	-0.014	-0.012	-0.017	-0.011	-0.017	-0.018	-0.017	-0.017	-0.026
IXMtest_K05_s9_w1647AEF60-D7B0-4D83-AFA5-2B05E968468F_s00	0.003	-0.006	-0.009	-0.007	-0.009	-0.01	-0.011	-0.008	-0.009	-0.009	-0.01	-0.012	-0.007	-0.009	-0.01	-0.01	-0.008	-0.012	-0.011	-0.01	-0.01	-0.006	-0.01	-0.01	-0.011	-0.01	-0.011	-0.009	-0.01	-0.009	-0.007	-0.011	-0.013	-0.012	-0.012	-0.01	-0.011	-0.01	-0.009	-0.011	-0.011	-0.011	-0.01	-0.013	-0.012	-0.013	-0.012	-0.009	-0.011
jw-24h_2_c5_s11	-0.003	0.005	0.005	0.005	-0.002	0.001	0.008	-0.005	0.02	-0.001	-0.004	0.004	0.001	-0.006	-0.002	-0.001	0.002	0	-0.005	-0.002	0	-0.005	-0.006	-0.007	-0.007	0.014	-0.002	-0.005	-0.004	-0.004	-0.006	-0.002	-0.001	0.004	0.002	-0.006	-0.001	-0.004	-0.005	0.01	-0.002	0.005	-0.004	0.04	-0.006	-0.003	-0.006	0.007	-0.001
70827e40a7155391984e56703c6df3392fb4a94bbd6c7008da6a6ca3244965d9_s00	0.002	-0.007	-0.011	-0.008	-0.01	-0.01	-0.009	-0.01	-0.009	-0.01	-0.011	-0.012	-0.004	-0.01	-0.013	-0.013	-0.012	-0.011	-0.011	-0.012	-0.011	-0.01	-0.014	-0.011	-0.011	-0.013	-0.011	-0.011	-0.013	-0.012	-0.013	-0.013	-0.01	-0.013	-0.011	-0.011	-0.012	-0.01	-0.011	-0.011	-0.011	-0.01	-0.009	-0.011	-0.011	-0.008	-0.012	-0.008	-0.01
IXMtest_L03_s2_w1AC4550E2-F824-4A58-9CC5-952AD9ECE76A_s00	0.001	-0.004	-0.007	-0.012	-0.007	-0.008	-0.01	-0.011	-0.007	-0.011	-0.009	-0.008	-0.006	-0.011	-0.006	-0.013	-0.011	-0.01	-0.011	-0.011	-0.008	-0.008	-0.012	-0.012	-0.013	-0.009	-0.006	-0.01	-0.011	-0.012	-0.012	-0.011	-0.006	-0.01	-0.01	-0.007	-0.011	-0.012	-0.013	-0.012	-0.012	-0.006	-0.01	-0.009	-0.011	-0.011	-0.011	-0.012	-0.013
jw-15min_5_c5_s10	0.028	0.012	0.003	0.018	0.007	0.008	-0.023	-0.001	0.015	0.004	0	0.03	0.017	-0.007	-0.001	0.005	0.006	0.014	0.016	0.007	0.012	0.005	0.004	0.011	0.006	0.066	0.002	-0.001	0.027	0.01	0.012	0.012	0.036	-0.006	0.008	0.028	0	-0.002	0.008	0.009	0.005	0.002	0.006	-0.007	0.009	0.009	0.012	-0.004	0.016
05624_s00	0.003	-0.011	-0.024	-0.041	-0.011	-0.049	-0.046	-0.044	-0.033	-0.038	-0.051	-0.013	-0.011	-0.021	-0.009	-0.046	-0.046	-0.034	-0.038	-0.039	-0.028	-0.014	-0.041	-0.04	-0.029	-0.032	0.003	-0.049	-0.033	-0.012	-0.04	-0.051	-0.018	-0.025	-0.033	-0.012	-0.05	-0.041	-0.024	-0.04	-0.043	-0.02	-0.039	-0.039	-0.031	-0.041	-0.014	-0.054	-0.031
13570_s00	0.006	-0.012	-0.016	-0.013	-0.021	-0.02	-0.018	-0.016	-0.013	-0.026	-0.012	-0.023	-0.022	-0.022	-0.02	-0.015	-0.003	-0.02	-0.001	-0.021	-0.029	-0.019	-0.018	-0.017	-0.023	-0.023	-0.017	-0.004	-0.02	-0.031	-0.012	-0.011	-0.027	-0.024	-0.02	-0.022	-0.015	-0.014	-0.02	-0.015	-0.018	-0.021	-0.021	-0.022	-0.021	-0.016	-0.027	-0.012	-0.022
dna-39_s01	-0.001	0.008	0	-0.003	-0.001	-0.003	-0.001	0	-0.005	-0.001	-0.003	-0.002	-0.003	-0.003	-0.003	-0.001	-0.003	-0.001	-0.005	0	0.007	0.003	0	0.002	-0.003	-0.002	-0.001	0.008	0.005	0	-0.001	0.001	-0.002	0.013	0.002	0.001	0.003	0.002	0.001	0.002	0.005	0.007	0.002	0.002	0.009	0.005	0.002	0.003	0.002
c6216cdc42f61bc345434986db42e2ef9b9741aee3210b7a808e952e319d2305_s00	0.012	-0.012	-0.012	-0.017	-0.017	-0.011	-0.016	-0.017	-0.014	-0.016	-0.014	-0.02	-0.013	-0.02	-0.017	-0.02	-0.021	-0.016	-0.019	-0.017	-0.017	-0.018	-0.019	-0.015	-0.018	-0.02	-0.017	-0.018	-0.018	-0.017	-0.019	-0.024	-0.018	-0.019	-0.02	-0.02	-0.023	-0.024	-0.021	-0.022	-0.018	-0.023	-0.022	-0.021	-0.019	-0.021	-0.017	-0.022	-0.023
dna-34_s01	0.002	0.007	0.006	0.003	0.004	0.003	0.005	0.001	0.002	0.001	0.001	-0.001	0.003	0	0	0	0	0	0	-0.001	0.001	0	-0.001	0.001	0.001	0	-0.001	0.007	0	0.001	-0.001	-0.001	0	0.001	0	-0.001	0.002	0	0.001	0.001	0.001	0.001	-0.001	0	0.002	0.001	0.001	0.003	0
17302_s00	0.006	-0.018	-0.029	-0.028	-0.03	-0.037	-0.02	-0.035	-0.029	-0.045	-0.038	-0.027	-0.025	-0.031	-0.023	-0.048	-0.044	-0.045	-0.043	-0.046	-0.036	-0.024	-0.046	-0.046	-0.041	-0.04	-0.01	-0.037	-0.037	-0.026	-0.043	-0.04	-0.036	-0.044	-0.04	-0.025	-0.038	-0.042	-0.038	-0.049	-0.043	-0.03	-0.043	-0.044	-0.039	-0.045	-0.031	-0.041	-0.044
dna-44_s01	0	0.01	0.003	0.007	0.004	0.002	0.001	0.002	-0.001	0.005	0.002	0.001	0.01	0	0.003	0	-0.001	0.001	0.001	-0.001	-0.002	0	0.004	0.001	0.001	-0.004	-0.001	0	0.001	0	-0.001	0.002	-0.007	-0.006	-0.014	-0.003	-0.01	-0.013	0.001	-0.002	-0.001	-0.01	-0.011	-0.014	0	-0.011	0	0.001	-0.002
IXMtest_L13_s5_w14B7DEC0F-735B-428F-B8B4-F4FF32B6ED4A_s00	0	-0.004	-0.005	-0.009	-0.007	-0.007	-0.008	-0.008	-0.004	-0.008	-0.007	-0.008	-0.004	-0.009	-0.005	-0.01	-0.01	-0.009	-0.01	-0.008	-0.008	-0.006	-0.01	-0.012	-0.011	-0.008	-0.005	-0.01	-0.009	-0.01	-0.01	-0.011	-0.006	-0.008	-0.008	-0.008	-0.007	-0.009	-0.013	-0.011	-0.01	-0.005	-0.009	-0.007	-0.01	-0.009	-0.01	-0.01	-0.013
IXMtest_J16_s8_w1AD7BC3EB-6A29-4A53-AA59-E39653839B0D_s00	0	-0.009	-0.009	-0.012	-0.012	-0.012	-0.01	-0.011	-0.007	-0.01	-0.009	-0.008	-0.005	-0.009	-0.005	-0.01	-0.009	-0.009	-0.01	-0.009	-0.008	-0.005	-0.01	-0.009	-0.009	-0.007	-0.005	-0.01	-0.009	-0.009	-0.009	-0.01	-0.006	-0.009	-0.008	-0.007	-0.009	-0.009	-0.009	-0.009	-0.008	-0.006	-0.01	-0.007	-0.01	-0.009	-0.009	-0.009	-0.01
72e8c49dea44787114fd191f9e97e260f961c6e7ae4715bc95cc91db8d91a4e3_s00	0.003	-0.001	-0.001	-0.001	-0.001	0.001	-0.001	0	-0.001	-0.001	-0.005	-0.005	0.005	-0.004	-0.004	-0.006	-0.005	-0.007	-0.007	-0.008	-0.004	-0.006	-0.007	-0.007	-0.005	-0.004	-0.007	-0.002	-0.005	-0.006	-0.005	-0.005	-0.006	-0.005	-0.005	-0.009	-0.009	-0.007	-0.004	-0.004	-0.004	-0.006	-0.01	-0.008	-0.005	-0.007	-0.006	-0.01	-0.003
b8fdc02d915206bb2564e1f7da962f2b9d9d491b11afa00a76622b7932366480_s00	0.005	-0.004	-0.005	-0.005	-0.006	-0.001	-0.005	-0.001	-0.001	0.003	-0.002	0.01	0.003	0.002	0.004	0.003	-0.001	0.007	0.007	0.009	0.011	0.005	0.004	0.013	0.004	0.012	0.013	0.011	0.022	0.016	0.011	0.015	0.013	0.011	0.018	0.008	0.01	0.013	0.01	0.01	0.02	0.013	0.013	0.01	0.018	0.015	0.019	0.014	0.014
6f8197baf738986a1ec3b6ba92b567863d897a739376b7cec5599ad6cecafdfc_s00	0.003	-0.001	-0.003	-0.002	-0.004	-0.001	-0.005	-0.003	-0.005	-0.005	-0.003	-0.003	-0.008	-0.003	-0.001	-0.003	-0.004	-0.002	-0.001	-0.002	0.003	-0.005	-0.005	-0.004	-0.003	-0.008	-0.004	-0.003	-0.003	-0.005	-0.005	-0.006	-0.003	-0.006	-0.005	-0.003	-0.002	-0.005	-0.005	-0.005	-0.007	-0.004	-0.004	-0.003	-0.007	-0.006	-0.006	-0.005	-0.004
371a67232f7c871ec11332292c83cd9bb16063b91d58e86f0b76ef8817bc9465_s00	-0.005	-0.006	-0.009	-0.006	-0.009	-0.009	-0.009	-0.007	-0.008	-0.008	-0.007	-0.011	-0.006	-0.007	-0.007	-0.006	-0.007	-0.007	-0.009	-0.01	-0.006	-0.004	-0.008	-0.01	-0.005	-0.008	-0.009	-0.007	-0.008	-0.01	-0.006	-0.007	-0.01	-0.008	-0.01	-0.015	-0.009	-0.011	-0.015	-0.011	-0.01	-0.013	-0.019	-0.014	-0.022	-0.015	-0.023	-0.016	-0.024
e4fc936ba57a936aaa5941ccc70946ab18fcebcb6e8d85a097c584aff9ca4d88_s00	0.006	-0.004	-0.008	-0.009	-0.01	-0.012	-0.01	-0.012	-0.01	-0.009	-0.01	-0.01	-0.009	-0.009	-0.007	-0.01	-0.009	-0.01	-0.01	-0.009	-0.005	-0.01	-0.008	-0.009	-0.009	-0.008	-0.009	-0.009	-0.007	-0.009	-0.008	-0.01	-0.009	-0.011	-0.01	-0.009	-0.011	-0.01	-0.009	-0.011	-0.008	-0.01	-0.011	-0.011	-0.008	-0.011	-0.011	-0.012	-0.011
jw-Kontrolle1_c5_s11	0.016	0.007	-0.017	0.052	0.031	0.004	-0.029	0.011	0.023	-0.004	-0.006	0.007	0.029	-0.006	0.007	-0.008	-0.001	0.04	0.016	-0.004	0.026	-0.011	0.009	0.022	0.001	0.042	0.016	0	0.005	0.001	0.015	0.016	0.036	-0.005	0.01	0.017	-0.002	0.017	0.003	-0.016	0.008	-0.008	0.011	-0.008	0.007	0.002	0.014	0.001	0.021
06350c7cc618be442c15706db7a68e91f313758d224de4608f9b960106d4f9ca_s00	0.006	-0.002	-0.004	-0.004	-0.005	-0.003	-0.001	-0.005	-0.006	-0.008	-0.006	-0.002	0.003	-0.005	-0.007	-0.006	-0.007	-0.001	0.002	0	0.004	-0.004	-0.003	-0.001	-0.002	0.001	0.002	0	0.006	0.007	0.002	0.005	0.003	0.005	0.007	0.005	0.007	0.004	0.003	-0.001	0	0.007	0.002	0.001	0.012	0.006	0.013	0.003	0.01
set03_image116_s00	-0.001	-0.007	-0.006	-0.007	-0.007	-0.005	-0.006	-0.004	-0.005	-0.005	-0.007	-0.006	0.003	-0.004	-0.004	-0.006	-0.006	-0.005	-0.005	-0.006	-0.005	-0.006	-0.006	-0.006	-0.006	-0.008	-0.005	-0.006	-0.002	-0.004	-0.005	-0.007	-0.002	-0.004	-0.006	-0.007	-0.007	-0.008	-0.006	-0.007	-0.008	-0.008	-0.006	-0.006	-0.005	-0.008	-0.006	-0.009	-0.007
0287e7ee5b007c91ae2bd7628d09735e70496bc6127ecb7f3dd043e04ce37426_s00	0.004	0.001	-0.001	-0.004	-0.003	-0.001	-0.005	-0.002	0.002	-0.003	-0.004	0.001	0.008	0.001	-0.003	-0.004	-0.005	-0.002	-0.004	-0.002	0.002	0	-0.008	-0.002	-0.004	-0.006	-0.003	-0.002	0	0	-0.005	-0.001	0.01	-0.002	0.003	0.002	0.005	0.003	0.001	0	-0.007	0.003	0.008	0.002	0.007	0.008	0.008	0.005	0.002
f7eaaf420b5204c4a42577428b7cd897a53ef07b759ccbba3ed30a3548ca5605_s00	0.002	-0.003	-0.006	-0.008	-0.01	-0.014	-0.012	-0.009	-0.01	-0.011	-0.01	-0.017	-0.008	-0.008	-0.01	-0.011	-0.007	-0.013	-0.009	-0.01	-0.018	-0.007	-0.011	-0.006	-0.008	-0.014	-0.011	-0.013	-0.013	-0.011	-0.008	-0.019	-0.017	-0.01	-0.016	-0.016	-0.014	-0.015	-0.013	-0.018	-0.015	-0.017	-0.018	-0.022	-0.02	-0.02	-0.02	-0.017	-0.021
db45946a4412a2137674ec075b6892ccd682b77826aba618210569bbc65cf2b0_s00	-0.003	-0.004	0	0.002	-0.002	0	0	0.002	0.008	-0.002	0.001	0.002	0.007	0	0	-0.001	-0.002	-0.001	-0.002	0	0.002	0	0	0.001	-0.004	-0.001	-0.002	-0.001	0	-0.001	-0.001	-0.004	-0.005	-0.004	-0.004	-0.002	-0.003	-0.002	-0.005	-0.005	-0.004	0	-0.006	-0.002	-0.007	-0.005	-0.009	-0.003	-0.007
50a7ea80dd73232a17f98b5c83f62ec89989e892fe25b79b36f99b3872a7d182_s00	0.008	0	-0.008	-0.005	-0.011	-0.008	-0.008	-0.01	-0.007	-0.009	-0.009	-0.009	-0.003	-0.007	-0.006	-0.007	-0.007	-0.007	-0.006	-0.009	-0.004	-0.009	-0.008	-0.009	-0.008	-0.006	-0.005	-0.008	-0.007	-0.005	-0.008	-0.007	-0.005	-0.008	-0.006	-0.006	-0.008	-0.007	-0.008	-0.008	-0.007	-0.005	-0.007	-0.006	-0.008	-0.006	-0.008	-0.007	-0.007
308084bdd358e0bd3dc7f2b409d6f34cc119bce30216f44667fc2be43ff31722_s00	0.011	-0.003	-0.004	-0.004	0.001	0.005	-0.003	0	-0.001	0.009	-0.004	0.001	-0.004	-0.001	0.001	-0.003	-0.002	0.003	-0.005	-0.004	0.011	-0.003	-0.006	-0.006	0.003	0.015	-0.001	0.004	-0.001	-0.001	0.004	-0.003	0.014	0.001	-0.001	0.014	0.014	0.005	0	0.019	-0.002	-0.003	0.001	0.022	0.003	0.009	0	0	0.006
Week1_22123_C03_04_w1_s01	0.013	0.002	0	0.002	-0.001	-0.004	-0.005	-0.007	-0.004	-0.005	-0.006	-0.007	-0.002	-0.006	-0.009	-0.007	-0.004	-0.008	-0.008	-0.007	-0.003	-0.005	-0.009	-0.009	-0.006	-0.008	-0.009	-0.009	-0.006	-0.007	-0.01	-0.006	-0.006	-0.008	-0.008	-0.004	-0.008	-0.006	-0.009	-0.007	-0.008	-0.004	-0.005	-0.004	-0.007	-0.007	-0.005	-0.005	-0.009
IXMtest_N18_s2_w1CC5ED51D-86C5-437D-8EDD-E56E4C949B3B_s00	0.004	-0.002	-0.006	-0.01	-0.006	-0.006	-0.008	-0.007	-0.005	-0.008	-0.007	-0.005	-0.002	-0.009	-0.005	-0.011	-0.01	-0.007	-0.009	-0.009	-0.007	-0.008	-0.011	-0.011	-0.012	-0.007	-0.004	-0.01	-0.011	-0.011	-0.012	-0.009	-0.004	-0.008	-0.009	-0.004	-0.01	-0.011	-0.011	-0.012	-0.011	-0.005	-0.008	-0.007	-0.009	-0.008	-0.008	-0.011	-0.012
IXMtest_L05_s2_w1B9C6FAC9-9D48-4184-8D9B-ABFC3BEC1125_s00	0.002	-0.008	-0.011	-0.013	-0.012	-0.012	-0.01	-0.011	-0.009	-0.012	-0.011	-0.012	-0.008	-0.012	-0.01	-0.014	-0.011	-0.012	-0.014	-0.012	-0.011	-0.008	-0.014	-0.013	-0.015	-0.012	-0.009	-0.013	-0.012	-0.012	-0.011	-0.013	-0.011	-0.011	-0.012	-0.012	-0.011	-0.011	-0.012	-0.013	-0.013	-0.01	-0.012	-0.012	-0.012	-0.012	-0.012	-0.012	-0.013
f487cc82271cf84b4414552aa8b0a9d82d902451ebe8e8bc639d4121c1672ff7_s00	0.004	-0.005	-0.004	-0.003	-0.003	-0.005	-0.005	-0.002	0.003	-0.001	-0.004	-0.003	0	-0.004	-0.003	-0.004	-0.008	-0.003	-0.002	-0.002	-0.001	-0.004	-0.003	0	-0.003	-0.002	-0.002	-0.005	0.008	0.003	-0.002	0.001	0.001	0.003	0.008	0.01	-0.001	-0.001	-0.002	-0.003	0.005	-0.002	0.005	0.002	0.011	0.003	0.01	0	-0.001
dna-39_s00	-0.002	0.001	0.002	0.001	0.004	0.002	0.005	0.002	0.003	0.001	0.001	0.002	0.017	0.002	0.003	0	0.001	0.001	0.002	0.001	0.003	0.001	0	0	0.001	0.001	0.001	0	0.001	0.002	0.001	0.003	-0.001	-0.001	0	0.001	-0.002	0	-0.001	0.001	-0.001	0	0.001	0.001	0.002	-0.001	-0.001	0.001	-0.001
7ba20aa731cc21af74a8d940254176cbad1bdc44f240b550341c6d9c27509daa_s00	0.008	-0.004	-0.003	-0.002	0	-0.001	-0.002	-0.001	-0.002	-0.003	-0.005	-0.005	-0.001	-0.004	-0.006	-0.006	-0.005	-0.006	-0.006	-0.005	-0.005	-0.001	-0.004	-0.005	-0.005	-0.008	-0.005	-0.005	-0.003	-0.003	-0.003	-0.005	-0.004	-0.009	-0.004	-0.008	-0.007	-0.007	-0.006	-0.007	-0.008	-0.009	-0.008	-0.007	-0.003	-0.006	-0.006	-0.008	-0.01
c8ca945abc29d262a5525e4c2585541bba33fa77c86a47c94575d8e5b54c83fb_s00	0.001	-0.008	-0.015	-0.011	-0.015	-0.015	-0.015	-0.016	-0.014	-0.016	-0.017	-0.017	-0.01	-0.015	-0.015	-0.017	-0.017	-0.017	-0.015	-0.016	-0.015	-0.016	-0.016	-0.017	-0.017	-0.016	-0.013	-0.018	-0.015	-0.017	-0.017	-0.015	-0.015	-0.017	-0.017	-0.015	-0.016	-0.015	-0.017	-0.016	-0.016	-0.01	-0.016	-0.014	-0.016	-0.013	-0.014	-0.016	-0.016
a246bcaa64af48ee5ca181cd594c0fc43466e7614406eb8bc01199a16ebc95d0_s00	-0.003	-0.002	0	-0.001	-0.004	-0.001	0.003	-0.003	-0.005	-0.005	-0.005	-0.003	-0.003	-0.004	-0.005	-0.008	-0.008	-0.01	-0.014	-0.008	-0.001	-0.006	-0.009	-0.004	-0.015	-0.016	-0.016	-0.014	-0.016	-0.012	-0.014	-0.015	-0.019	-0.02	-0.024	-0.012	-0.023	-0.018	-0.014	-0.016	-0.027	-0.025	-0.019	-0.02	-0.023	-0.02	-0.025	-0.026	-0.022
[truncated: 151 more columns]

## Sheet: Fluo15_noTTA
image	epoch 1	2	3	4	5	6	7	8	9	10	11	12	13	14	15	16	17	18	19	20	21	22	23	24	25	26	27	28	29	30	31	32	33	34	35	36	37	38	39	40	41	42	43	44	45	46	47	48	49
a4816cc1fb76cb3c5e481186833fc0ae9cf426a1406a2607e974e65e9cddba4f_s00	0.743	0.799	0.886	0.898	0.839	0.817	0.88	0.874	0.895	0.886	0.88	0.903	0.87	0.897	0.906	0.898	0.906	0.906	0.9	0.905	0.9	0.909	0.906	0.91	0.907	0.91	0.894	0.902	0.906	0.906	0.909	0.907	0.896	0.905	0.907	0.9	0.906	0.902	0.907	0.906	0.909	0.901	0.908	0.906	0.909	0.909	0.909	0.907	0.906
245b995878370ef4ea977568b2b67f93d4ecaa9308761b9d3e148e0803780183_s00	0.663	0.612	0.606	0.581	0.596	0.592	0.605	0.588	0.619	0.602	0.608	0.646	0.652	0.604	0.635	0.621	0.584	0.626	0.637	0.633	0.648	0.608	0.615	0.635	0.609	0.633	0.655	0.628	0.675	0.653	0.631	0.661	0.675	0.651	0.669	0.677	0.65	0.648	0.642	0.635	0.632	0.653	0.658	0.671	0.69	0.669	0.651	0.655	0.624
17676_s00	0.437	0.769	0.801	0.807	0.795	0.809	0.804	0.814	0.791	0.817	0.825	0.792	0.774	0.816	0.799	0.83	0.796	0.826	0.805	0.824	0.816	0.81	0.836	0.842	0.839	0.839	0.808	0.778	0.838	0.839	0.842	0.826	0.842	0.847	0.842	0.839	0.819	0.842	0.845	0.84	0.839	0.849	0.856	0.831	0.848	0.838	0.842	0.831	0.846
jw-1h_4_c5_s11	0.856	0.888	0.821	0.889	0.853	0.885	0.842	0.878	0.861	0.901	0.884	0.873	0.857	0.909	0.902	0.905	0.875	0.909	0.902	0.894	0.913	0.908	0.912	0.92	0.91	0.877	0.902	0.891	0.896	0.903	0.906	0.912	0.893	0.9	0.904	0.897	0.915	0.914	0.906	0.881	0.903	0.904	0.912	0.9	0.906	0.895	0.897	0.893	0.904
866a8cba7bfe1ea73e383d6cf492e53752579140c8b833bb56839a55bf79d855_s00	0.46	0.687	0.777	0.864	0.869	0.885	0.814	0.919	0.748	0.91	0.893	0.843	0.723	0.918	0.813	0.877	0.943	0.898	0.881	0.873	0.831	0.919	0.926	0.93	0.932	0.949	0.885	0.911	0.923	0.946	0.932	0.908	0.869	0.934	0.891	0.843	0.889	0.911	0.913	0.925	0.924	0.856	0.895	0.875	0.878	0.894	0.89	0.905	0.928
IXMtest_D08_s7_w1F476A544-A07C-4E9B-A6CB-BAEF4CD6F64E_s00	0.835	0.925	0.939	0.951	0.945	0.949	0.951	0.955	0.946	0.954	0.956	0.944	0.942	0.958	0.945	0.958	0.956	0.958	0.957	0.958	0.955	0.95	0.96	0.959	0.957	0.956	0.946	0.959	0.96	0.96	0.959	0.958	0.945	0.953	0.957	0.954	0.956	0.958	0.959	0.96	0.959	0.952	0.957	0.947	0.958	0.957	0.957	0.961	0.959
jw-24h_2_c5_s01	0.749	0.79	0.811	0.823	0.832	0.826	0.814	0.821	0.811	0.82	0.828	0.803	0.793	0.824	0.82	0.824	0.811	0.838	0.827	0.819	0.834	0.83	0.834	0.84	0.833	0.829	0.829	0.816	0.824	0.828	0.828	0.834	0.829	0.821	0.826	0.826	0.826	0.836	0.835	0.807	0.835	0.83	0.842	0.754	0.827	0.824	0.825	0.824	0.831
2cfa61bef6542dd359717e9131ce6f076c415a3bd7f48cb093b0d7f3b2ca785d_s00	0.901	0.925	0.924	0.918	0.931	0.93	0.934	0.916	0.935	0.932	0.927	0.939	0.936	0.934	0.94	0.93	0.902	0.941	0.936	0.938	0.938	0.916	0.927	0.932	0.931	0.943	0.943	0.933	0.934	0.935	0.928	0.941	0.944	0.933	0.943	0.943	0.934	0.935	0.927	0.93	0.94	0.944	0.94	0.945	0.944	0.945	0.942	0.933	0.925
ae9f76b5360df3f60f3cdd389652b96e823080bb830dd8c79e7f1e597d51bc1c_s00	0.65	0.804	0.815	0.824	0.826	0.828	0.827	0.833	0.827	0.829	0.831	0.828	0.823	0.836	0.831	0.841	0.84	0.833	0.838	0.84	0.839	0.84	0.839	0.839	0.838	0.845	0.83	0.842	0.843	0.841	0.84	0.841	0.836	0.837	0.838	0.841	0.847	0.847	0.845	0.841	0.844	0.844	0.84	0.839	0.849	0.852	0.841	0.847	0.854
jw-1h_4_c5_s00	0.708	0.721	0.69	0.718	0.688	0.728	0.704	0.698	0.747	0.746	0.731	0.75	0.736	0.746	0.745	0.743	0.723	0.749	0.742	0.734	0.739	0.738	0.747	0.741	0.745	0.747	0.75	0.73	0.746	0.752	0.752	0.747	0.75	0.74	0.75	0.748	0.748	0.743	0.754	0.749	0.751	0.748	0.748	0.732	0.747	0.752	0.753	0.743	0.751
IXMtest_H06_s6_w1C3C98946-0210-4D6A-831E-5681452CCD1D_s00	0.729	0.77	0.79	0.828	0.799	0.801	0.832	0.83	0.818	0.82	0.826	0.805	0.817	0.826	0.799	0.824	0.826	0.83	0.829	0.834	0.795	0.842	0.836	0.826	0.833	0.813	0.812	0.833	0.823	0.82	0.842	0.807	0.818	0.794	0.813	0.796	0.815	0.817	0.84	0.84	0.82	0.795	0.817	0.808	0.822	0.805	0.822	0.821	0.844
30f65741053db713b3f328d31d3234b6fedbe31df65c1a8ea29be28146cab789_s00	0.727	0.679	0.659	0.621	0.636	0.629	0.665	0.635	0.672	0.653	0.651	0.712	0.726	0.654	0.691	0.669	0.621	0.677	0.681	0.691	0.701	0.665	0.654	0.693	0.655	0.683	0.707	0.665	0.743	0.712	0.678	0.707	0.738	0.69	0.723	0.75	0.703	0.702	0.693	0.677	0.679	0.705	0.725	0.73	0.766	0.735	0.707	0.723	0.667
eb96fc6cbf6880bf05c4309857ae33844a4bc2152e228eff31024e5265cf9fc3_s00	0.622	0.833	0.872	0.863	0.906	0.911	0.894	0.907	0.828	0.91	0.903	0.885	0.831	0.902	0.894	0.91	0.911	0.894	0.903	0.886	0.896	0.814	0.916	0.917	0.909	0.919	0.905	0.92	0.919	0.914	0.92	0.919	0.907	0.921	0.916	0.91	0.929	0.93	0.925	0.928	0.93	0.916	0.92	0.918	0.913	0.929	0.908	0.915	0.926
6c85029f850d392791e13f74963391054ff54e508967bbd091ee510e9e58e011_s00	0.57	0.602	0.614	0.618	0.615	0.613	0.612	0.616	0.615	0.61	0.614	0.609	0.601	0.612	0.606	0.611	0.612	0.611	0.61	0.611	0.608	0.609	0.611	0.61	0.611	0.606	0.603	0.606	0.604	0.603	0.608	0.608	0.597	0.608	0.599	0.603	0.604	0.605	0.606	0.607	0.604	0.603	0.603	0.597	0.605	0.603	0.607	0.604	0.611
13c8ff1f49886e91c98ce795c93648ad8634c782ff57eb928ce29496b0425057_s00	0.752	0.769	0.777	0.807	0.782	0.793	0.791	0.789	0.75	0.771	0.777	0.742	0.743	0.775	0.761	0.774	0.791	0.762	0.766	0.767	0.761	0.776	0.784	0.758	0.794	0.779	0.755	0.785	0.742	0.752	0.781	0.765	0.749	0.778	0.768	0.727	0.768	0.766	0.768	0.786	0.779	0.762	0.75	0.747	0.729	0.743	0.759	0.748	0.797
e2d22d3d283915df8350d039278e314a23e6e8f2b41bdfc16df849e22dd13b36_s00	0.759	0.869	0.885	0.901	0.896	0.898	0.898	0.903	0.889	0.904	0.904	0.893	0.878	0.905	0.891	0.906	0.908	0.907	0.904	0.905	0.903	0.904	0.91	0.911	0.913	0.908	0.9	0.909	0.909	0.915	0.909	0.912	0.898	0.911	0.91	0.902	0.915	0.912	0.914	0.918	0.915	0.91	0.915	0.896	0.916	0.918	0.919	0.915	0.922
IXMtest_P01_s3_w1A7DC2612-9C11-4656-B100-102AF8FE8B43_s00	0.86	0.922	0.932	0.945	0.94	0.938	0.945	0.945	0.934	0.948	0.948	0.94	0.931	0.949	0.938	0.95	0.94	0.951	0.95	0.95	0.948	0.941	0.952	0.952	0.953	0.948	0.943	0.952	0.954	0.955	0.951	0.955	0.945	0.954	0.952	0.945	0.953	0.953	0.951	0.955	0.954	0.945	0.954	0.948	0.954	0.952	0.955	0.954	0.953
516a0e20327d6dfcedcf57e3056115e4fb29cdf4cb349003bdfc75c9b7f5c2cf_s00	0.885	0.901	0.915	0.94	0.905	0.918	0.945	0.94	0.913	0.939	0.93	0.947	0.946	0.948	0.948	0.943	0.944	0.944	0.942	0.953	0.948	0.954	0.952	0.955	0.952	0.95	0.942	0.955	0.955	0.952	0.956	0.955	0.947	0.955	0.955	0.952	0.955	0.955	0.957	0.952	0.955	0.951	0.959	0.953	0.955	0.952	0.954	0.956	0.956
dna-34_s11	0.933	0.913	0.935	0.93	0.942	0.957	0.943	0.959	0.946	0.964	0.963	0.972	0.953	0.964	0.971	0.972	0.966	0.974	0.971	0.97	0.959	0.963	0.971	0.96	0.968	0.974	0.975	0.967	0.975	0.976	0.972	0.975	0.977	0.971	0.975	0.975	0.971	0.974	0.973	0.971	0.968	0.971	0.977	0.974	0.97	0.972	0.975	0.97	0.973
IXMtest_I07_s4_w1F156255A-3842-46FB-ABF2-9D041E523F86_s00	0.846	0.925	0.934	0.943	0.94	0.94	0.942	0.941	0.938	0.944	0.944	0.938	0.934	0.944	0.935	0.944	0.94	0.944	0.943	0.944	0.942	0.938	0.945	0.945	0.945	0.942	0.934	0.945	0.945	0.946	0.945	0.944	0.934	0.943	0.943	0.94	0.944	0.945	0.945	0.946	0.945	0.938	0.944	0.937	0.945	0.943	0.945	0.946	0.946
4727d94c6a57ed484270fdd8bbc6e3d5f2f15d5476794a4e37a40f2309a091e2_s00	0.768	0.843	0.856	0.859	0.845	0.842	0.855	0.834	0.829	0.856	0.857	0.876	0.87	0.834	0.872	0.844	0.823	0.869	0.85	0.841	0.858	0.822	0.86	0.858	0.867	0.844	0.884	0.828	0.844	0.852	0.82	0.879	0.863	0.878	0.861	0.855	0.859	0.819	0.819	0.855	0.837	0.866	0.863	0.88	0.834	0.831	0.858	0.836	0.834
jw-Kontrolle1_c5_s00	0.439	0.618	0.708	0.656	0.704	0.699	0.669	0.716	0.604	0.684	0.699	0.626	0.537	0.655	0.608	0.697	0.695	0.673	0.697	0.67	0.667	0.708	0.694	0.676	0.696	0.647	0.671	0.712	0.658	0.659	0.66	0.675	0.681	0.691	0.639	0.638	0.682	0.684	0.667	0.653	0.68	0.667	0.663	0.674	0.656	0.657	0.661	0.658	0.668
dna-34_s00	0.923	0.923	0.937	0.933	0.948	0.962	0.949	0.964	0.943	0.967	0.963	0.969	0.96	0.968	0.972	0.972	0.967	0.97	0.971	0.969	0.971	0.969	0.97	0.961	0.97	0.974	0.973	0.967	0.973	0.974	0.97	0.971	0.976	0.97	0.975	0.975	0.971	0.973	0.974	0.972	0.972	0.976	0.976	0.975	0.973	0.973	0.975	0.972	0.973
AS_09125_050116000001_L15f00d0_slice2_channel1_s00	0.685	0.873	0.876	0.854	0.842	0.805	0.846	0.814	0.861	0.831	0.835	0.878	0.874	0.819	0.88	0.835	0.799	0.868	0.84	0.855	0.87	0.856	0.851	0.853	0.849	0.852	0.904	0.85	0.853	0.858	0.833	0.87	0.902	0.875	0.879	0.89	0.861	0.848	0.846	0.86	0.863	0.898	0.889	0.895	0.874	0.86	0.885	0.848	0.848
dna-44_s11	0.913	0.882	0.912	0.901	0.917	0.927	0.916	0.929	0.923	0.935	0.932	0.943	0.912	0.935	0.94	0.941	0.938	0.942	0.943	0.942	0.937	0.933	0.94	0.937	0.94	0.945	0.946	0.941	0.947	0.947	0.943	0.932	0.948	0.946	0.949	0.952	0.946	0.948	0.949	0.948	0.944	0.953	0.954	0.952	0.945	0.951	0.953	0.947	0.949
4d09672bcf5a2661eea00891bbb8191225a06619a849aece37ad10d9dedbde3e_s00	0.807	0.905	0.92	0.934	0.936	0.937	0.941	0.956	0.94	0.954	0.953	0.942	0.931	0.969	0.946	0.96	0.969	0.96	0.958	0.962	0.954	0.966	0.963	0.968	0.964	0.968	0.951	0.967	0.967	0.97	0.969	0.967	0.952	0.964	0.959	0.959	0.959	0.969	0.968	0.962	0.967	0.957	0.961	0.958	0.966	0.965	0.964	0.969	0.97
20c37b1ad2f510ed7396969e855fe93d0d05611738f6e706e8ca1d1aed3ded45_s00	0.778	0.816	0.8	0.812	0.805	0.805	0.809	0.801	0.802	0.809	0.796	0.762	0.758	0.804	0.789	0.815	0.806	0.823	0.803	0.816	0.797	0.799	0.813	0.796	0.824	0.824	0.808	0.827	0.776	0.769	0.821	0.769	0.8	0.836	0.8	0.76	0.785	0.817	0.787	0.822	0.81	0.809	0.796	0.777	0.773	0.776	0.785	0.812	0.81
2c840a94d216f5ef4e499b53ae885e9b022cbf639e004ec788436093837823b2_s00	0.921	0.932	0.942	0.949	0.941	0.948	0.952	0.953	0.945	0.954	0.955	0.947	0.951	0.954	0.952	0.951	0.953	0.951	0.946	0.956	0.949	0.954	0.956	0.952	0.954	0.955	0.945	0.956	0.947	0.94	0.957	0.951	0.941	0.955	0.952	0.944	0.948	0.958	0.958	0.953	0.944	0.945	0.955	0.946	0.95	0.947	0.957	0.953	0.958
dna-17_s11	0.935	0.914	0.924	0.922	0.937	0.949	0.932	0.951	0.925	0.954	0.952	0.956	0.935	0.953	0.953	0.964	0.958	0.966	0.964	0.961	0.957	0.955	0.963	0.95	0.959	0.966	0.972	0.959	0.968	0.969	0.961	0.97	0.971	0.965	0.97	0.967	0.963	0.963	0.966	0.963	0.959	0.971	0.969	0.969	0.962	0.964	0.967	0.963	0.965
b3b1626f8ad156acb2963d1faa6a368f9378a266c3b90d9321087fdc5b3032b4_s00	0.916	0.924	0.937	0.944	0.936	0.938	0.944	0.949	0.93	0.95	0.945	0.936	0.94	0.95	0.944	0.94	0.945	0.937	0.928	0.948	0.942	0.951	0.946	0.954	0.953	0.945	0.928	0.951	0.945	0.938	0.95	0.944	0.934	0.948	0.945	0.938	0.947	0.946	0.948	0.946	0.951	0.938	0.953	0.943	0.947	0.942	0.945	0.948	0.953
Week1_22123_C03_04_w1_s00	0.795	0.911	0.833	0.863	0.898	0.925	0.892	0.924	0.904	0.929	0.926	0.946	0.94	0.947	0.919	0.942	0.915	0.944	0.936	0.93	0.939	0.939	0.92	0.919	0.932	0.932	0.947	0.933	0.932	0.94	0.911	0.947	0.942	0.924	0.946	0.948	0.938	0.939	0.925	0.91	0.937	0.949	0.936	0.951	0.938	0.937	0.945	0.935	0.932
jw-Kontrolle1_c5_s10	0.517	0.723	0.773	0.695	0.758	0.759	0.781	0.752	0.724	0.751	0.768	0.699	0.579	0.749	0.67	0.766	0.763	0.736	0.737	0.752	0.754	0.777	0.766	0.757	0.757	0.678	0.74	0.764	0.719	0.745	0.724	0.74	0.716	0.763	0.739	0.717	0.769	0.761	0.753	0.731	0.747	0.757	0.752	0.786	0.739	0.748	0.741	0.761	0.737
IXMtest_F08_s1_w144C3056F-C4DD-4D39-A40F-4F4576A6DBD8_s00	0.862	0.911	0.919	0.932	0.926	0.928	0.933	0.935	0.924	0.936	0.936	0.929	0.921	0.937	0.927	0.937	0.931	0.937	0.937	0.938	0.935	0.935	0.94	0.94	0.94	0.935	0.928	0.939	0.94	0.94	0.939	0.938	0.93	0.94	0.936	0.93	0.941	0.941	0.941	0.941	0.939	0.931	0.94	0.931	0.937	0.936	0.939	0.942	0.942
jw-24h_4_c5_s11	0.678	0.797	0.813	0.805	0.816	0.806	0.813	0.79	0.779	0.804	0.82	0.77	0.732	0.801	0.777	0.806	0.805	0.798	0.798	0.789	0.807	0.829	0.815	0.805	0.805	0.759	0.801	0.815	0.779	0.78	0.785	0.798	0.775	0.806	0.801	0.751	0.801	0.819	0.797	0.769	0.787	0.806	0.794	0.798	0.782	0.779	0.783	0.805	0.786
5ba4facefc949c920d7054813a3e846b000969da2ed860148bdfd18456f59bcc_s00	0.87	0.902	0.904	0.905	0.898	0.904	0.909	0.91	0.912	0.918	0.916	0.929	0.917	0.92	0.925	0.923	0.916	0.927	0.925	0.921	0.922	0.912	0.923	0.913	0.912	0.925	0.929	0.917	0.925	0.925	0.919	0.925	0.923	0.92	0.928	0.93	0.923	0.923	0.922	0.921	0.921	0.925	0.922	0.928	0.924	0.928	0.928	0.926	0.916
dna-17_s00	0.934	0.919	0.942	0.932	0.945	0.952	0.938	0.953	0.946	0.958	0.957	0.971	0.943	0.956	0.965	0.966	0.961	0.968	0.968	0.962	0.959	0.958	0.965	0.951	0.962	0.967	0.972	0.961	0.968	0.969	0.964	0.97	0.972	0.966	0.969	0.967	0.963	0.962	0.967	0.965	0.961	0.972	0.966	0.967	0.961	0.963	0.966	0.962	0.962
jw-15min_5_c5_s11	0.628	0.751	0.742	0.782	0.733	0.744	0.773	0.717	0.772	0.779	0.758	0.751	0.746	0.784	0.803	0.772	0.717	0.794	0.77	0.751	0.809	0.759	0.775	0.774	0.764	0.754	0.805	0.76	0.767	0.771	0.807	0.719	0.781	0.772	0.787	0.776	0.767	0.778	0.784	0.778	0.783	0.763	0.789	0.788	0.788	0.778	0.775	0.784	0.787
40bcdad218ac5f0885fc247d88fcad9f729f55c81c79d241a8f1559b6d8c0574_s00	0.85	0.873	0.879	0.854	0.871	0.867	0.87	0.849	0.875	0.858	0.86	0.875	0.878	0.854	0.874	0.855	0.827	0.864	0.868	0.86	0.868	0.829	0.842	0.844	0.845	0.862	0.868	0.851	0.85	0.843	0.841	0.86	0.869	0.852	0.861	0.87	0.85	0.847	0.837	0.841	0.843	0.862	0.854	0.872	0.858	0.858	0.854	0.841	0.825
1879f4f4f05e2bada0ffeb46c128b8df7a79b14c84f38c3e216a69653495153b_s00	0.787	0.863	0.861	0.81	0.703	0.743	0.819	0.759	0.776	0.817	0.719	0.945	0.826	0.853	0.772	0.856	0.832	0.833	0.781	0.908	0.794	0.898	0.765	0.919	0.875	0.845	0.957	0.754	0.951	0.937	0.896	0.912	0.918	0.843	0.947	0.94	0.941	0.948	0.939	0.888	0.913	0.948	0.948	0.933	0.949	0.951	0.953	0.935	0.931
Week1_22123_C03_04_w1_s11	0.737	0.894	0.868	0.881	0.904	0.904	0.901	0.921	0.917	0.926	0.928	0.927	0.92	0.927	0.924	0.927	0.926	0.932	0.929	0.931	0.928	0.933	0.927	0.927	0.925	0.929	0.928	0.93	0.928	0.933	0.92	0.932	0.926	0.926	0.931	0.922	0.931	0.928	0.924	0.919	0.927	0.924	0.931	0.93	0.93	0.93	0.932	0.929	0.929
dna-20_s00	0.939	0.93	0.949	0.941	0.951	0.959	0.947	0.957	0.952	0.962	0.96	0.97	0.952	0.96	0.967	0.969	0.967	0.97	0.97	0.965	0.964	0.964	0.969	0.955	0.967	0.97	0.971	0.965	0.97	0.971	0.967	0.972	0.971	0.968	0.97	0.969	0.967	0.968	0.969	0.968	0.965	0.972	0.969	0.969	0.965	0.967	0.969	0.965	0.967
dna-39_s11	0.892	0.857	0.881	0.871	0.905	0.908	0.88	0.902	0.892	0.904	0.924	0.91	0.897	0.908	0.904	0.915	0.922	0.939	0.931	0.916	0.908	0.925	0.94	0.916	0.937	0.961	0.966	0.918	0.93	0.962	0.918	0.903	0.966	0.914	0.932	0.948	0.909	0.941	0.922	0.91	0.939	0.919	0.929	0.963	0.948	0.959	0.93	0.948	0.957
f67e72b7fe0b1e3648ea745ffd395c80705c89b0c0c48227991fe6f5815b2a18_s00	0.651	0.849	0.885	0.9	0.906	0.909	0.904	0.918	0.874	0.916	0.914	0.883	0.866	0.922	0.903	0.919	0.926	0.918	0.918	0.92	0.908	0.869	0.922	0.923	0.922	0.927	0.912	0.926	0.925	0.93	0.928	0.925	0.915	0.927	0.92	0.915	0.928	0.929	0.932	0.928	0.932	0.92	0.923	0.919	0.932	0.938	0.93	0.937	0.94
ce88df7356d9d4a8d5944a93768f4c4b593de2d35616f7448c2b37b9fd60dd1f_s00	0.622	0.82	0.836	0.853	0.862	0.864	0.858	0.876	0.857	0.867	0.865	0.846	0.839	0.884	0.845	0.874	0.887	0.861	0.871	0.874	0.865	0.887	0.875	0.876	0.866	0.878	0.841	0.88	0.883	0.881	0.887	0.869	0.855	0.86	0.868	0.862	0.873	0.886	0.892	0.874	0.885	0.857	0.863	0.853	0.885	0.888	0.874	0.891	0.889
00733_s00	0.758	0.792	0.759	0.745	0.867	0.841	0.79	0.835	0.872	0.892	0.842	0.878	0.863	0.899	0.891	0.869	0.876	0.899	0.891	0.908	0.909	0.912	0.91	0.895	0.907	0.908	0.894	0.862	0.911	0.92	0.899	0.898	0.913	0.91	0.91	0.902	0.894	0.915	0.918	0.9	0.913	0.914	0.905	0.913	0.923	0.916	0.927	0.889	0.92
942d56861fc83e195e9c559a000bb86627d8682f8dcc2300818458e5b6850dd0_s00	0.736	0.785	0.803	0.826	0.815	0.82	0.803	0.822	0.783	0.805	0.804	0.744	0.735	0.797	0.769	0.787	0.82	0.775	0.76	0.767	0.747	0.797	0.788	0.769	0.799	0.771	0.746	0.781	0.717	0.74	0.776	0.737	0.716	0.758	0.728	0.715	0.752	0.755	0.764	0.782	0.769	0.742	0.748	0.719	0.691	0.721	0.742	0.738	0.787
set05_farkas_60x_20150408_wA01_s05_z0_t0_cch2_s11	0.247	0.364	0.318	0.321	0.331	0.341	0.324	0.327	0.344	0.35	0.337	0.36	0.425	0.367	0.362	0.334	0.357	0.332	0.39	0.31	0.347	0.324	0.368	0.357	0.37	0.38	0.309	0.37	0.369	0.398	0.34	0.326	0.4	0.339	0.358	0.353	0.377	0.364	0.381	0.374	0.368	0.384	0.335	0.39	0.392	0.376	0.358	0.354	0.354
958114e5f37d5e1420b410bd716753b3e874b175f2b6958ebf1ec2bdf776e41f_s00	0.907	0.922	0.924	0.909	0.924	0.924	0.926	0.909	0.938	0.925	0.922	0.938	0.936	0.926	0.942	0.924	0.898	0.937	0.934	0.934	0.93	0.908	0.922	0.924	0.927	0.942	0.946	0.93	0.927	0.929	0.921	0.935	0.943	0.931	0.939	0.944	0.929	0.931	0.921	0.925	0.936	0.945	0.934	0.944	0.941	0.941	0.938	0.927	0.918
f9ea1a1159c33f39bbe5f18bb278d961188b40508277eab7c0b4b91219b37b5d_s00	0.914	0.905	0.933	0.938	0.939	0.937	0.942	0.937	0.931	0.943	0.942	0.935	0.934	0.94	0.941	0.939	0.939	0.94	0.934	0.94	0.937	0.94	0.945	0.941	0.943	0.944	0.935	0.941	0.94	0.942	0.944	0.94	0.935	0.942	0.941	0.938	0.942	0.941	0.943	0.943	0.939	0.938	0.943	0.94	0.94	0.943	0.939	0.944	0.945
dna-49_s00	0.929	0.897	0.916	0.904	0.917	0.935	0.922	0.939	0.925	0.943	0.943	0.959	0.914	0.94	0.951	0.954	0.95	0.963	0.955	0.953	0.948	0.941	0.956	0.941	0.948	0.957	0.972	0.95	0.961	0.962	0.955	0.963	0.964	0.955	0.965	0.959	0.955	0.957	0.96	0.957	0.95	0.967	0.966	0.961	0.954	0.956	0.964	0.956	0.962
54fe2d3416951cbc48f8718624c86a7ae58b6022a7fa75591b13f625cf53658b_s00	0.789	0.876	0.897	0.908	0.907	0.905	0.909	0.908	0.901	0.911	0.911	0.909	0.898	0.906	0.906	0.91	0.907	0.914	0.914	0.912	0.913	0.901	0.913	0.915	0.919	0.915	0.913	0.912	0.913	0.913	0.908	0.92	0.914	0.921	0.917	0.913	0.919	0.911	0.91	0.918	0.917	0.918	0.92	0.916	0.922	0.923	0.925	0.918	0.919
IXMtest_P24_s9_w13AC6C03C-E8D7-4A23-B649-514BB4052F52_s00	0.84	0.913	0.92	0.922	0.923	0.921	0.925	0.919	0.923	0.923	0.923	0.924	0.922	0.92	0.923	0.923	0.914	0.926	0.926	0.925	0.925	0.913	0.925	0.924	0.926	0.926	0.924	0.926	0.925	0.925	0.92	0.926	0.924	0.928	0.927	0.926	0.926	0.924	0.922	0.926	0.927	0.925	0.928	0.926	0.927	0.927	0.928	0.925	0.925
6b61ab2e3ff0e2c7a55fd71e290b51e142555cf82bc7574fc27326735e8acbd1_s00	0.595	0.802	0.831	0.862	0.873	0.874	0.861	0.889	0.846	0.884	0.89	0.877	0.834	0.888	0.878	0.888	0.886	0.885	0.893	0.889	0.875	0.892	0.895	0.893	0.892	0.886	0.881	0.897	0.893	0.888	0.891	0.891	0.888	0.892	0.89	0.887	0.89	0.895	0.897	0.891	0.893	0.887	0.894	0.888	0.893	0.894	0.891	0.889	0.875
dna-49_s11	0.906	0.869	0.91	0.895	0.908	0.892	0.898	0.925	0.891	0.933	0.933	0.95	0.901	0.935	0.941	0.951	0.945	0.957	0.955	0.953	0.949	0.947	0.954	0.938	0.954	0.96	0.969	0.951	0.958	0.962	0.957	0.896	0.967	0.959	0.965	0.956	0.959	0.964	0.96	0.96	0.954	0.971	0.965	0.965	0.963	0.963	0.967	0.964	0.963
a815a986800a95de0957116c6585deea8ffb6ee09ad00ccc687306937ac698d0_s00	0.662	0.713	0.727	0.733	0.73	0.717	0.737	0.749	0.722	0.734	0.746	0.756	0.722	0.753	0.746	0.759	0.738	0.755	0.757	0.746	0.773	0.75	0.762	0.751	0.759	0.76	0.773	0.754	0.765	0.771	0.742	0.744	0.77	0.742	0.751	0.758	0.759	0.77	0.771	0.745	0.762	0.77	0.78	0.766	0.777	0.777	0.78	0.774	0.773
305a8baaf726d7c9e695bff31d3a6a61445999a4732f0a3e6174dc9dcbe43931_s00	0.736	0.852	0.87	0.894	0.888	0.888	0.885	0.9	0.879	0.893	0.894	0.872	0.85	0.901	0.866	0.897	0.905	0.89	0.879	0.893	0.889	0.907	0.896	0.898	0.887	0.881	0.868	0.894	0.895	0.899	0.899	0.887	0.862	0.884	0.877	0.878	0.892	0.903	0.904	0.894	0.898	0.88	0.888	0.86	0.888	0.888	0.891	0.898	0.906
IXMtest_C21_s9_w1289444BE-8623-4867-86E7-01E155C6538D_s00	0.891	0.918	0.921	0.934	0.925	0.925	0.934	0.936	0.924	0.94	0.939	0.931	0.919	0.941	0.93	0.942	0.929	0.941	0.941	0.943	0.939	0.934	0.944	0.944	0.944	0.94	0.936	0.943	0.944	0.945	0.943	0.942	0.938	0.944	0.943	0.934	0.944	0.945	0.944	0.945	0.945	0.939	0.945	0.94	0.943	0.944	0.945	0.945	0.942
IXMtest_P09_s4_w11E382363-8C26-4A73-9D8A-8193D66E5785_s00	0.85	0.892	0.876	0.886	0.871	0.877	0.882	0.891	0.883	0.883	0.887	0.863	0.877	0.888	0.878	0.89	0.897	0.884	0.885	0.895	0.877	0.89	0.891	0.897	0.9	0.886	0.884	0.9	0.887	0.895	0.899	0.881	0.872	0.892	0.893	0.861	0.896	0.896	0.899	0.903	0.894	0.884	0.889	0.877	0.887	0.885	0.891	0.893	0.902
57d88f45e479ce3821839b2706d667758c63ac769d76800d815c73d2507c1e42_s00	0.718	0.671	0.664	0.632	0.649	0.64	0.66	0.637	0.68	0.659	0.656	0.712	0.72	0.655	0.692	0.678	0.631	0.684	0.687	0.691	0.705	0.657	0.664	0.694	0.66	0.684	0.713	0.672	0.732	0.709	0.68	0.711	0.739	0.701	0.722	0.737	0.704	0.704	0.694	0.68	0.677	0.707	0.718	0.729	0.747	0.725	0.701	0.711	0.668
b2c5d8653c621207e97b699e5c4c05d13df4f02d9db3e594b1f0c22e5b746aae_s00	0.793	0.848	0.874	0.889	0.887	0.886	0.893	0.886	0.885	0.891	0.89	0.884	0.877	0.886	0.886	0.896	0.879	0.885	0.89	0.885	0.89	0.867	0.892	0.887	0.888	0.898	0.894	0.892	0.882	0.879	0.879	0.895	0.89	0.888	0.885	0.875	0.896	0.891	0.88	0.886	0.885	0.896	0.891	0.892	0.892	0.9	0.891	0.89	0.88
IXMtest_P19_s6_w10EBAD15B-2822-48B9-B9C8-4DF5D80AB940_s00	0.832	0.928	0.94	0.955	0.949	0.951	0.953	0.957	0.948	0.957	0.957	0.946	0.937	0.959	0.942	0.958	0.958	0.956	0.954	0.957	0.953	0.956	0.96	0.959	0.956	0.953	0.938	0.958	0.961	0.961	0.961	0.957	0.94	0.952	0.954	0.949	0.958	0.962	0.963	0.96	0.96	0.946	0.953	0.943	0.957	0.955	0.956	0.962	0.963
b61d3fb0d0ebbee018346e0adeff9e9178f33aa95262779b3c196f93b4ace895_s00	0.586	0.798	0.825	0.852	0.868	0.876	0.855	0.89	0.849	0.885	0.885	0.871	0.847	0.891	0.871	0.883	0.893	0.88	0.889	0.884	0.873	0.89	0.892	0.897	0.892	0.896	0.876	0.899	0.897	0.897	0.896	0.89	0.888	0.895	0.887	0.889	0.891	0.899	0.901	0.894	0.898	0.885	0.896	0.89	0.895	0.898	0.895	0.898	0.891
8cdbdda8b3a64c97409c0160bcfb06eb8e876cedc3691aa63ca16dbafae6f948_s00	0.675	0.823	0.816	0.806	0.8	0.791	0.809	0.785	0.811	0.788	0.797	0.805	0.811	0.783	0.813	0.8	0.772	0.797	0.798	0.803	0.805	0.793	0.79	0.783	0.783	0.779	0.804	0.791	0.79	0.771	0.781	0.795	0.801	0.784	0.797	0.806	0.794	0.785	0.786	0.78	0.773	0.803	0.794	0.796	0.791	0.782	0.781	0.778	0.763
4327d27591871e9c8d317071a390d1b3dcedad05a9746175b005c41ea0d797b2_s00	0.914	0.925	0.939	0.944	0.937	0.945	0.948	0.95	0.936	0.951	0.949	0.941	0.944	0.951	0.947	0.945	0.946	0.945	0.937	0.951	0.946	0.95	0.949	0.95	0.951	0.95	0.939	0.952	0.95	0.942	0.953	0.949	0.943	0.951	0.948	0.946	0.952	0.951	0.951	0.951	0.951	0.947	0.951	0.95	0.951	0.947	0.95	0.951	0.952
dna-49_s10	0.845	0.802	0.813	0.808	0.852	0.845	0.829	0.881	0.842	0.872	0.924	0.85	0.831	0.882	0.932	0.898	0.928	0.958	0.884	0.922	0.917	0.888	0.941	0.855	0.94	0.91	0.91	0.945	0.887	0.952	0.925	0.842	0.961	0.926	0.935	0.902	0.911	0.926	0.904	0.928	0.919	0.917	0.929	0.935	0.902	0.909	0.915	0.906	0.918
c2a646a819f59a4e816e0ee8ea00ba10d5de9ac20b5a435c41192637790dabee_s00	0.637	0.839	0.844	0.846	0.855	0.854	0.849	0.865	0.858	0.852	0.85	0.824	0.83	0.872	0.833	0.866	0.876	0.844	0.855	0.866	0.855	0.875	0.861	0.858	0.847	0.868	0.826	0.876	0.874	0.87	0.882	0.851	0.849	0.839	0.858	0.859	0.86	0.883	0.887	0.857	0.875	0.853	0.853	0.841	0.877	0.886	0.858	0.879	0.876
dna-17_s01	0.859	0.837	0.853	0.842	0.875	0.886	0.858	0.902	0.873	0.895	0.936	0.885	0.865	0.906	0.912	0.921	0.919	0.947	0.922	0.944	0.929	0.917	0.943	0.87	0.952	0.936	0.956	0.958	0.906	0.954	0.928	0.912	0.97	0.961	0.923	0.9	0.944	0.947	0.945	0.958	0.96	0.952	0.945	0.94	0.923	0.938	0.938	0.934	0.946
449a9c32e53a37c8a86e01c199155c8da3958b631088e10f6fe43c2119defe51_s00	0.807	0.887	0.905	0.919	0.917	0.915	0.921	0.939	0.923	0.937	0.932	0.924	0.901	0.946	0.932	0.938	0.946	0.939	0.938	0.939	0.934	0.943	0.942	0.943	0.945	0.946	0.927	0.944	0.943	0.946	0.945	0.941	0.937	0.943	0.939	0.941	0.94	0.946	0.945	0.941	0.946	0.937	0.938	0.938	0.943	0.944	0.942	0.945	0.943
fc345dac2205deb169bd70197f07f053bada80b61ffa69fdfb490758323ead69_s00	0.749	0.835	0.914	0.936	0.931	0.93	0.934	0.935	0.921	0.933	0.936	0.924	0.908	0.938	0.929	0.938	0.932	0.939	0.933	0.938	0.938	0.93	0.936	0.935	0.939	0.937	0.928	0.939	0.94	0.936	0.932	0.938	0.926	0.936	0.933	0.929	0.94	0.939	0.938	0.941	0.939	0.936	0.938	0.929	0.944	0.946	0.944	0.942	0.943
IXMtest_B12_s2_w19F7E0279-D087-4B5E-9899-61971C29CB78_s00	0.883	0.933	0.94	0.937	0.944	0.943	0.947	0.938	0.942	0.947	0.946	0.951	0.949	0.945	0.951	0.948	0.928	0.952	0.954	0.951	0.953	0.93	0.949	0.949	0.953	0.956	0.954	0.951	0.949	0.951	0.943	0.955	0.956	0.956	0.957	0.954	0.951	0.949	0.945	0.952	0.956	0.955	0.957	0.957	0.958	0.958	0.957	0.949	0.947
ad9d305cbf193d4250743ead466bdaefe910835d7e352c544e22320e8336f5c1_s00	0.785	0.85	0.827	0.863	0.832	0.85	0.864	0.83	0.857	0.846	0.817	0.815	0.835	0.862	0.861	0.839	0.837	0.841	0.812	0.849	0.855	0.845	0.862	0.866	0.836	0.86	0.842	0.854	0.879	0.871	0.847	0.841	0.816	0.831	0.836	0.86	0.876	0.864	0.871	0.867	0.867	0.856	0.87	0.846	0.872	0.878	0.875	0.861	0.856
IXMtest_L06_s4_w14DD3575A-627B-4A71-91F0-3396DE0B33C4_s00	0.822	0.927	0.938	0.954	0.948	0.949	0.954	0.958	0.945	0.959	0.959	0.947	0.938	0.961	0.94	0.96	0.957	0.958	0.954	0.959	0.956	0.956	0.963	0.963	0.959	0.954	0.941	0.96	0.965	0.966	0.964	0.962	0.943	0.957	0.957	0.951	0.961	0.964	0.965	0.963	0.963	0.949	0.958	0.947	0.959	0.959	0.959	0.966	0.966
IXMtest_E06_s3_w1701573EB-CE9A-4D76-8668-0416996E1DCD_s00	0.866	0.912	0.914	0.915	0.919	0.914	0.925	0.919	0.919	0.926	0.921	0.922	0.917	0.928	0.922	0.925	0.912	0.93	0.928	0.935	0.927	0.924	0.928	0.931	0.93	0.929	0.925	0.93	0.933	0.934	0.931	0.933	0.928	0.932	0.935	0.927	0.933	0.932	0.93	0.931	0.937	0.93	0.934	0.931	0.934	0.935	0.936	0.933	0.93
arpad_set03_08_s00	0.827	0.854	0.859	0.855	0.861	0.862	0.863	0.857	0.862	0.864	0.864	0.866	0.868	0.862	0.873	0.864	0.86	0.864	0.869	0.863	0.87	0.85	0.867	0.867	0.871	0.871	0.867	0.867	0.864	0.863	0.861	0.868	0.872	0.87	0.868	0.871	0.871	0.863	0.864	0.869	0.871	0.872	0.869	0.872	0.867	0.871	0.868	0.87	0.869
jw-15min_5_c5_s00	0.746	0.834	0.821	0.847	0.835	0.841	0.8	0.797	0.844	0.857	0.846	0.848	0.816	0.852	0.839	0.854	0.803	0.871	0.864	0.84	0.857	0.835	0.865	0.861	0.854	0.859	0.867	0.85	0.87	0.868	0.87	0.871	0.873	0.855	0.845	0.87	0.852	0.861	0.864	0.846	0.867	0.857	0.867	0.841	0.872	0.86	0.874	0.854	0.875
jw-24h_4_c5_s00	0.658	0.769	0.815	0.81	0.812	0.807	0.787	0.82	0.775	0.816	0.817	0.791	0.728	0.8	0.775	0.816	0.816	0.801	0.809	0.822	0.784	0.811	0.802	0.808	0.808	0.794	0.782	0.813	0.804	0.791	0.798	0.79	0.801	0.808	0.773	0.772	0.797	0.79	0.791	0.785	0.788	0.799	0.793	0.765	0.787	0.779	0.784	0.79	0.796
e66a97b2c77f3d66a7d3cebbc6a36c8c6259368a397f7b67647ed80ad53aa776_s00	0.603	0.825	0.854	0.87	0.873	0.876	0.877	0.885	0.873	0.88	0.879	0.869	0.852	0.883	0.876	0.884	0.889	0.864	0.879	0.867	0.88	0.889	0.887	0.886	0.883	0.889	0.876	0.889	0.889	0.888	0.888	0.887	0.88	0.885	0.883	0.883	0.886	0.891	0.89	0.883	0.887	0.884	0.884	0.883	0.889	0.891	0.883	0.89	0.888
IXMtest_E15_s5_w1419F04CC-50C3-41FB-A87A-FB17647A2E33_s00	0.894	0.914	0.92	0.917	0.922	0.922	0.93	0.921	0.929	0.93	0.929	0.934	0.927	0.933	0.933	0.932	0.911	0.937	0.938	0.939	0.937	0.922	0.931	0.934	0.935	0.941	0.938	0.936	0.934	0.934	0.929	0.939	0.938	0.937	0.941	0.936	0.935	0.936	0.929	0.934	0.94	0.941	0.94	0.941	0.941	0.942	0.941	0.935	0.928
b1f23c4d27afed8af7b6b64793a3760bfea31b65f582d48aaa62d2b988ef2eac_s00	0.862	0.936	0.943	0.945	0.948	0.948	0.952	0.946	0.947	0.953	0.953	0.953	0.942	0.952	0.948	0.953	0.934	0.956	0.957	0.957	0.955	0.94	0.952	0.953	0.956	0.957	0.949	0.957	0.955	0.955	0.95	0.958	0.951	0.958	0.958	0.952	0.956	0.955	0.95	0.956	0.958	0.953	0.958	0.954	0.958	0.958	0.959	0.953	0.949
IXMtest_I11_s6_w1B2DC04C7-2D7D-45C6-9DC2-66D8605FBE63_s00	0.825	0.933	0.942	0.954	0.951	0.954	0.954	0.959	0.948	0.958	0.959	0.944	0.94	0.963	0.941	0.96	0.961	0.957	0.955	0.96	0.956	0.957	0.961	0.96	0.95	0.952	0.936	0.96	0.963	0.96	0.964	0.958	0.94	0.949	0.954	0.952	0.959	0.964	0.966	0.959	0.959	0.946	0.955	0.942	0.958	0.955	0.956	0.963	0.962
dna-20_s11	0.914	0.92	0.932	0.922	0.935	0.943	0.929	0.943	0.934	0.95	0.945	0.967	0.93	0.946	0.957	0.961	0.957	0.968	0.96	0.958	0.953	0.953	0.963	0.946	0.96	0.965	0.974	0.958	0.966	0.968	0.962	0.971	0.97	0.962	0.97	0.964	0.961	0.965	0.964	0.962	0.96	0.97	0.969	0.965	0.964	0.964	0.967	0.962	0.965
ed4b8e0d756836be7acb2e2b7799c473b52424e3092a71d3c6d23558e500dc4c_s00	0.68	0.848	0.856	0.859	0.876	0.876	0.875	0.885	0.871	0.885	0.881	0.871	0.865	0.891	0.868	0.89	0.897	0.884	0.884	0.887	0.888	0.877	0.894	0.895	0.886	0.896	0.871	0.893	0.895	0.889	0.895	0.89	0.88	0.881	0.886	0.884	0.89	0.898	0.901	0.893	0.896	0.878	0.886	0.879	0.896	0.9	0.893	0.901	0.898
10328b822b836e67b547b4144e0b7eb43747c114ce4cacd8b540648892945b00_s00	0.699	0.86	0.882	0.895	0.899	0.901	0.899	0.906	0.898	0.906	0.904	0.901	0.886	0.904	0.898	0.906	0.906	0.905	0.907	0.906	0.902	0.907	0.905	0.907	0.907	0.906	0.902	0.908	0.909	0.91	0.909	0.908	0.904	0.91	0.907	0.905	0.909	0.91	0.912	0.909	0.91	0.906	0.911	0.908	0.913	0.915	0.911	0.913	0.914
58cc121d37fb7f1b4a5252024d88415936781e540252b8f734faeedd29b682d5_s00	0.666	0.611	0.607	0.586	0.597	0.593	0.61	0.59	0.618	0.606	0.605	0.652	0.655	0.601	0.637	0.617	0.58	0.627	0.629	0.634	0.647	0.608	0.614	0.64	0.612	0.63	0.662	0.625	0.679	0.659	0.632	0.657	0.682	0.653	0.677	0.686	0.649	0.649	0.642	0.638	0.627	0.653	0.671	0.677	0.7	0.672	0.657	0.658	0.625
dna-19_s01	0.91	0.933	0.945	0.935	0.956	0.961	0.954	0.963	0.95	0.967	0.963	0.964	0.923	0.966	0.968	0.969	0.963	0.966	0.965	0.971	0.969	0.966	0.963	0.966	0.967	0.954	0.963	0.961	0.97	0.97	0.97	0.959	0.967	0.973	0.957	0.972	0.972	0.97	0.97	0.973	0.97	0.965	0.972	0.962	0.973	0.973	0.97	0.973	0.973
set05_farkas_60x_20150408_wA01_s05_z0_t0_cch2_s00	0.561	0.509	0.517	0.577	0.464	0.547	0.655	0.581	0.718	0.718	0.587	0.829	0.776	0.759	0.744	0.778	0.754	0.722	0.742	0.776	0.751	0.808	0.78	0.812	0.709	0.78	0.824	0.81	0.831	0.747	0.769	0.84	0.629	0.797	0.802	0.756	0.784	0.722	0.801	0.747	0.794	0.712	0.816	0.749	0.832	0.81	0.833	0.786	0.8
jw-1h_4_c5_s01	0.806	0.839	0.831	0.848	0.832	0.831	0.809	0.824	0.84	0.846	0.838	0.836	0.816	0.843	0.84	0.845	0.814	0.843	0.823	0.835	0.839	0.841	0.848	0.844	0.829	0.821	0.848	0.846	0.845	0.817	0.845	0.854	0.823	0.847	0.851	0.8	0.834	0.86	0.854	0.837	0.854	0.854	0.853	0.743	0.845	0.826	0.847	0.82	0.822
IXMtest_A02_s1_w1051DAA7C-7042-435F-99F0-1E847D9B42CB_s00	0.906	0.923	0.924	0.936	0.933	0.935	0.942	0.935	0.944	0.947	0.944	0.944	0.939	0.949	0.951	0.949	0.923	0.956	0.956	0.955	0.95	0.93	0.947	0.95	0.951	0.958	0.956	0.952	0.952	0.951	0.946	0.954	0.956	0.949	0.957	0.951	0.951	0.951	0.944	0.947	0.956	0.954	0.955	0.956	0.957	0.957	0.957	0.948	0.943
9586e48a9a4353f11898a6a4b7475a91574e8af82e99c4b7a5e1f1b18f345f7a_s00	0.681	0.828	0.84	0.849	0.853	0.855	0.855	0.862	0.851	0.863	0.861	0.856	0.848	0.867	0.855	0.865	0.866	0.864	0.865	0.866	0.864	0.868	0.868	0.869	0.867	0.867	0.856	0.866	0.871	0.873	0.871	0.869	0.86	0.864	0.867	0.865	0.869	0.872	0.875	0.871	0.873	0.864	0.869	0.864	0.874	0.876	0.873	0.875	0.876
IXMtest_I12_s1_w18A06F07F-CD8F-4056-B041-3967BE48AD78_s00	0.875	0.924	0.93	0.943	0.934	0.936	0.943	0.946	0.936	0.947	0.948	0.939	0.931	0.95	0.937	0.951	0.943	0.949	0.95	0.952	0.946	0.949	0.955	0.953	0.954	0.946	0.937	0.953	0.955	0.955	0.954	0.953	0.94	0.953	0.949	0.94	0.953	0.955	0.956	0.955	0.953	0.94	0.952	0.942	0.95	0.948	0.951	0.956	0.956
dna-17_s10	0.9	0.882	0.904	0.899	0.907	0.917	0.904	0.917	0.911	0.921	0.92	0.937	0.916	0.92	0.931	0.933	0.931	0.938	0.938	0.927	0.927	0.925	0.936	0.913	0.93	0.937	0.945	0.928	0.933	0.937	0.931	0.946	0.94	0.935	0.943	0.931	0.93	0.932	0.937	0.93	0.928	0.944	0.937	0.936	0.93	0.929	0.935	0.93	0.934
08ae2741df2f5ac815c0f272a8c532b5167ee853be9b939b9b8b7fa93560868a_s00	0.625	0.823	0.861	0.88	0.905	0.91	0.888	0.915	0.881	0.92	0.919	0.887	0.861	0.934	0.882	0.927	0.929	0.923	0.924	0.915	0.921	0.876	0.934	0.92	0.929	0.932	0.907	0.931	0.921	0.94	0.942	0.924	0.913	0.924	0.924	0.915	0.927	0.939	0.944	0.93	0.94	0.915	0.921	0.912	0.943	0.94	0.932	0.945	0.925
IXMtest_B12_s9_w1ABE4C6B8-6110-4D7D-B782-94C43FDC2E1F_s00	0.897	0.941	0.946	0.94	0.947	0.945	0.949	0.939	0.952	0.947	0.948	0.955	0.952	0.948	0.958	0.951	0.928	0.957	0.958	0.956	0.954	0.932	0.949	0.949	0.955	0.961	0.96	0.956	0.952	0.952	0.946	0.957	0.961	0.958	0.96	0.96	0.954	0.954	0.947	0.953	0.958	0.961	0.96	0.962	0.961	0.962	0.96	0.953	0.948
431b9b0c520a28375b5a0c18d0a5039dd62cbca7c4a0bcc25af3b763d4a81bec_s00	0.823	0.832	0.836	0.82	0.828	0.827	0.83	0.815	0.832	0.821	0.822	0.835	0.829	0.818	0.831	0.816	0.795	0.821	0.825	0.818	0.824	0.793	0.807	0.811	0.81	0.823	0.826	0.813	0.814	0.81	0.807	0.818	0.823	0.817	0.82	0.831	0.815	0.813	0.807	0.806	0.809	0.824	0.822	0.828	0.823	0.828	0.827	0.812	0.801
IXMtest_O18_s7_w19C30A212-58D3-4030-AA4F-B0C4482F1F8A_s00	0.869	0.927	0.933	0.938	0.938	0.939	0.944	0.941	0.935	0.946	0.945	0.941	0.935	0.945	0.937	0.946	0.935	0.946	0.946	0.948	0.948	0.935	0.948	0.949	0.949	0.946	0.939	0.949	0.95	0.95	0.947	0.951	0.941	0.949	0.95	0.943	0.951	0.95	0.948	0.951	0.952	0.944	0.951	0.945	0.95	0.95	0.951	0.952	0.95
dna-44_s00	0.892	0.876	0.887	0.892	0.907	0.921	0.905	0.924	0.909	0.925	0.93	0.926	0.909	0.932	0.932	0.937	0.938	0.937	0.944	0.944	0.939	0.936	0.945	0.93	0.945	0.948	0.942	0.94	0.937	0.956	0.943	0.928	0.959	0.956	0.968	0.939	0.958	0.963	0.947	0.944	0.947	0.976	0.946	0.973	0.947	0.953	0.944	0.967	0.949
7b5987a24dd57325e82812371b3f4df7edc528e0526754ba94cf3a1ea4df25d2_s00	0.814	0.773	0.771	0.754	0.761	0.755	0.774	0.756	0.777	0.767	0.766	0.803	0.802	0.772	0.798	0.788	0.746	0.784	0.789	0.795	0.799	0.776	0.78	0.788	0.775	0.796	0.816	0.791	0.826	0.8	0.8	0.817	0.824	0.813	0.827	0.825	0.815	0.811	0.809	0.803	0.795	0.816	0.816	0.825	0.835	0.824	0.816	0.816	0.793
c35e6e3ea39a718e1b7aff66e4cc678efd662f9b5336b74d69c1d6bca7aaf288_s00	0.704	0.842	0.871	0.894	0.894	0.897	0.899	0.899	0.886	0.9	0.902	0.902	0.891	0.896	0.899	0.903	0.892	0.904	0.901	0.903	0.902	0.898	0.901	0.9	0.901	0.897	0.904	0.902	0.901	0.9	0.897	0.904	0.905	0.905	0.907	0.907	0.906	0.903	0.9	0.906	0.901	0.907	0.908	0.908	0.905	0.907	0.91	0.905	0.901
IXMtest_M15_s8_w113217199-6161-475C-A786-265D0444C84B_s00	0.862	0.926	0.93	0.937	0.935	0.935	0.939	0.937	0.933	0.94	0.94	0.937	0.931	0.941	0.935	0.942	0.936	0.942	0.943	0.943	0.941	0.935	0.944	0.943	0.946	0.942	0.935	0.945	0.944	0.944	0.942	0.945	0.938	0.946	0.943	0.938	0.945	0.944	0.943	0.945	0.945	0.938	0.945	0.939	0.945	0.943	0.945	0.945	0.945
b6d50fa22380ae3a7e8c52c5bc44a254e7b2596fd8927980dbe2c160cb5689b5_s00	0.759	0.854	0.882	0.898	0.901	0.903	0.9	0.91	0.896	0.916	0.916	0.908	0.897	0.917	0.908	0.919	0.919	0.92	0.918	0.919	0.919	0.907	0.923	0.921	0.923	0.92	0.915	0.92	0.917	0.92	0.915	0.924	0.914	0.924	0.919	0.916	0.921	0.921	0.919	0.923	0.923	0.918	0.921	0.907	0.922	0.923	0.92	0.916	0.924
jw-24h_4_c5_s01	0.745	0.821	0.809	0.827	0.826	0.825	0.819	0.801	0.826	0.831	0.828	0.809	0.792	0.837	0.839	0.831	0.809	0.845	0.832	0.819	0.847	0.831	0.839	0.834	0.836	0.822	0.849	0.827	0.826	0.842	0.837	0.846	0.837	0.829	0.844	0.846	0.838	0.839	0.841	0.812	0.845	0.834	0.846	0.839	0.839	0.837	0.841	0.84	0.838
5c235b945b25b9905b9b0429ce59f1db51d0d0c7d48c2c21ab9f3ca54b0715e6_s00	0.911	0.923	0.933	0.934	0.935	0.933	0.937	0.939	0.932	0.94	0.941	0.937	0.933	0.942	0.938	0.939	0.942	0.94	0.937	0.941	0.939	0.945	0.942	0.943	0.942	0.942	0.928	0.942	0.939	0.94	0.943	0.942	0.935	0.942	0.939	0.939	0.942	0.942	0.944	0.942	0.942	0.936	0.943	0.938	0.941	0.938	0.94	0.941	0.944
c901794d1a421d52e5734500c0a2a8ca84651fb93b19cec2f411855e70cae339_s00	0.922	0.956	0.964	0.967	0.965	0.959	0.959	0.958	0.967	0.957	0.957	0.939	0.943	0.919	0.944	0.963	0.961	0.95	0.948	0.955	0.956	0.965	0.956	0.968	0.948	0.97	0.91	0.959	0.952	0.964	0.964	0.944	0.935	0.958	0.926	0.947	0.946	0.963	0.955	0.955	0.977	0.936	0.903	0.925	0.951	0.947	0.904	0.918	0.94
3441821ebea04face181c9e2f4d0d09727c764827ac51b9e7fbadbebabeab225_s00	0.911	0.926	0.93	0.929	0.929	0.931	0.934	0.93	0.925	0.934	0.933	0.932	0.931	0.934	0.937	0.934	0.933	0.935	0.932	0.937	0.936	0.934	0.936	0.934	0.933	0.938	0.932	0.936	0.938	0.936	0.937	0.938	0.935	0.937	0.937	0.937	0.937	0.937	0.938	0.938	0.938	0.935	0.939	0.937	0.938	0.937	0.938	0.938	0.937
c901794d1a421d52e5734500c0a2a8ca84651fb93b19cec2f411855e70cae339_s01	0.889	0.93	0.934	0.943	0.936	0.926	0.935	0.919	0.911	0.923	0.925	0.868	0.9	0.935	0.899	0.893	0.908	0.919	0.933	0.903	0.926	0.914	0.933	0.905	0.942	0.949	0.875	0.937	0.922	0.935	0.949	0.691	0.895	0.935	0.896	0.91	0.916	0.94	0.933	0.934	0.964	0.914	0.886	0.917	0.94	0.93	0.894	0.899	0.917
e4537e7893e631f3ba6ae5b1023e24b233c78249a31c2f5e561f6c4cad88fcf6_s00	0.703	0.874	0.904	0.916	0.916	0.917	0.915	0.918	0.897	0.919	0.918	0.916	0.899	0.915	0.913	0.92	0.915	0.92	0.921	0.921	0.915	0.908	0.92	0.918	0.92	0.917	0.92	0.921	0.92	0.917	0.919	0.922	0.92	0.923	0.923	0.917	0.921	0.919	0.921	0.922	0.919	0.919	0.924	0.921	0.922	0.922	0.925	0.921	0.919
813f41ef376c3cbcc9d6e2ce6a51c2ee068226d1c1b13404eb238dcfdd447c97_s00	0.724	0.798	0.82	0.852	0.839	0.843	0.841	0.857	0.835	0.852	0.851	0.832	0.813	0.861	0.832	0.857	0.869	0.852	0.84	0.853	0.844	0.872	0.859	0.86	0.851	0.844	0.835	0.855	0.86	0.858	0.864	0.849	0.83	0.849	0.844	0.837	0.857	0.864	0.866	0.859	0.86	0.846	0.853	0.833	0.852	0.853	0.856	0.866	0.874
53ad09e4348767bece0165884bf40c10b72ae18444e3f414a850442f02385efc_s00	0.904	0.912	0.911	0.896	0.915	0.916	0.914	0.894	0.924	0.913	0.909	0.925	0.926	0.912	0.929	0.908	0.877	0.92	0.917	0.916	0.917	0.887	0.903	0.906	0.91	0.924	0.93	0.911	0.909	0.909	0.903	0.918	0.926	0.912	0.922	0.928	0.91	0.911	0.901	0.905	0.917	0.926	0.916	0.926	0.923	0.924	0.92	0.908	0.899
a486f6ed4b8781e7883e433d06a83dd66db3e8b36d45b9976c4214820ee22629_s00	0.902	0.925	0.925	0.924	0.931	0.932	0.934	0.922	0.934	0.932	0.927	0.933	0.933	0.932	0.941	0.927	0.903	0.936	0.928	0.93	0.933	0.914	0.921	0.924	0.919	0.934	0.936	0.924	0.927	0.926	0.921	0.934	0.933	0.909	0.932	0.936	0.924	0.926	0.921	0.923	0.93	0.935	0.93	0.935	0.934	0.933	0.933	0.922	0.919
dna-19_s11	0.932	0.893	0.943	0.942	0.952	0.962	0.954	0.965	0.954	0.969	0.969	0.969	0.902	0.97	0.973	0.976	0.973	0.973	0.973	0.977	0.975	0.973	0.975	0.971	0.976	0.977	0.973	0.975	0.978	0.979	0.976	0.971	0.978	0.978	0.979	0.978	0.981	0.98	0.978	0.981	0.978	0.98	0.979	0.979	0.978	0.98	0.979	0.98	0.978
dna-44_s10	0.886	0.88	0.896	0.896	0.896	0.907	0.909	0.918	0.905	0.921	0.924	0.941	0.907	0.937	0.941	0.943	0.938	0.942	0.941	0.936	0.938	0.935	0.93	0.925	0.941	0.939	0.945	0.937	0.942	0.959	0.939	0.942	0.968	0.954	0.973	0.947	0.969	0.966	0.949	0.94	0.943	0.97	0.95	0.961	0.94	0.962	0.944	0.938	0.94
dna-20_s01	0.901	0.903	0.915	0.909	0.921	0.929	0.922	0.925	0.923	0.939	0.932	0.962	0.878	0.942	0.948	0.954	0.945	0.953	0.956	0.953	0.952	0.938	0.945	0.94	0.945	0.953	0.966	0.937	0.96	0.961	0.949	0.963	0.964	0.957	0.966	0.965	0.958	0.962	0.966	0.959	0.954	0.969	0.967	0.966	0.96	0.964	0.965	0.956	0.962
dna-24_s10	0.919	0.882	0.918	0.898	0.914	0.928	0.917	0.94	0.914	0.948	0.946	0.954	0.916	0.948	0.956	0.962	0.957	0.967	0.959	0.961	0.958	0.956	0.961	0.95	0.96	0.965	0.973	0.961	0.967	0.968	0.964	0.964	0.97	0.961	0.97	0.968	0.965	0.967	0.967	0.966	0.962	0.97	0.97	0.966	0.961	0.966	0.971	0.966	0.967
IXMtest_C05_s7_w1F71963FB-8F29-41CB-A5F5-07CB9584BBC5_s00	0.906	0.937	0.939	0.933	0.946	0.946	0.947	0.932	0.951	0.947	0.943	0.957	0.953	0.944	0.959	0.943	0.915	0.956	0.954	0.951	0.952	0.924	0.941	0.942	0.95	0.959	0.96	0.947	0.946	0.946	0.938	0.953	0.961	0.951	0.958	0.96	0.946	0.947	0.939	0.943	0.954	0.96	0.954	0.961	0.959	0.96	0.958	0.944	0.939
dna-24_s11	0.951	0.931	0.944	0.932	0.95	0.952	0.945	0.965	0.949	0.967	0.964	0.97	0.945	0.964	0.97	0.971	0.967	0.972	0.968	0.971	0.969	0.967	0.969	0.963	0.967	0.972	0.973	0.969	0.974	0.975	0.971	0.973	0.975	0.973	0.976	0.976	0.973	0.973	0.975	0.974	0.971	0.977	0.978	0.975	0.971	0.973	0.975	0.973	0.974
dna-39_s10	0.873	0.862	0.888	0.879	0.895	0.907	0.891	0.91	0.895	0.916	0.916	0.932	0.897	0.919	0.923	0.933	0.928	0.937	0.934	0.927	0.927	0.92	0.933	0.916	0.93	0.941	0.949	0.93	0.938	0.946	0.932	0.937	0.947	0.942	0.943	0.94	0.938	0.943	0.94	0.933	0.937	0.951	0.945	0.94	0.934	0.935	0.945	0.936	0.935
c901794d1a421d52e5734500c0a2a8ca84651fb93b19cec2f411855e70cae339_s10	0.929	0.954	0.954	0.962	0.956	0.943	0.955	0.945	0.955	0.947	0.943	0.925	0.945	0.971	0.944	0.948	0.95	0.938	0.951	0.945	0.949	0.957	0.945	0.96	0.956	0.966	0.904	0.952	0.942	0.947	0.956	0.882	0.92	0.951	0.918	0.942	0.937	0.952	0.955	0.946	0.976	0.934	0.914	0.938	0.951	0.946	0.919	0.919	0.942
b4d902d42c93dea77b541456f8d905f35eeb24fc3a5b0b15b5678d78e0aabe0c_s00	0.675	0.843	0.869	0.89	0.891	0.893	0.891	0.909	0.899	0.901	0.898	0.883	0.865	0.914	0.886	0.911	0.92	0.895	0.902	0.909	0.887	0.913	0.91	0.911	0.904	0.915	0.887	0.913	0.915	0.914	0.92	0.912	0.894	0.901	0.91	0.899	0.908	0.921	0.924	0.909	0.917	0.897	0.902	0.898	0.916	0.918	0.909	0.921	0.923
jw-24h_4_c5_s10	0.728	0.827	0.824	0.827	0.817	0.83	0.832	0.8	0.835	0.843	0.828	0.821	0.791	0.845	0.84	0.839	0.812	0.829	0.833	0.835	0.826	0.828	0.834	0.832	0.833	0.813	0.831	0.825	0.829	0.838	0.837	0.835	0.819	0.839	0.838	0.83	0.839	0.835	0.839	0.841	0.837	0.835	0.841	0.834	0.839	0.834	0.833	0.834	0.839
Week1_22123_C03_04_w1_s10	0.741	0.891	0.828	0.862	0.888	0.907	0.893	0.923	0.9	0.923	0.922	0.936	0.924	0.939	0.915	0.933	0.92	0.936	0.931	0.927	0.923	0.942	0.921	0.918	0.921	0.926	0.936	0.927	0.928	0.934	0.912	0.935	0.923	0.922	0.933	0.936	0.927	0.93	0.914	0.905	0.922	0.936	0.931	0.936	0.93	0.924	0.938	0.93	0.926
309ba76b12ecb5ce28b99f3445b2b5dc54c0564c3c0e24c17e4c89a94a5d0535_s00	0.733	0.76	0.84	0.885	0.881	0.881	0.864	0.898	0.85	0.89	0.896	0.849	0.798	0.902	0.877	0.906	0.912	0.893	0.887	0.898	0.881	0.889	0.904	0.892	0.908	0.897	0.885	0.908	0.902	0.909	0.912	0.894	0.878	0.908	0.893	0.869	0.908	0.91	0.91	0.911	0.91	0.893	0.906	0.855	0.899	0.904	0.909	0.907	0.913
07761fa39f60dc37022dbbe8d8694595fd5b77ceb2af2a2724768c8e524d6770_s00	0.659	0.871	0.875	0.877	0.875	0.875	0.866	0.88	0.872	0.855	0.854	0.829	0.85	0.89	0.859	0.884	0.898	0.846	0.875	0.886	0.878	0.901	0.876	0.876	0.865	0.894	0.84	0.898	0.889	0.883	0.9	0.86	0.858	0.85	0.859	0.872	0.87	0.893	0.903	0.867	0.887	0.855	0.85	0.857	0.883	0.893	0.856	0.873	0.882
61a15ccbfebb9d2fc54c068472a75d7babfb3f48fea008470e7db807585f9510_s00	0.695	0.848	0.879	0.895	0.896	0.897	0.897	0.9	0.889	0.899	0.899	0.897	0.883	0.899	0.896	0.903	0.897	0.903	0.903	0.903	0.899	0.901	0.901	0.901	0.901	0.9	0.902	0.903	0.903	0.903	0.901	0.906	0.902	0.907	0.905	0.904	0.907	0.906	0.904	0.906	0.905	0.905	0.908	0.907	0.909	0.91	0.911	0.907	0.907
jw-Kontrolle1_c5_s01	0.576	0.714	0.748	0.756	0.747	0.735	0.73	0.769	0.687	0.734	0.749	0.689	0.645	0.728	0.695	0.734	0.75	0.728	0.727	0.735	0.725	0.756	0.734	0.751	0.745	0.701	0.71	0.755	0.714	0.711	0.716	0.719	0.722	0.731	0.69	0.695	0.734	0.742	0.72	0.695	0.721	0.724	0.728	0.731	0.719	0.709	0.717	0.72	0.735
ddf1bf458312de2895dd9cc5ce7ec9d334ad54c35edc96ad6001d20b1d8588d8_s00	0.109	0.477	0.562	0.591	0.67	0.646	0.685	0.688	0.652	0.696	0.729	0.692	0.653	0.69	0.696	0.733	0.689	0.737	0.702	0.714	0.548	0.514	0.72	0.707	0.716	0.704	0.727	0.736	0.724	0.716	0.725	0.757	0.712	0.748	0.729	0.695	0.726	0.719	0.707	0.721	0.718	0.721	0.737	0.735	0.726	0.728	0.738	0.738	0.731
IXMtest_A16_s3_w1032BE329-E21B-4E1B-B4B8-58700685EE0C_s00	0.89	0.935	0.94	0.942	0.947	0.946	0.954	0.944	0.95	0.955	0.951	0.954	0.943	0.954	0.954	0.953	0.929	0.96	0.96	0.959	0.956	0.937	0.952	0.954	0.957	0.961	0.957	0.957	0.956	0.955	0.95	0.961	0.959	0.958	0.962	0.955	0.957	0.958	0.95	0.954	0.961	0.959	0.962	0.96	0.963	0.962	0.962	0.955	0.949
d4d6c683f249d82518431603bf0206d05f2114ac871a99ffade0f5f61cf167e1_s00	0.768	0.853	0.878	0.904	0.897	0.904	0.897	0.903	0.888	0.901	0.906	0.887	0.867	0.905	0.888	0.91	0.908	0.901	0.897	0.906	0.894	0.9	0.913	0.909	0.911	0.907	0.897	0.912	0.908	0.912	0.908	0.907	0.891	0.918	0.901	0.895	0.927	0.915	0.913	0.919	0.916	0.919	0.912	0.893	0.913	0.912	0.915	0.911	0.926
81e2dd950e6df28a4fe202a40afa98b202981f65a5ca05b389749290eb87c883_s00	0.821	0.9	0.915	0.903	0.909	0.905	0.907	0.896	0.907	0.901	0.902	0.91	0.905	0.901	0.913	0.903	0.884	0.907	0.915	0.904	0.912	0.879	0.896	0.898	0.909	0.911	0.912	0.905	0.899	0.898	0.894	0.905	0.913	0.912	0.913	0.911	0.907	0.897	0.893	0.905	0.905	0.919	0.912	0.922	0.915	0.918	0.92	0.906	0.894
IXMtest_H01_s8_w13C7E7AAD-FC32-42F8-88C5-DDEA4BD8832C_s00	0.841	0.941	0.95	0.956	0.956	0.956	0.957	0.958	0.956	0.959	0.959	0.952	0.948	0.959	0.95	0.959	0.955	0.96	0.959	0.961	0.957	0.953	0.963	0.96	0.955	0.959	0.945	0.963	0.964	0.963	0.963	0.961	0.952	0.956	0.96	0.957	0.961	0.963	0.964	0.962	0.962	0.953	0.959	0.951	0.962	0.961	0.96	0.964	0.963
IXMtest_H08_s8_w1418B93F8-515E-49A7-A9AE-CAF7A1589A38_s00	0.854	0.926	0.933	0.942	0.939	0.941	0.944	0.943	0.938	0.946	0.944	0.941	0.935	0.944	0.938	0.945	0.938	0.945	0.945	0.946	0.945	0.94	0.947	0.947	0.948	0.944	0.939	0.946	0.948	0.947	0.945	0.948	0.939	0.947	0.946	0.942	0.947	0.948	0.947	0.948	0.948	0.943	0.948	0.943	0.947	0.947	0.948	0.949	0.948
IXMtest_G13_s9_w19606195E-12B4-46FF-9B83-1F7FE11B3AFB_s00	0.861	0.911	0.919	0.926	0.925	0.925	0.931	0.927	0.928	0.933	0.932	0.932	0.927	0.932	0.931	0.935	0.923	0.938	0.937	0.938	0.937	0.924	0.938	0.938	0.939	0.94	0.937	0.939	0.939	0.941	0.934	0.943	0.938	0.943	0.943	0.938	0.941	0.94	0.937	0.941	0.943	0.941	0.943	0.942	0.945	0.944	0.944	0.942	0.939
IXMtest_G01_s2_w1FBE52723-8BDF-4346-89BB-216A4A69ED1C_s00	0.837	0.942	0.952	0.959	0.957	0.959	0.962	0.958	0.958	0.965	0.964	0.96	0.955	0.962	0.958	0.965	0.955	0.967	0.968	0.966	0.965	0.949	0.968	0.967	0.969	0.966	0.957	0.968	0.968	0.969	0.963	0.968	0.958	0.966	0.969	0.964	0.967	0.966	0.965	0.969	0.969	0.963	0.968	0.961	0.969	0.968	0.968	0.969	0.968
fd8065bcb1afdbed19e028465d5d00cd2ecadc4558de05c6fa28bea3c817aa22_s00	0.7	0.646	0.634	0.603	0.62	0.616	0.632	0.61	0.649	0.629	0.632	0.683	0.687	0.636	0.669	0.653	0.609	0.659	0.671	0.667	0.68	0.639	0.648	0.664	0.638	0.666	0.694	0.654	0.71	0.691	0.661	0.693	0.714	0.683	0.706	0.715	0.685	0.683	0.675	0.67	0.665	0.695	0.689	0.714	0.737	0.709	0.691	0.692	0.655
set05_farkas_60x_20150408_wA01_s05_z0_t0_cch2_s01	0.617	0.638	0.646	0.665	0.583	0.687	0.72	0.668	0.773	0.776	0.69	0.829	0.798	0.81	0.793	0.796	0.767	0.792	0.768	0.792	0.786	0.775	0.801	0.814	0.785	0.815	0.829	0.819	0.841	0.812	0.783	0.833	0.724	0.819	0.83	0.812	0.809	0.776	0.813	0.786	0.83	0.774	0.832	0.81	0.835	0.832	0.832	0.803	0.803
1ee4a111f0e0bb9b001121b94ff98ca736fad03797b25285fe33a47046b3e4b0_s00	0.828	0.863	0.884	0.894	0.892	0.892	0.898	0.889	0.889	0.894	0.891	0.896	0.88	0.886	0.899	0.895	0.878	0.892	0.898	0.893	0.893	0.866	0.893	0.889	0.902	0.904	0.903	0.891	0.882	0.885	0.884	0.899	0.898	0.903	0.906	0.888	0.9	0.889	0.884	0.9	0.896	0.904	0.899	0.904	0.903	0.906	0.906	0.897	0.891
b1a239838c7dbb34ffea851ad537899f24da62f4e3f3fd6d835ff7b922f27313_s00	0.857	0.898	0.91	0.911	0.903	0.91	0.917	0.915	0.917	0.921	0.919	0.925	0.915	0.924	0.927	0.925	0.922	0.927	0.922	0.924	0.912	0.919	0.926	0.921	0.921	0.926	0.926	0.923	0.928	0.927	0.926	0.926	0.927	0.926	0.927	0.928	0.927	0.928	0.927	0.927	0.925	0.93	0.925	0.93	0.928	0.93	0.929	0.927	0.922
set05_farkas_60x_20150408_wA01_s05_z0_t0_cch2_s10	0.393	0.482	0.437	0.45	0.413	0.451	0.474	0.479	0.536	0.532	0.475	0.556	0.576	0.555	0.556	0.534	0.544	0.539	0.547	0.517	0.537	0.526	0.562	0.559	0.562	0.553	0.528	0.559	0.555	0.558	0.538	0.536	0.537	0.527	0.521	0.536	0.552	0.542	0.548	0.549	0.556	0.541	0.531	0.551	0.545	0.545	0.54	0.538	0.544
64eeef16fdc4e26523d27bfa71a1d38d2cb2e4fa116c0d0ea56b1322f806f0b9_s00	0.66	0.842	0.847	0.852	0.863	0.863	0.859	0.875	0.862	0.87	0.868	0.852	0.848	0.882	0.857	0.879	0.885	0.868	0.873	0.875	0.872	0.88	0.877	0.876	0.873	0.88	0.854	0.884	0.882	0.885	0.888	0.871	0.867	0.866	0.874	0.873	0.877	0.889	0.891	0.878	0.887	0.868	0.874	0.865	0.884	0.886	0.88	0.887	0.888
jw-15min_5_c5_s01	0.622	0.772	0.778	0.793	0.747	0.741	0.706	0.745	0.759	0.809	0.783	0.815	0.782	0.8	0.789	0.807	0.74	0.799	0.804	0.798	0.796	0.789	0.77	0.793	0.769	0.807	0.802	0.792	0.816	0.776	0.807	0.781	0.767	0.78	0.756	0.723	0.764	0.75	0.781	0.792	0.787	0.775	0.766	0.634	0.794	0.769	0.764	0.758	0.752
bde3727f3a9e8b2b58f383ebc762b2157eb50cdbff23e69b025418b43967556b_s00	0.905	0.929	0.934	0.925	0.939	0.939	0.945	0.926	0.94	0.941	0.937	0.949	0.937	0.943	0.945	0.938	0.909	0.95	0.945	0.947	0.945	0.924	0.933	0.939	0.94	0.952	0.953	0.941	0.941	0.942	0.934	0.949	0.953	0.942	0.951	0.953	0.941	0.944	0.934	0.938	0.948	0.954	0.948	0.955	0.954	0.953	0.951	0.94	0.932
jw-24h_2_c5_s00	0.783	0.884	0.876	0.883	0.886	0.881	0.851	0.865	0.86	0.885	0.886	0.845	0.795	0.88	0.849	0.881	0.855	0.881	0.887	0.88	0.874	0.879	0.888	0.89	0.886	0.855	0.87	0.884	0.876	0.885	0.876	0.874	0.88	0.876	0.859	0.857	0.881	0.883	0.887	0.858	0.884	0.882	0.888	0.795	0.884	0.871	0.886	0.876	0.889
dna-19_s10	0.948	0.956	0.963	0.958	0.969	0.971	0.965	0.972	0.967	0.973	0.972	0.964	0.959	0.971	0.97	0.972	0.972	0.967	0.97	0.974	0.973	0.975	0.971	0.974	0.974	0.972	0.965	0.975	0.975	0.974	0.975	0.962	0.971	0.977	0.97	0.975	0.976	0.974	0.974	0.976	0.975	0.974	0.973	0.975	0.975	0.975	0.972	0.975	0.975
05898_s00	0.55	0.824	0.86	0.864	0.832	0.841	0.855	0.859	0.812	0.841	0.869	0.809	0.774	0.824	0.821	0.875	0.864	0.854	0.865	0.86	0.856	0.847	0.866	0.873	0.874	0.869	0.825	0.853	0.871	0.861	0.884	0.855	0.872	0.888	0.88	0.842	0.879	0.877	0.892	0.891	0.884	0.872	0.892	0.873	0.874	0.892	0.873	0.893	0.897
IXMtest_B23_s1_w152C21D3B-75A9-4FF9-839A-23E6CE19AEEC_s00	0.831	0.939	0.947	0.953	0.953	0.953	0.956	0.955	0.95	0.957	0.957	0.95	0.948	0.955	0.947	0.956	0.953	0.956	0.956	0.955	0.955	0.95	0.957	0.957	0.955	0.956	0.944	0.957	0.958	0.957	0.956	0.958	0.948	0.954	0.956	0.955	0.958	0.957	0.957	0.959	0.957	0.952	0.957	0.948	0.957	0.956	0.957	0.959	0.959
c901794d1a421d52e5734500c0a2a8ca84651fb93b19cec2f411855e70cae339_s11	0.911	0.95	0.953	0.962	0.954	0.941	0.955	0.941	0.96	0.945	0.945	0.921	0.949	0.969	0.949	0.949	0.951	0.939	0.95	0.946	0.951	0.962	0.951	0.965	0.958	0.969	0.908	0.96	0.949	0.961	0.967	0.953	0.933	0.962	0.937	0.957	0.953	0.97	0.962	0.96	0.979	0.95	0.942	0.951	0.971	0.967	0.952	0.947	0.953
a4816cc1fb76cb3c5e481186833fc0ae9cf426a1406a2607e974e65e9cddba4f_s10	0.701	0.86	0.891	0.91	0.893	0.883	0.893	0.905	0.896	0.912	0.905	0.907	0.865	0.91	0.903	0.899	0.912	0.912	0.904	0.906	0.896	0.911	0.908	0.914	0.912	0.911	0.891	0.907	0.907	0.911	0.912	0.91	0.901	0.912	0.907	0.905	0.91	0.911	0.912	0.912	0.919	0.907	0.914	0.913	0.921	0.915	0.914	0.917	0.92
0532c64c2fd0c4d3188cc751cdfd566b1cfba3d269358717295bab1504c7c275_s00	0.877	0.887	0.898	0.899	0.893	0.903	0.904	0.91	0.917	0.917	0.915	0.925	0.907	0.918	0.924	0.922	0.917	0.925	0.922	0.921	0.916	0.913	0.924	0.917	0.914	0.923	0.927	0.918	0.928	0.928	0.921	0.924	0.918	0.921	0.926	0.929	0.923	0.924	0.924	0.919	0.922	0.918	0.923	0.929	0.926	0.928	0.927	0.924	0.918
IXMtest_O07_s6_w17884A281-85EA-4DD8-9D5A-42427988AE36_s00	0.864	0.924	0.932	0.937	0.937	0.936	0.94	0.938	0.935	0.94	0.939	0.938	0.932	0.941	0.935	0.942	0.933	0.941	0.941	0.943	0.943	0.934	0.943	0.943	0.943	0.941	0.935	0.943	0.945	0.945	0.942	0.944	0.934	0.943	0.943	0.939	0.945	0.945	0.944	0.945	0.945	0.94	0.944	0.939	0.944	0.944	0.944	0.945	0.944
IXMtest_D20_s3_w19D371AF3-0189-48A3-AF3B-D108DE6A017F_s00	0.837	0.91	0.915	0.923	0.921	0.923	0.923	0.923	0.921	0.923	0.924	0.917	0.916	0.924	0.917	0.924	0.925	0.923	0.924	0.923	0.92	0.923	0.926	0.924	0.922	0.922	0.913	0.926	0.925	0.924	0.926	0.922	0.918	0.923	0.921	0.92	0.924	0.926	0.926	0.925	0.923	0.915	0.924	0.915	0.924	0.921	0.922	0.926	0.926
1747f62148a919c8feb6d607faeebdf504b5e2ad42b6b1710b1189c37ebcdb2c_s00	0.817	0.835	0.842	0.859	0.836	0.843	0.864	0.85	0.869	0.877	0.845	0.874	0.854	0.883	0.888	0.876	0.878	0.88	0.864	0.881	0.87	0.883	0.879	0.891	0.86	0.884	0.86	0.863	0.891	0.889	0.891	0.873	0.837	0.878	0.884	0.877	0.891	0.891	0.894	0.892	0.884	0.863	0.892	0.883	0.881	0.894	0.886	0.885	0.889
fe80a2cf3c93dafad8c364fdd1646b0ba4db056cdb7bdb81474f957064812bba_s00	0.795	0.886	0.911	0.93	0.926	0.926	0.931	0.942	0.917	0.941	0.941	0.928	0.917	0.956	0.932	0.944	0.954	0.949	0.941	0.948	0.927	0.944	0.953	0.954	0.953	0.954	0.937	0.948	0.948	0.953	0.953	0.953	0.939	0.948	0.947	0.941	0.95	0.951	0.949	0.952	0.952	0.94	0.949	0.943	0.952	0.949	0.951	0.954	0.954
dna-20_s10	0.925	0.925	0.935	0.925	0.94	0.946	0.936	0.947	0.936	0.952	0.951	0.96	0.944	0.95	0.958	0.96	0.956	0.963	0.961	0.958	0.96	0.956	0.961	0.948	0.959	0.965	0.965	0.958	0.965	0.966	0.963	0.967	0.965	0.963	0.967	0.963	0.961	0.961	0.964	0.961	0.959	0.966	0.964	0.962	0.96	0.962	0.961	0.961	0.961
IXMtest_P07_s8_w19D682C29-5685-4A33-8CAA-F0797DD7F021_s00	0.854	0.924	0.935	0.952	0.943	0.945	0.95	0.954	0.94	0.954	0.953	0.943	0.932	0.955	0.938	0.955	0.952	0.952	0.95	0.953	0.95	0.95	0.957	0.957	0.954	0.948	0.94	0.954	0.957	0.957	0.957	0.954	0.941	0.953	0.951	0.945	0.955	0.955	0.957	0.956	0.954	0.946	0.952	0.944	0.952	0.952	0.953	0.956	0.956
dna-49_s01	0.91	0.893	0.907	0.894	0.914	0.927	0.912	0.931	0.918	0.94	0.939	0.961	0.932	0.938	0.948	0.955	0.95	0.963	0.958	0.952	0.953	0.949	0.956	0.942	0.952	0.961	0.975	0.952	0.963	0.964	0.958	0.97	0.969	0.954	0.969	0.966	0.956	0.963	0.962	0.959	0.955	0.969	0.968	0.966	0.961	0.96	0.969	0.959	0.964
IXMtest_M20_s3_w15C73A7C7-F81B-4583-AB8F-0A64336AF070_s00	0.853	0.929	0.935	0.937	0.939	0.938	0.939	0.937	0.938	0.939	0.939	0.937	0.935	0.937	0.938	0.938	0.933	0.94	0.939	0.939	0.94	0.933	0.938	0.937	0.938	0.94	0.938	0.94	0.94	0.939	0.937	0.94	0.939	0.939	0.941	0.94	0.939	0.939	0.937	0.94	0.94	0.938	0.94	0.938	0.939	0.939	0.94	0.938	0.938
13572_s00	0.651	0.844	0.819	0.767	0.861	0.797	0.769	0.772	0.832	0.837	0.779	0.856	0.858	0.84	0.863	0.796	0.757	0.818	0.785	0.797	0.826	0.831	0.797	0.8	0.813	0.816	0.88	0.723	0.807	0.845	0.793	0.78	0.832	0.825	0.801	0.848	0.766	0.794	0.815	0.791	0.807	0.837	0.821	0.814	0.838	0.82	0.86	0.781	0.826
IXMtest_F12_s5_w17F3E9DFC-6705-40A9-B5FE-C60261D73052_s00	0.875	0.919	0.926	0.934	0.93	0.93	0.934	0.934	0.931	0.937	0.936	0.933	0.926	0.938	0.931	0.938	0.931	0.937	0.938	0.938	0.937	0.933	0.939	0.938	0.938	0.935	0.93	0.939	0.939	0.939	0.939	0.938	0.932	0.938	0.937	0.932	0.939	0.939	0.939	0.94	0.938	0.933	0.938	0.933	0.937	0.937	0.937	0.939	0.939
dna-24_s00	0.932	0.921	0.936	0.926	0.941	0.956	0.941	0.958	0.943	0.963	0.961	0.969	0.951	0.962	0.966	0.969	0.965	0.97	0.968	0.966	0.966	0.962	0.969	0.956	0.965	0.971	0.972	0.964	0.971	0.971	0.967	0.973	0.973	0.968	0.972	0.973	0.968	0.971	0.971	0.969	0.968	0.975	0.973	0.972	0.969	0.971	0.971	0.969	0.97
jw-1h_4_c5_s10	0.847	0.869	0.845	0.848	0.851	0.866	0.845	0.839	0.879	0.883	0.868	0.885	0.876	0.878	0.884	0.879	0.855	0.881	0.877	0.867	0.882	0.878	0.885	0.874	0.881	0.87	0.888	0.869	0.881	0.885	0.887	0.889	0.874	0.887	0.884	0.883	0.882	0.883	0.88	0.881	0.883	0.881	0.883	0.882	0.879	0.879	0.882	0.885	0.887
dna-34_s10	0.935	0.915	0.942	0.937	0.952	0.965	0.952	0.967	0.953	0.971	0.97	0.977	0.968	0.974	0.978	0.978	0.976	0.979	0.978	0.976	0.976	0.977	0.979	0.968	0.976	0.98	0.98	0.973	0.978	0.98	0.977	0.979	0.979	0.973	0.981	0.98	0.974	0.979	0.978	0.978	0.976	0.98	0.98	0.98	0.976	0.976	0.98	0.972	0.977
IXMtest_G16_s3_w1B4690283-D75E-4DFB-92B0-29419E8292C6_s00	0.86	0.938	0.944	0.949	0.948	0.949	0.953	0.951	0.947	0.956	0.955	0.951	0.94	0.955	0.944	0.957	0.942	0.956	0.957	0.958	0.955	0.946	0.957	0.958	0.96	0.955	0.945	0.959	0.958	0.958	0.955	0.959	0.947	0.959	0.958	0.951	0.958	0.957	0.955	0.959	0.959	0.951	0.959	0.952	0.957	0.957	0.959	0.957	0.955
d1ba6089cae2f90cb7275ece10ca393c25f60ea17e5c9c3cea2399d31fd41869_s00	0.517	0.706	0.667	0.659	0.726	0.742	0.684	0.704	0.6	0.702	0.718	0.696	0.709	0.726	0.66	0.713	0.773	0.749	0.782	0.743	0.713	0.732	0.805	0.795	0.755	0.806	0.784	0.758	0.716	0.776	0.783	0.797	0.787	0.796	0.8	0.745	0.819	0.828	0.821	0.813	0.808	0.795	0.788	0.789	0.808	0.825	0.799	0.798	0.799
92e7e86e765e05ce331c07a6d14f0a696eac7ee40058699243900f40b696d7aa_s00	0.717	0.871	0.889	0.9	0.898	0.898	0.899	0.896	0.89	0.899	0.897	0.9	0.873	0.894	0.897	0.899	0.889	0.901	0.901	0.9	0.897	0.892	0.898	0.894	0.897	0.892	0.902	0.899	0.9	0.896	0.894	0.901	0.905	0.904	0.904	0.902	0.903	0.899	0.899	0.904	0.9	0.904	0.903	0.908	0.902	0.906	0.908	0.902	0.896
fc5452f612a0f972fe55cc677055ede662af6723b5c1615ad539b8a4bd279bdb_s00	0.66	0.595	0.588	0.559	0.572	0.566	0.589	0.567	0.601	0.585	0.584	0.639	0.643	0.583	0.621	0.596	0.553	0.609	0.615	0.614	0.634	0.582	0.583	0.616	0.591	0.613	0.637	0.607	0.665	0.643	0.604	0.643	0.677	0.639	0.654	0.679	0.637	0.634	0.624	0.609	0.608	0.636	0.653	0.672	0.696	0.664	0.643	0.654	0.605
4948e3dfe0483c2198b9616612071ead5474dffd223071cf0a567aea9aca0b9e_s00	0.897	0.913	0.916	0.93	0.904	0.919	0.932	0.932	0.92	0.934	0.929	0.925	0.931	0.937	0.929	0.929	0.93	0.926	0.921	0.937	0.93	0.939	0.935	0.943	0.94	0.933	0.92	0.939	0.935	0.927	0.94	0.934	0.919	0.937	0.932	0.93	0.938	0.937	0.938	0.936	0.934	0.917	0.934	0.933	0.935	0.933	0.936	0.935	0.942
IXMtest_G06_s7_w19444140C-EF22-42DE-863A-514D836BE850_s00	0.85	0.919	0.927	0.94	0.934	0.935	0.937	0.942	0.929	0.942	0.941	0.934	0.924	0.943	0.93	0.943	0.94	0.94	0.94	0.943	0.941	0.941	0.946	0.947	0.946	0.939	0.93	0.944	0.946	0.947	0.947	0.944	0.932	0.945	0.941	0.934	0.945	0.946	0.948	0.946	0.945	0.936	0.944	0.936	0.943	0.942	0.944	0.948	0.949
dna-24_s01	0.905	0.897	0.915	0.909	0.924	0.932	0.923	0.934	0.923	0.94	0.936	0.949	0.936	0.943	0.945	0.949	0.941	0.949	0.947	0.946	0.952	0.945	0.95	0.942	0.944	0.955	0.96	0.943	0.96	0.962	0.955	0.951	0.959	0.947	0.964	0.96	0.954	0.96	0.961	0.951	0.956	0.961	0.963	0.963	0.958	0.962	0.961	0.954	0.96
jw-24h_2_c5_s10	0.776	0.871	0.882	0.864	0.878	0.883	0.848	0.838	0.869	0.895	0.892	0.861	0.817	0.899	0.868	0.9	0.862	0.881	0.887	0.889	0.888	0.881	0.892	0.89	0.898	0.842	0.89	0.884	0.884	0.895	0.896	0.893	0.86	0.897	0.892	0.823	0.898	0.889	0.891	0.888	0.895	0.894	0.896	0.724	0.895	0.899	0.898	0.904	0.89
dna-19_s00	0.953	0.94	0.957	0.949	0.957	0.963	0.961	0.971	0.964	0.971	0.972	0.966	0.947	0.971	0.97	0.973	0.97	0.967	0.971	0.974	0.973	0.973	0.97	0.973	0.974	0.972	0.966	0.975	0.975	0.973	0.973	0.964	0.972	0.976	0.972	0.974	0.976	0.973	0.974	0.975	0.974	0.973	0.973	0.974	0.975	0.975	0.973	0.976	0.975
b82548ab19466b461614e6055aaf49fbc24c03a2d20e65575b680c7c28268807_s00	0.777	0.884	0.903	0.915	0.913	0.912	0.911	0.917	0.908	0.917	0.916	0.91	0.896	0.918	0.906	0.919	0.917	0.919	0.916	0.919	0.918	0.915	0.922	0.922	0.923	0.918	0.91	0.92	0.922	0.922	0.918	0.924	0.911	0.921	0.918	0.915	0.923	0.92	0.922	0.925	0.924	0.916	0.924	0.911	0.928	0.929	0.93	0.925	0.931
bbfc4aab5645637680fa0ef00925eea733b93099f1944c0aea09b78af1d4eef2_s00	0.782	0.906	0.925	0.952	0.943	0.945	0.95	0.957	0.94	0.953	0.954	0.936	0.93	0.959	0.929	0.958	0.952	0.955	0.948	0.956	0.948	0.954	0.963	0.961	0.945	0.942	0.933	0.957	0.962	0.961	0.963	0.953	0.933	0.95	0.948	0.945	0.963	0.962	0.961	0.963	0.957	0.944	0.957	0.935	0.954	0.956	0.956	0.964	0.966
IXMtest_K05_s9_w1647AEF60-D7B0-4D83-AFA5-2B05E968468F_s00	0.878	0.924	0.93	0.932	0.935	0.934	0.941	0.934	0.939	0.941	0.941	0.943	0.937	0.942	0.942	0.942	0.926	0.947	0.945	0.947	0.943	0.932	0.943	0.943	0.945	0.946	0.945	0.944	0.945	0.945	0.94	0.946	0.946	0.947	0.948	0.945	0.946	0.945	0.941	0.945	0.947	0.948	0.947	0.948	0.949	0.95	0.948	0.945	0.942
jw-24h_2_c5_s11	0.815	0.856	0.854	0.877	0.854	0.873	0.863	0.863	0.847	0.887	0.881	0.868	0.837	0.891	0.874	0.889	0.866	0.884	0.889	0.89	0.881	0.89	0.892	0.895	0.894	0.87	0.881	0.883	0.886	0.883	0.888	0.887	0.884	0.886	0.879	0.882	0.891	0.889	0.891	0.87	0.887	0.889	0.89	0.85	0.892	0.886	0.887	0.884	0.889
70827e40a7155391984e56703c6df3392fb4a94bbd6c7008da6a6ca3244965d9_s00	0.913	0.933	0.939	0.942	0.941	0.941	0.944	0.945	0.937	0.947	0.947	0.941	0.937	0.947	0.946	0.946	0.946	0.945	0.94	0.947	0.944	0.945	0.949	0.947	0.946	0.949	0.938	0.946	0.947	0.945	0.949	0.947	0.94	0.948	0.945	0.942	0.947	0.945	0.947	0.947	0.946	0.94	0.945	0.944	0.945	0.942	0.946	0.943	0.946
IXMtest_L03_s2_w1AC4550E2-F824-4A58-9CC5-952AD9ECE76A_s00	0.857	0.923	0.934	0.95	0.941	0.942	0.95	0.951	0.941	0.954	0.952	0.944	0.937	0.955	0.941	0.955	0.947	0.953	0.952	0.956	0.951	0.949	0.957	0.958	0.956	0.951	0.941	0.955	0.958	0.959	0.957	0.956	0.942	0.955	0.954	0.946	0.958	0.958	0.958	0.958	0.957	0.947	0.956	0.947	0.955	0.955	0.955	0.959	0.957
jw-15min_5_c5_s10	0.692	0.825	0.796	0.803	0.769	0.791	0.828	0.773	0.831	0.832	0.813	0.814	0.797	0.852	0.842	0.831	0.791	0.826	0.817	0.823	0.834	0.821	0.837	0.831	0.832	0.786	0.845	0.832	0.822	0.842	0.838	0.837	0.811	0.848	0.842	0.827	0.848	0.844	0.846	0.836	0.845	0.848	0.846	0.852	0.846	0.844	0.84	0.853	0.831
05624_s00	0.415	0.781	0.829	0.858	0.806	0.868	0.843	0.874	0.858	0.874	0.891	0.811	0.81	0.843	0.808	0.888	0.87	0.864	0.878	0.869	0.851	0.836	0.882	0.88	0.864	0.871	0.779	0.879	0.875	0.827	0.892	0.893	0.841	0.863	0.883	0.831	0.901	0.891	0.86	0.884	0.891	0.86	0.894	0.884	0.874	0.875	0.834	0.905	0.868
13570_s00	0.552	0.88	0.879	0.861	0.895	0.853	0.848	0.85	0.875	0.901	0.865	0.902	0.895	0.887	0.89	0.861	0.811	0.879	0.837	0.86	0.889	0.893	0.866	0.861	0.874	0.873	0.905	0.784	0.872	0.907	0.866	0.846	0.885	0.887	0.866	0.899	0.837	0.863	0.87	0.857	0.862	0.888	0.891	0.864	0.892	0.867	0.913	0.847	0.883
dna-39_s01	0.844	0.856	0.891	0.894	0.904	0.918	0.897	0.906	0.909	0.924	0.914	0.941	0.914	0.925	0.931	0.93	0.921	0.934	0.932	0.921	0.913	0.906	0.926	0.911	0.924	0.932	0.94	0.904	0.923	0.93	0.925	0.942	0.939	0.907	0.933	0.934	0.923	0.932	0.933	0.927	0.922	0.929	0.931	0.932	0.921	0.927	0.935	0.925	0.927
c6216cdc42f61bc345434986db42e2ef9b9741aee3210b7a808e952e319d2305_s00	0.591	0.759	0.768	0.776	0.783	0.777	0.769	0.789	0.781	0.778	0.777	0.759	0.751	0.795	0.771	0.791	0.801	0.773	0.785	0.786	0.782	0.795	0.788	0.786	0.784	0.797	0.767	0.799	0.796	0.794	0.802	0.784	0.781	0.782	0.789	0.791	0.797	0.807	0.806	0.795	0.803	0.793	0.786	0.781	0.8	0.806	0.79	0.805	0.808
dna-34_s01	0.905	0.909	0.932	0.937	0.952	0.962	0.949	0.962	0.955	0.968	0.966	0.966	0.965	0.97	0.97	0.972	0.97	0.969	0.972	0.972	0.971	0.969	0.972	0.966	0.971	0.972	0.965	0.962	0.974	0.972	0.973	0.956	0.967	0.971	0.97	0.971	0.971	0.971	0.971	0.972	0.971	0.97	0.974	0.973	0.972	0.972	0.969	0.971	0.973
17302_s00	0.526	0.818	0.833	0.842	0.862	0.836	0.76	0.826	0.844	0.877	0.847	0.851	0.857	0.872	0.849	0.882	0.851	0.882	0.875	0.883	0.875	0.866	0.887	0.888	0.887	0.887	0.829	0.837	0.883	0.866	0.888	0.868	0.881	0.89	0.89	0.866	0.867	0.889	0.89	0.892	0.89	0.883	0.897	0.89	0.892	0.895	0.873	0.869	0.897
dna-44_s01	0.902	0.882	0.908	0.9	0.917	0.929	0.918	0.931	0.924	0.935	0.935	0.943	0.921	0.941	0.943	0.948	0.946	0.945	0.948	0.945	0.947	0.943	0.945	0.938	0.949	0.955	0.949	0.95	0.951	0.952	0.951	0.946	0.961	0.961	0.967	0.952	0.966	0.967	0.953	0.95	0.951	0.972	0.962	0.972	0.952	0.965	0.952	0.951	0.952
IXMtest_L13_s5_w14B7DEC0F-735B-428F-B8B4-F4FF32B6ED4A_s00	0.834	0.926	0.933	0.946	0.94	0.942	0.945	0.948	0.937	0.948	0.948	0.935	0.93	0.95	0.93	0.949	0.95	0.946	0.945	0.947	0.944	0.947	0.951	0.951	0.947	0.942	0.928	0.949	0.952	0.952	0.953	0.949	0.931	0.944	0.944	0.94	0.949	0.952	0.955	0.952	0.95	0.935	0.946	0.934	0.947	0.944	0.947	0.954	0.955
IXMtest_J16_s8_w1AD7BC3EB-6A29-4A53-AA59-E39653839B0D_s00	0.847	0.922	0.928	0.935	0.933	0.934	0.935	0.935	0.931	0.937	0.937	0.931	0.926	0.937	0.927	0.937	0.932	0.937	0.936	0.938	0.934	0.931	0.939	0.938	0.936	0.934	0.926	0.939	0.939	0.939	0.938	0.939	0.928	0.937	0.936	0.933	0.939	0.939	0.939	0.939	0.937	0.93	0.938	0.929	0.937	0.935	0.937	0.939	0.939
72e8c49dea44787114fd191f9e97e260f961c6e7ae4715bc95cc91db8d91a4e3_s00	0.691	0.813	0.825	0.831	0.835	0.833	0.829	0.837	0.829	0.838	0.84	0.831	0.815	0.84	0.833	0.842	0.843	0.835	0.844	0.832	0.837	0.835	0.84	0.843	0.837	0.842	0.832	0.836	0.837	0.843	0.844	0.834	0.832	0.842	0.837	0.839	0.848	0.841	0.842	0.845	0.846	0.84	0.835	0.842	0.841	0.842	0.843	0.84	0.839
b8fdc02d915206bb2564e1f7da962f2b9d9d491b11afa00a76622b7932366480_s00	0.7	0.77	0.788	0.823	0.807	0.808	0.795	0.816	0.78	0.799	0.798	0.741	0.729	0.804	0.763	0.786	0.829	0.776	0.767	0.763	0.743	0.8	0.796	0.762	0.798	0.768	0.732	0.77	0.701	0.742	0.773	0.732	0.697	0.741	0.714	0.699	0.744	0.744	0.749	0.773	0.771	0.74	0.723	0.709	0.682	0.712	0.741	0.728	0.779
6f8197baf738986a1ec3b6ba92b567863d897a739376b7cec5599ad6cecafdfc_s00	0.78	0.877	0.899	0.917	0.917	0.911	0.917	0.937	0.921	0.936	0.931	0.914	0.901	0.951	0.922	0.935	0.95	0.934	0.931	0.937	0.924	0.95	0.941	0.949	0.943	0.956	0.925	0.947	0.946	0.953	0.95	0.948	0.931	0.948	0.94	0.941	0.942	0.952	0.951	0.946	0.957	0.939	0.944	0.94	0.951	0.95	0.946	0.949	0.95
371a67232f7c871ec11332292c83cd9bb16063b91d58e86f0b76ef8817bc9465_s00	0.75	0.843	0.845	0.872	0.854	0.853	0.863	0.854	0.852	0.847	0.844	0.837	0.827	0.854	0.837	0.845	0.849	0.851	0.839	0.854	0.84	0.854	0.851	0.857	0.849	0.846	0.838	0.849	0.855	0.864	0.851	0.847	0.836	0.849	0.847	0.848	0.855	0.857	0.863	0.855	0.857	0.855	0.867	0.87	0.882	0.883	0.878	0.897	0.898
e4fc936ba57a936aaa5941ccc70946ab18fcebcb6e8d85a097c584aff9ca4d88_s00	0.747	0.887	0.919	0.932	0.933	0.936	0.935	0.934	0.924	0.934	0.936	0.935	0.923	0.931	0.932	0.937	0.928	0.936	0.937	0.936	0.93	0.931	0.934	0.933	0.933	0.933	0.934	0.937	0.933	0.934	0.933	0.938	0.936	0.94	0.939	0.933	0.941	0.938	0.936	0.94	0.936	0.938	0.941	0.94	0.939	0.942	0.942	0.94	0.937
jw-Kontrolle1_c5_s11	0.571	0.701	0.782	0.708	0.732	0.763	0.801	0.775	0.683	0.755	0.773	0.722	0.643	0.743	0.706	0.766	0.785	0.705	0.736	0.768	0.712	0.781	0.749	0.736	0.757	0.69	0.716	0.763	0.728	0.72	0.709	0.721	0.707	0.769	0.705	0.695	0.745	0.736	0.728	0.739	0.723	0.756	0.725	0.75	0.721	0.724	0.716	0.737	0.726
06350c7cc618be442c15706db7a68e91f313758d224de4608f9b960106d4f9ca_s00	0.836	0.841	0.857	0.867	0.865	0.864	0.867	0.865	0.864	0.87	0.869	0.862	0.857	0.866	0.87	0.875	0.864	0.868	0.862	0.87	0.857	0.869	0.875	0.872	0.873	0.867	0.87	0.871	0.858	0.86	0.872	0.865	0.849	0.867	0.864	0.84	0.867	0.87	0.87	0.884	0.871	0.868	0.866	0.85	0.832	0.86	0.861	0.864	0.874
set03_image116_s00	0.853	0.878	0.878	0.878	0.876	0.875	0.877	0.87	0.877	0.871	0.874	0.859	0.859	0.874	0.867	0.872	0.878	0.867	0.872	0.869	0.869	0.876	0.872	0.872	0.872	0.876	0.857	0.878	0.867	0.868	0.873	0.868	0.87	0.872	0.871	0.876	0.875	0.887	0.883	0.874	0.885	0.878	0.878	0.872	0.879	0.887	0.873	0.883	0.875
0287e7ee5b007c91ae2bd7628d09735e70496bc6127ecb7f3dd043e04ce37426_s00	0.834	0.825	0.831	0.827	0.82	0.811	0.841	0.821	0.838	0.831	0.83	0.844	0.839	0.832	0.851	0.846	0.817	0.847	0.839	0.852	0.85	0.843	0.847	0.85	0.843	0.849	0.856	0.846	0.852	0.849	0.853	0.858	0.839	0.854	0.855	0.849	0.849	0.851	0.856	0.85	0.854	0.855	0.85	0.85	0.842	0.846	0.847	0.85	0.85
f7eaaf420b5204c4a42577428b7cd897a53ef07b759ccbba3ed30a3548ca5605_s00	0.757	0.837	0.869	0.914	0.898	0.906	0.903	0.915	0.885	0.91	0.91	0.89	0.865	0.915	0.889	0.918	0.924	0.907	0.9	0.91	0.907	0.919	0.923	0.915	0.915	0.905	0.896	0.92	0.916	0.916	0.918	0.914	0.895	0.916	0.907	0.894	0.925	0.927	0.926	0.932	0.925	0.913	0.921	0.9	0.918	0.922	0.925	0.931	0.939
db45946a4412a2137674ec075b6892ccd682b77826aba618210569bbc65cf2b0_s00	0.778	0.872	0.893	0.91	0.907	0.908	0.909	0.912	0.895	0.915	0.913	0.906	0.893	0.914	0.904	0.918	0.914	0.915	0.914	0.915	0.912	0.911	0.918	0.915	0.921	0.915	0.91	0.918	0.917	0.917	0.915	0.922	0.914	0.923	0.919	0.913	0.923	0.921	0.921	0.924	0.922	0.916	0.924	0.913	0.927	0.925	0.931	0.925	0.927
50a7ea80dd73232a17f98b5c83f62ec89989e892fe25b79b36f99b3872a7d182_s00	0.894	0.905	0.924	0.927	0.93	0.928	0.931	0.936	0.926	0.934	0.933	0.927	0.926	0.934	0.93	0.928	0.932	0.93	0.922	0.934	0.926	0.938	0.931	0.937	0.934	0.93	0.92	0.933	0.934	0.927	0.934	0.931	0.922	0.933	0.928	0.928	0.932	0.932	0.934	0.931	0.933	0.924	0.933	0.927	0.932	0.928	0.93	0.931	0.932
308084bdd358e0bd3dc7f2b409d6f34cc119bce30216f44667fc2be43ff31722_s00	0.618	0.716	0.738	0.752	0.735	0.73	0.753	0.762	0.733	0.74	0.763	0.743	0.736	0.784	0.764	0.781	0.777	0.755	0.774	0.782	0.763	0.787	0.787	0.776	0.781	0.765	0.76	0.783	0.787	0.787	0.78	0.775	0.757	0.774	0.777	0.76	0.762	0.791	0.794	0.757	0.8	0.775	0.773	0.748	0.779	0.783	0.778	0.79	0.785
Week1_22123_C03_04_w1_s01	0.751	0.91	0.872	0.891	0.915	0.926	0.915	0.934	0.918	0.935	0.935	0.944	0.938	0.945	0.93	0.947	0.929	0.947	0.942	0.938	0.94	0.946	0.935	0.933	0.933	0.939	0.95	0.941	0.939	0.945	0.928	0.948	0.94	0.932	0.947	0.95	0.943	0.943	0.93	0.922	0.94	0.948	0.941	0.947	0.942	0.938	0.947	0.939	0.938
IXMtest_N18_s2_w1CC5ED51D-86C5-437D-8EDD-E56E4C949B3B_s00	0.846	0.914	0.924	0.942	0.934	0.935	0.94	0.943	0.928	0.943	0.943	0.93	0.922	0.946	0.929	0.947	0.945	0.942	0.942	0.946	0.939	0.945	0.95	0.95	0.949	0.941	0.93	0.948	0.951	0.952	0.952	0.948	0.931	0.947	0.944	0.933	0.95	0.951	0.951	0.952	0.949	0.935	0.946	0.934	0.945	0.943	0.946	0.953	0.953
IXMtest_L05_s2_w1B9C6FAC9-9D48-4184-8D9B-ABFC3BEC1125_s00	0.863	0.931	0.938	0.943	0.943	0.943	0.946	0.943	0.944	0.949	0.947	0.945	0.939	0.948	0.943	0.949	0.938	0.949	0.949	0.95	0.946	0.94	0.951	0.95	0.951	0.949	0.941	0.951	0.951	0.951	0.947	0.951	0.943	0.951	0.95	0.948	0.95	0.949	0.949	0.952	0.952	0.945	0.951	0.945	0.95	0.949	0.951	0.952	0.951
f487cc82271cf84b4414552aa8b0a9d82d902451ebe8e8bc639d4121c1672ff7_s00	0.816	0.838	0.84	0.837	0.838	0.839	0.847	0.839	0.837	0.842	0.841	0.833	0.831	0.848	0.842	0.844	0.843	0.845	0.837	0.841	0.836	0.846	0.845	0.84	0.849	0.846	0.833	0.846	0.813	0.83	0.846	0.828	0.82	0.832	0.822	0.806	0.839	0.838	0.842	0.846	0.838	0.838	0.827	0.821	0.799	0.824	0.829	0.833	0.847
dna-39_s00	0.871	0.863	0.884	0.884	0.896	0.912	0.897	0.912	0.906	0.925	0.92	0.946	0.904	0.924	0.936	0.938	0.927	0.943	0.939	0.932	0.929	0.925	0.939	0.923	0.934	0.942	0.955	0.931	0.942	0.945	0.939	0.954	0.952	0.936	0.949	0.946	0.94	0.945	0.946	0.941	0.937	0.95	0.946	0.946	0.941	0.943	0.951	0.939	0.944
7ba20aa731cc21af74a8d940254176cbad1bdc44f240b550341c6d9c27509daa_s00	0.795	0.873	0.885	0.895	0.891	0.89	0.896	0.895	0.89	0.898	0.899	0.9	0.893	0.898	0.9	0.902	0.894	0.903	0.904	0.9	0.9	0.888	0.901	0.902	0.908	0.905	0.902	0.902	0.901	0.901	0.897	0.907	0.902	0.912	0.905	0.904	0.908	0.902	0.901	0.908	0.906	0.909	0.911	0.906	0.908	0.91	0.915	0.909	0.907
c8ca945abc29d262a5525e4c2585541bba33fa77c86a47c94575d8e5b54c83fb_s00	0.921	0.93	0.939	0.938	0.939	0.94	0.946	0.945	0.943	0.95	0.951	0.948	0.944	0.95	0.95	0.951	0.951	0.951	0.945	0.952	0.95	0.952	0.953	0.952	0.951	0.953	0.945	0.954	0.952	0.951	0.954	0.951	0.948	0.954	0.953	0.948	0.953	0.953	0.955	0.954	0.952	0.945	0.954	0.95	0.952	0.949	0.951	0.954	0.953
a246bcaa64af48ee5ca181cd594c0fc43466e7614406eb8bc01199a16ebc95d0_s00	0.702	0.679	0.658	0.613	0.636	0.622	0.647	0.623	0.679	0.65	0.644	0.718	0.722	0.658	0.691	0.663	0.612	0.685	0.689	0.683	0.706	0.644	0.646	0.69	0.647	0.676	0.698	0.651	0.742	0.711	0.662	0.699	0.735	0.684	0.717	0.757	0.706	0.694	0.687	0.659	0.693	0.704	0.721	0.743	0.775	0.743	0.71	0.722	0.653
[truncated: 151 more columns]

[truncated: 2 more sheets: Fluo30_deltas, Fluo30_noTTA]
