# Supplementary material for: Author Correction: Test-time augmentation for deep learning-based cell segmentation on microscopy images
Source: Sci Rep. 2021 Feb 2;11:3327. doi: 10.1038/s41598-021-81801-8 (PMC7854706; doi:10.1038/s41598-021-81801-8)
Supplement: Supplementary file 3 — Supplementary Table 4. [file 41598_2021_81801_MOESM3_ESM.xlsx]

## Sheet: Mask R-CNN Wilcoxon paired test
Set	checkpoint_1	checkpoint_2	checkpoint_3
tiss_5	0.00277	0.0001255	0.002417
fluo_5	0.0004218	2.43E-05	0.0001071
tiss_30	2.55E-15	< 2,2e-16	7.67E-16
fluo_30	< 2,2e-16	< 2,2e-16	< 2,2e-16
tiss15_cv1	7.30E-10	2.11E-07	9.03E-10
tiss15_cv2	1.01E-10	7.37E-10	5.38E-11
tiss15_cv3	5.56E-13	3.46E-11	4.30E-11
tiss15_cv4	1.37E-15	3.29E-15	5.47E-14
tiss15_cv5	1.72E-09	2.33E-06	8.80E-08
tiss15_cv6	7.29E-10	1.84E-11	2.61E-07
fluo15_cv1	< 2,2e-16	< 2,2e-16	< 2,2e-16
fluo15_cv2	< 2,2e-16	< 2,2e-16	3.30E-14
fluo15_cv3	7.88E-15	< 2,2e-16	< 2,2e-16
fluo15_cv4	< 2,2e-16	< 2,2e-16	1.50E-13
fluo15_cv5	2.38E-16	4.72E-14	7.03E-16
fluo15_cv6	< 2,2e-16	< 2,2e-16	< 2,2e-16

## Sheet: U-Net Wilcoxon paired test
Set	p-value
tiss15_1	9.537e-07
tiss15_2	9.537e-07
tiss15_3	9.537e-07
tiss15_4	9.537e-07
tiss15_5	1.907e-06
tiss15_6	9.537e-07
fluo15_1	0.6494
fluo15_2	0.2072
fluo15_3	0.2262
fluo15_4	0.03792572
fluo15_5	0.249
fluo15_6	0.009616852
fluo5	0.0002413
tiss5	9.537e-07
fluo30	0.04128
tiss30	9.537e-07
